# Supplementary material for: Quantitative Proteomics Analysis of Berberine-Treated Colon Cancer Cells Reveals Potential Therapy Targets
Source: Biology (Basel). 2021 Mar 23;10(3):250. doi: 10.3390/biology10030250 (PMC8005188; doi:10.3390/biology10030250)
Supplement: Supplementary file 1 [file biology-10-00250-s001.zip]

Archive with 1 entries (1 files):
- biology-1129965-supplementary.xlsx
