# Supplementary material for: Quantitative Proteomics Analysis of Berberine-Treated Colon Cancer Cells Reveals Potential Therapy Targets
Source: Biology (Basel). 2021 Mar 23;10(3):250. doi: 10.3390/biology10030250 (PMC8005188; doi:10.3390/biology10030250)
Supplement: Supplementary file 1 [file biology-10-00250-s001.zip › biology-1129965-supplementary.xlsx]

## Sheet: Table S1
Supplementary Table 1: All proteins identified from berberine-treated HCT116 and DLD1 cells
Protein IDs	Majority protein IDs	Peptide counts (all)	Peptide counts (razor+unique)	Peptide counts (unique)	Fasta headers	Number of proteins	Peptides	Razor + unique peptides	Unique peptides	Peptides DLD1_20uM_global_4h_50cm_20190601_1	Peptides DLD1_20uM_global_4h_50cm_20190601_2	Peptides DLD1_20uM_global_4h_50cm_20190601_3	Peptides DLD1_40uM_global_4h_50cm_20190601_1	Peptides DLD1_40uM_global_4h_50cm_20190601_2	Peptides DLD1_40uM_global_4h_50cm_20190601_3	Peptides DLD1_control_global_4h_50cm_20190601_1	Peptides DLD1_control_global_4h_50cm_20190601_2	Peptides DLD1_control_global_4h_50cm_20190601_3	Peptides HCT116_20uM_global_4h_50cm_20190601_1	Peptides HCT116_20uM_global_4h_50cm_20190601_2	Peptides HCT116_20uM_global_4h_50cm_20190601_3	Peptides HCT116_40uM_global_4h_50cm_20190601_1	Peptides HCT116_40uM_global_4h_50cm_20190601_2	Peptides HCT116_40uM_global_4h_50cm_20190601_3	Peptides HCT116_control_global_4h_50cm_20190601_1	Peptides HCT116_control_global_4h_50cm_20190601_2	Peptides HCT116_control_global_4h_50cm_20190601_3	Razor + unique peptides DLD1_20uM_global_4h_50cm_20190601_1	Razor + unique peptides DLD1_20uM_global_4h_50cm_20190601_2	Razor + unique peptides DLD1_20uM_global_4h_50cm_20190601_3	Razor + unique peptides DLD1_40uM_global_4h_50cm_20190601_1	Razor + unique peptides DLD1_40uM_global_4h_50cm_20190601_2	Razor + unique peptides DLD1_40uM_global_4h_50cm_20190601_3	Razor + unique peptides DLD1_control_global_4h_50cm_20190601_1	Razor + unique peptides DLD1_control_global_4h_50cm_20190601_2	Razor + unique peptides DLD1_control_global_4h_50cm_20190601_3	Razor + unique peptides HCT116_20uM_global_4h_50cm_20190601_1	Razor + unique peptides HCT116_20uM_global_4h_50cm_20190601_2	Razor + unique peptides HCT116_20uM_global_4h_50cm_20190601_3	Razor + unique peptides HCT116_40uM_global_4h_50cm_20190601_1	Razor + unique peptides HCT116_40uM_global_4h_50cm_20190601_2	Razor + unique peptides HCT116_40uM_global_4h_50cm_20190601_3	Razor + unique peptides HCT116_control_global_4h_50cm_20190601_1	Razor + unique peptides HCT116_control_global_4h_50cm_20190601_2	Razor + unique peptides HCT116_control_global_4h_50cm_20190601_3	Unique peptides DLD1_20uM_global_4h_50cm_20190601_1	Unique peptides DLD1_20uM_global_4h_50cm_20190601_2	Unique peptides DLD1_20uM_global_4h_50cm_20190601_3	Unique peptides DLD1_40uM_global_4h_50cm_20190601_1
sp|A0A024RBG1|NUD4B_HUMAN;sp|Q96G61|NUD11_HUMAN;sp|Q8NFP7|NUD10_HUMAN	sp|A0A024RBG1|NUD4B_HUMAN	7;3;3	7;3;3	2;0;0	sp|A0A024RBG1|NUD4B_HUMAN Diphosphoinositol polyphosphate phosphohydrolase NUDT4B OS=Homo sapiens OX=9606 GN=NUDT4B PE=3 SV=1	3	7	7	2	6	6	7	6	7	7	7	7	7	4	6	4	5	5	5	5	4	5	6	6	7	6	7	7	7	7	7	4	6	4	5	5	5	5	4	5	2	1	2	1
sp|P0DPI2|GAL3A_HUMAN;sp|A0A0B4J2D5|GAL3B_HUMAN	sp|P0DPI2|GAL3A_HUMAN;sp|A0A0B4J2D5|GAL3B_HUMAN	8;8	8;8	8;8	sp|P0DPI2|GAL3A_HUMAN Glutamine amidotransferase-like class 1 domain-containing protein 3A, mitochondrial OS=Homo sapiens OX=9606 GN=GATD3A PE=1 SV=1;sp|A0A0B4J2D5|GAL3B_HUMAN Glutamine amidotransferase-like class 1 domain-containing protein 3B, mitochondr	2	8	8	8	4	7	6	6	5	4	7	6	7	7	8	7	8	8	7	8	8	8	4	7	6	6	5	4	7	6	7	7	8	7	8	8	7	8	8	8	4	7	6	6
sp|A0AV96|RBM47_HUMAN;sp|Q9NQ94|A1CF_HUMAN	sp|A0AV96|RBM47_HUMAN	17;1	17;1	16;0	sp|A0AV96|RBM47_HUMAN RNA-binding protein 47 OS=Homo sapiens OX=9606 GN=RBM47 PE=1 SV=2	2	17	17	16	11	13	11	12	11	14	12	13	12	1	2	1	1	0	1	2	1	2	11	13	11	12	11	14	12	13	12	1	2	1	1	0	1	2	1	2	10	12	10	11
sp|A0AVT1|UBA6_HUMAN	sp|A0AVT1|UBA6_HUMAN	44	44	44	sp|A0AVT1|UBA6_HUMAN Ubiquitin-like modifier-activating enzyme 6 OS=Homo sapiens OX=9606 GN=UBA6 PE=1 SV=1	1	44	44	44	33	36	33	30	31	31	26	27	27	24	23	20	21	17	21	26	24	29	33	36	33	30	31	31	26	27	27	24	23	20	21	17	21	26	24	29	33	36	33	30
sp|A0FGR8|ESYT2_HUMAN	sp|A0FGR8|ESYT2_HUMAN	15	15	15	sp|A0FGR8|ESYT2_HUMAN Extended synaptotagmin-2 OS=Homo sapiens OX=9606 GN=ESYT2 PE=1 SV=1	1	15	15	15	10	7	9	10	9	8	5	5	9	9	11	10	10	10	12	8	10	12	10	7	9	10	9	8	5	5	9	9	11	10	10	10	12	8	10	12	10	7	9	10
sp|A0JLT2|MED19_HUMAN	sp|A0JLT2|MED19_HUMAN	3	3	3	sp|A0JLT2|MED19_HUMAN Mediator of RNA polymerase II transcription subunit 19 OS=Homo sapiens OX=9606 GN=MED19 PE=1 SV=2	1	3	3	3	1	0	2	0	0	0	1	2	1	1	1	1	1	2	3	2	1	0	1	0	2	0	0	0	1	2	1	1	1	1	1	2	3	2	1	0	1	0	2	0
sp|A0MZ66|SHOT1_HUMAN	sp|A0MZ66|SHOT1_HUMAN	35	35	35	sp|A0MZ66|SHOT1_HUMAN Shootin-1 OS=Homo sapiens OX=9606 GN=SHTN1 PE=1 SV=4	1	35	35	35	25	28	25	29	28	30	29	28	27	28	29	27	23	27	25	26	26	29	25	28	25	29	28	30	29	28	27	28	29	27	23	27	25	26	26	29	25	28	25	29
sp|A1A4S6|RHG10_HUMAN	sp|A1A4S6|RHG10_HUMAN	3	3	3	sp|A1A4S6|RHG10_HUMAN Rho GTPase-activating protein 10 OS=Homo sapiens OX=9606 GN=ARHGAP10 PE=1 SV=1	1	3	3	3	0	0	1	1	2	0	0	0	0	2	3	1	2	1	1	2	3	3	0	0	1	1	2	0	0	0	0	2	3	1	2	1	1	2	3	3	0	0	1	1
sp|A1L0T0|ILVBL_HUMAN	sp|A1L0T0|ILVBL_HUMAN	15	15	15	sp|A1L0T0|ILVBL_HUMAN Acetolactate synthase-like protein OS=Homo sapiens OX=9606 GN=ILVBL PE=1 SV=2	1	15	15	15	11	12	10	11	10	9	8	8	7	11	12	10	11	10	7	9	7	11	11	12	10	11	10	9	8	8	7	11	12	10	11	10	7	9	7	11	11	12	10	11
sp|A1X283|SPD2B_HUMAN;sp|Q5TCZ1|SPD2A_HUMAN	sp|A1X283|SPD2B_HUMAN	11;2	11;2	11;2	sp|A1X283|SPD2B_HUMAN SH3 and PX domain-containing protein 2B OS=Homo sapiens OX=9606 GN=SH3PXD2B PE=1 SV=3	2	11	11	11	0	1	1	0	0	0	0	1	0	6	3	6	5	4	4	4	9	8	0	1	1	0	0	0	0	1	0	6	3	6	5	4	4	4	9	8	0	1	1	0
sp|A1XBS5|FA92A_HUMAN	sp|A1XBS5|FA92A_HUMAN	4	4	4	sp|A1XBS5|FA92A_HUMAN Protein FAM92A OS=Homo sapiens OX=9606 GN=FAM92A PE=1 SV=2	1	4	4	4	1	1	1	1	1	1	1	1	1	2	3	3	4	3	3	2	2	3	1	1	1	1	1	1	1	1	1	2	3	3	4	3	3	2	2	3	1	1	1	1
sp|A2RRP1|NBAS_HUMAN	sp|A2RRP1|NBAS_HUMAN	7	7	7	sp|A2RRP1|NBAS_HUMAN Neuroblastoma-amplified sequence OS=Homo sapiens OX=9606 GN=NBAS PE=1 SV=2	1	7	7	7	2	2	3	3	2	1	3	2	2	2	1	2	2	2	2	5	4	4	2	2	3	3	2	1	3	2	2	2	1	2	2	2	2	5	4	4	2	2	3	3
sp|A3KMH1|VWA8_HUMAN	sp|A3KMH1|VWA8_HUMAN	12	12	12	sp|A3KMH1|VWA8_HUMAN von Willebrand factor A domain-containing protein 8 OS=Homo sapiens OX=9606 GN=VWA8 PE=1 SV=2	1	12	12	12	4	4	4	9	2	6	4	7	6	5	2	3	4	2	4	4	5	6	4	4	4	9	2	6	4	7	6	5	2	3	4	2	4	4	5	6	4	4	4	9
sp|A3KN83|SBNO1_HUMAN	sp|A3KN83|SBNO1_HUMAN	12	12	11	sp|A3KN83|SBNO1_HUMAN Protein strawberry notch homolog 1 OS=Homo sapiens OX=9606 GN=SBNO1 PE=1 SV=1	1	12	12	11	3	4	4	2	3	3	4	4	2	1	3	1	4	4	2	3	4	5	3	4	4	2	3	3	4	4	2	1	3	1	4	4	2	3	4	5	3	4	4	2
sp|A4D1E9|GTPBA_HUMAN	sp|A4D1E9|GTPBA_HUMAN	7	7	7	sp|A4D1E9|GTPBA_HUMAN GTP-binding protein 10 OS=Homo sapiens OX=9606 GN=GTPBP10 PE=1 SV=1	1	7	7	7	2	4	3	4	4	3	4	5	5	3	3	2	3	3	3	5	4	5	2	4	3	4	4	3	4	5	5	3	3	2	3	3	3	5	4	5	2	4	3	4
sp|A5D8V6|VP37C_HUMAN	sp|A5D8V6|VP37C_HUMAN	4	4	4	sp|A5D8V6|VP37C_HUMAN Vacuolar protein sorting-associated protein 37C OS=Homo sapiens OX=9606 GN=VPS37C PE=1 SV=2	1	4	4	4	1	1	1	2	2	2	3	1	2	3	4	3	2	3	3	1	2	0	1	1	1	2	2	2	3	1	2	3	4	3	2	3	3	1	2	0	1	1	1	2
sp|A5PLN9|TPC13_HUMAN	sp|A5PLN9|TPC13_HUMAN	2	2	2	sp|A5PLN9|TPC13_HUMAN Trafficking protein particle complex subunit 13 OS=Homo sapiens OX=9606 GN=TRAPPC13 PE=1 SV=2	1	2	2	2	1	2	0	0	1	1	1	1	1	0	0	0	1	0	1	0	0	0	1	2	0	0	1	1	1	1	1	0	0	0	1	0	1	0	0	0	1	2	0	0
sp|A5YKK6|CNOT1_HUMAN	sp|A5YKK6|CNOT1_HUMAN	45	45	45	sp|A5YKK6|CNOT1_HUMAN CCR4-NOT transcription complex subunit 1 OS=Homo sapiens OX=9606 GN=CNOT1 PE=1 SV=2	1	45	45	45	29	26	26	27	21	26	19	24	18	25	25	21	25	25	25	30	35	34	29	26	26	27	21	26	19	24	18	25	25	21	25	25	25	30	35	34	29	26	26	27
sp|A6NCE7|MP3B2_HUMAN;sp|Q9GZQ8|MLP3B_HUMAN;sp|Q9H492|MLP3A_HUMAN	sp|A6NCE7|MP3B2_HUMAN;sp|Q9GZQ8|MLP3B_HUMAN;sp|Q9H492|MLP3A_HUMAN	2;2;1	2;2;1	2;2;1	sp|A6NCE7|MP3B2_HUMAN Microtubule-associated proteins 1A/1B light chain 3 beta 2 OS=Homo sapiens OX=9606 GN=MAP1LC3B2 PE=2 SV=1;sp|Q9GZQ8|MLP3B_HUMAN Microtubule-associated proteins 1A/1B light chain 3B OS=Homo sapiens OX=9606 GN=MAP1LC3B PE=1 SV=3;sp|Q9H4	3	2	2	2	1	2	2	1	0	2	1	2	2	2	2	2	2	2	2	1	1	1	1	2	2	1	0	2	1	2	2	2	2	2	2	2	2	1	1	1	1	2	2	1
sp|A6ND36|FA83G_HUMAN	sp|A6ND36|FA83G_HUMAN	3	3	3	sp|A6ND36|FA83G_HUMAN Protein FAM83G OS=Homo sapiens OX=9606 GN=FAM83G PE=1 SV=2	1	3	3	3	1	1	2	2	1	1	1	1	1	1	1	1	1	1	1	2	1	1	1	1	2	2	1	1	1	1	1	1	1	1	1	1	1	2	1	1	1	1	2	2
sp|A6NDG6|PGP_HUMAN	sp|A6NDG6|PGP_HUMAN	14	14	14	sp|A6NDG6|PGP_HUMAN Glycerol-3-phosphate phosphatase OS=Homo sapiens OX=9606 GN=PGP PE=1 SV=1	1	14	14	14	11	12	10	11	12	12	13	12	12	12	10	12	11	13	11	12	10	13	11	12	10	11	12	12	13	12	12	12	10	12	11	13	11	12	10	13	11	12	10	11
sp|A6NDU8|CE051_HUMAN	sp|A6NDU8|CE051_HUMAN	6	6	6	sp|A6NDU8|CE051_HUMAN UPF0600 protein C5orf51 OS=Homo sapiens OX=9606 GN=C5orf51 PE=1 SV=1	1	6	6	6	5	1	4	3	2	4	3	2	2	0	1	1	2	1	1	2	3	1	5	1	4	3	2	4	3	2	2	0	1	1	2	1	1	2	3	1	5	1	4	3
sp|A6NHR9|SMHD1_HUMAN	sp|A6NHR9|SMHD1_HUMAN	50	50	50	sp|A6NHR9|SMHD1_HUMAN Structural maintenance of chromosomes flexible hinge domain-containing protein 1 OS=Homo sapiens OX=9606 GN=SMCHD1 PE=1 SV=2	1	50	50	50	31	33	31	30	33	31	28	28	32	25	24	24	31	29	30	23	31	30	31	33	31	30	33	31	28	28	32	25	24	24	31	29	30	23	31	30	31	33	31	30
sp|A6NIH7|U119B_HUMAN	sp|A6NIH7|U119B_HUMAN	6	6	5	sp|A6NIH7|U119B_HUMAN Protein unc-119 homolog B OS=Homo sapiens OX=9606 GN=UNC119B PE=1 SV=1	1	6	6	5	3	3	3	3	4	2	2	4	2	3	5	3	5	3	4	4	3	3	3	3	3	3	4	2	2	4	2	3	5	3	5	3	4	4	3	3	3	3	2	3
sp|A6NJ78|MET15_HUMAN;sp|P0C7V9|ME15P_HUMAN	sp|A6NJ78|MET15_HUMAN	5;1	5;1	5;1	sp|A6NJ78|MET15_HUMAN Probable methyltransferase-like protein 15 OS=Homo sapiens OX=9606 GN=METTL15 PE=1 SV=1	2	5	5	5	2	2	3	2	2	3	3	2	2	3	3	3	4	3	2	2	5	4	2	2	3	2	2	3	3	2	2	3	3	3	4	3	2	2	5	4	2	2	3	2
sp|A6NKD9|CC85C_HUMAN	sp|A6NKD9|CC85C_HUMAN	4	4	4	sp|A6NKD9|CC85C_HUMAN Coiled-coil domain-containing protein 85C OS=Homo sapiens OX=9606 GN=CCDC85C PE=1 SV=1	1	4	4	4	1	2	1	0	1	0	1	0	0	1	1	2	2	4	2	0	1	2	1	2	1	0	1	0	1	0	0	1	1	2	2	4	2	0	1	2	1	2	1	0
sp|A7KAX9|RHG32_HUMAN	sp|A7KAX9|RHG32_HUMAN	4	4	4	sp|A7KAX9|RHG32_HUMAN Rho GTPase-activating protein 32 OS=Homo sapiens OX=9606 GN=ARHGAP32 PE=1 SV=1	1	4	4	4	0	1	0	2	0	2	1	0	0	0	0	0	0	0	0	0	0	0	0	1	0	2	0	2	1	0	0	0	0	0	0	0	0	0	0	0	0	1	0	2
sp|Q96HA1|P121A_HUMAN;sp|A8CG34|P121C_HUMAN;sp|A6NF01|P121B_HUMAN	sp|Q96HA1|P121A_HUMAN;sp|A8CG34|P121C_HUMAN	8;8;3	8;8;3	6;6;3	sp|Q96HA1|P121A_HUMAN Nuclear envelope pore membrane protein POM 121 OS=Homo sapiens OX=9606 GN=POM121 PE=1 SV=2;sp|A8CG34|P121C_HUMAN Nuclear envelope pore membrane protein POM 121C OS=Homo sapiens OX=9606 GN=POM121C PE=1 SV=3	3	8	8	6	2	3	3	2	2	2	2	1	2	3	2	2	7	1	3	5	2	3	2	3	3	2	2	2	2	1	2	3	2	2	7	1	3	5	2	3	2	3	3	2
sp|C4AMC7|WASH3_HUMAN;sp|Q6VEQ5|WASH2_HUMAN;sp|A8K0Z3|WASH1_HUMAN;sp|A8MWX3|WASH4_HUMAN	sp|C4AMC7|WASH3_HUMAN;sp|Q6VEQ5|WASH2_HUMAN;sp|A8K0Z3|WASH1_HUMAN;sp|A8MWX3|WASH4_HUMAN	6;6;6;5	6;6;6;5	2;2;2;1	sp|C4AMC7|WASH3_HUMAN Putative WAS protein family homolog 3 OS=Homo sapiens OX=9606 GN=WASH3P PE=1 SV=2;sp|Q6VEQ5|WASH2_HUMAN WAS protein family homolog 2 OS=Homo sapiens OX=9606 GN=WASH2P PE=2 SV=2;sp|A8K0Z3|WASH1_HUMAN WASH complex subunit 1 OS=Homo sapi	4	6	6	2	2	3	3	2	2	2	2	3	4	0	1	1	2	2	1	1	1	1	2	3	3	2	2	2	2	3	4	0	1	1	2	2	1	1	1	1	0	1	1	1
sp|A8MPP1|D11L8_HUMAN;sp|Q92771|DDX12_HUMAN;sp|Q96FC9|DDX11_HUMAN	sp|A8MPP1|D11L8_HUMAN;sp|Q92771|DDX12_HUMAN;sp|Q96FC9|DDX11_HUMAN	4;3;3	4;3;3	4;3;3	sp|A8MPP1|D11L8_HUMAN Putative ATP-dependent RNA helicase DDX11-like protein 8 OS=Homo sapiens OX=9606 GN=DDX11L8 PE=1 SV=1;sp|Q92771|DDX12_HUMAN Putative ATP-dependent RNA helicase DDX12 OS=Homo sapiens OX=9606 GN=DDX12P PE=5 SV=3;sp|Q96FC9|DDX11_HUMAN AT	3	4	4	4	1	0	1	1	0	0	0	0	2	1	1	1	1	1	1	2	3	2	1	0	1	1	0	0	0	0	2	1	1	1	1	1	1	2	3	2	1	0	1	1
sp|A8MT69|CENPX_HUMAN	sp|A8MT69|CENPX_HUMAN	2	2	2	sp|A8MT69|CENPX_HUMAN Centromere protein X OS=Homo sapiens OX=9606 GN=CENPX PE=1 SV=1	1	2	2	2	2	1	1	1	2	0	2	2	2	0	0	0	0	0	0	1	2	0	2	1	1	1	2	0	2	2	2	0	0	0	0	0	0	1	2	0	2	1	1	1
sp|P62308|RUXG_HUMAN;sp|A8MWD9|RUXGL_HUMAN	sp|P62308|RUXG_HUMAN;sp|A8MWD9|RUXGL_HUMAN	2;2	2;2	2;2	sp|P62308|RUXG_HUMAN Small nuclear ribonucleoprotein G OS=Homo sapiens OX=9606 GN=SNRPG PE=1 SV=1;sp|A8MWD9|RUXGL_HUMAN Putative small nuclear ribonucleoprotein G-like protein 15 OS=Homo sapiens OX=9606 GN=SNRPGP15 PE=5 SV=2	2	2	2	2	2	2	2	2	2	2	2	2	2	2	2	2	2	2	2	2	2	1	2	2	2	2	2	2	2	2	2	2	2	2	2	2	2	2	2	1	2	2	2	2
sp|A8MXV4|NUD19_HUMAN	sp|A8MXV4|NUD19_HUMAN	7	7	7	sp|A8MXV4|NUD19_HUMAN Nucleoside diphosphate-linked moiety X motif 19 OS=Homo sapiens OX=9606 GN=NUDT19 PE=1 SV=1	1	7	7	7	6	4	3	5	4	5	5	3	4	2	4	3	5	1	1	4	3	4	6	4	3	5	4	5	5	3	4	2	4	3	5	1	1	4	3	4	6	4	3	5
sp|B1AK53|ESPN_HUMAN	sp|B1AK53|ESPN_HUMAN	6	6	6	sp|B1AK53|ESPN_HUMAN Espin OS=Homo sapiens OX=9606 GN=ESPN PE=1 SV=1	1	6	6	6	0	0	0	0	0	0	0	0	0	4	4	3	5	2	3	3	5	4	0	0	0	0	0	0	0	0	0	4	4	3	5	2	3	3	5	4	0	0	0	0
sp|B1ANS9|WDR64_HUMAN	sp|B1ANS9|WDR64_HUMAN	3	3	3	sp|B1ANS9|WDR64_HUMAN WD repeat-containing protein 64 OS=Homo sapiens OX=9606 GN=WDR64 PE=2 SV=1	1	3	3	3	2	2	2	3	3	2	2	1	1	2	2	2	2	2	2	2	2	2	2	2	2	3	3	2	2	1	1	2	2	2	2	2	2	2	2	2	2	2	2	3
sp|P0CG08|GPHRB_HUMAN;sp|B7ZAQ6|GPHRA_HUMAN	sp|P0CG08|GPHRB_HUMAN;sp|B7ZAQ6|GPHRA_HUMAN	3;3	3;3	3;3	sp|P0CG08|GPHRB_HUMAN Golgi pH regulator B OS=Homo sapiens OX=9606 GN=GPR89B PE=1 SV=1;sp|B7ZAQ6|GPHRA_HUMAN Golgi pH regulator A OS=Homo sapiens OX=9606 GN=GPR89A PE=1 SV=2	2	3	3	3	1	1	1	2	2	2	0	0	1	0	1	1	1	2	1	0	2	2	1	1	1	2	2	2	0	0	1	0	1	1	1	2	1	0	2	2	1	1	1	2
sp|C9JLW8|MCRI1_HUMAN	sp|C9JLW8|MCRI1_HUMAN	3	3	3	sp|C9JLW8|MCRI1_HUMAN Mapk-regulated corepressor-interacting protein 1 OS=Homo sapiens OX=9606 GN=MCRIP1 PE=1 SV=1	1	3	3	3	3	2	2	2	1	1	3	3	3	3	3	2	3	3	2	3	3	3	3	2	2	2	1	1	3	3	3	3	3	2	3	3	2	3	3	3	3	2	2	2
sp|E9PAV3|NACAM_HUMAN;sp|Q13765|NACA_HUMAN	sp|E9PAV3|NACAM_HUMAN;sp|Q13765|NACA_HUMAN	6;5	6;5	5;4	sp|E9PAV3|NACAM_HUMAN Nascent polypeptide-associated complex subunit alpha, muscle-specific form OS=Homo sapiens OX=9606 GN=NACA PE=1 SV=1;sp|Q13765|NACA_HUMAN Nascent polypeptide-associated complex subunit alpha OS=Homo sapiens OX=9606 GN=NACA PE=1 SV=1	2	6	6	5	6	6	6	6	6	6	6	6	6	6	6	6	6	6	6	6	6	6	6	6	6	6	6	6	6	6	6	6	6	6	6	6	6	6	6	6	5	5	5	5
sp|E9PRG8|CK098_HUMAN	sp|E9PRG8|CK098_HUMAN	7	7	7	sp|E9PRG8|CK098_HUMAN Uncharacterized protein C11orf98 OS=Homo sapiens OX=9606 GN=C11orf98 PE=4 SV=2	1	7	7	7	4	3	4	5	4	6	5	3	4	3	5	4	4	4	4	5	3	5	4	3	4	5	4	6	5	3	4	3	5	4	4	4	4	5	3	5	4	3	4	5
sp|L0R6Q1|S35U4_HUMAN	sp|L0R6Q1|S35U4_HUMAN	5	5	5	sp|L0R6Q1|S35U4_HUMAN SLC35A4 upstream open reading frame protein OS=Homo sapiens OX=9606 GN=SLC35A4 PE=3 SV=1	1	5	5	5	4	3	4	4	4	3	4	5	5	0	0	0	1	2	1	2	2	3	4	3	4	4	4	3	4	5	5	0	0	0	1	2	1	2	2	3	4	3	4	4
sp|L0R819|ASURF_HUMAN	sp|L0R819|ASURF_HUMAN	6	6	6	sp|L0R819|ASURF_HUMAN ASNSD1 upstream open reading frame protein OS=Homo sapiens OX=9606 GN=ASDURF PE=1 SV=1	1	6	6	6	1	2	3	2	2	3	2	2	2	1	0	2	3	3	2	1	1	3	1	2	3	2	2	3	2	2	2	1	0	2	3	3	2	1	1	3	1	2	3	2
sp|L0R8F8|MIDUO_HUMAN	sp|L0R8F8|MIDUO_HUMAN	2	2	2	sp|L0R8F8|MIDUO_HUMAN MIEF1 upstream open reading frame protein OS=Homo sapiens OX=9606 GN=MIEF1 PE=1 SV=1	1	2	2	2	2	1	2	1	2	1	2	1	1	2	1	2	2	2	2	2	2	2	2	1	2	1	2	1	2	1	1	2	1	2	2	2	2	2	2	2	2	1	2	1
sp|O00115|DNS2A_HUMAN	sp|O00115|DNS2A_HUMAN	5	5	5	sp|O00115|DNS2A_HUMAN Deoxyribonuclease-2-alpha OS=Homo sapiens OX=9606 GN=DNASE2 PE=1 SV=2	1	5	5	5	4	4	4	4	4	4	5	5	4	3	3	3	4	4	4	4	5	5	4	4	4	4	4	4	5	5	4	3	3	3	4	4	4	4	5	5	4	4	4	4
sp|O00116|ADAS_HUMAN	sp|O00116|ADAS_HUMAN	25	25	25	sp|O00116|ADAS_HUMAN Alkyldihydroxyacetonephosphate synthase, peroxisomal OS=Homo sapiens OX=9606 GN=AGPS PE=1 SV=1	1	25	25	25	23	21	21	18	21	21	20	20	20	17	19	16	20	21	18	18	19	23	23	21	21	18	21	21	20	20	20	17	19	16	20	21	18	18	19	23	23	21	21	18
sp|O00139|KIF2A_HUMAN	sp|O00139|KIF2A_HUMAN	19	19	17	sp|O00139|KIF2A_HUMAN Kinesin-like protein KIF2A OS=Homo sapiens OX=9606 GN=KIF2A PE=1 SV=3	1	19	19	17	13	14	15	13	12	13	10	15	15	11	11	12	10	13	13	14	10	13	13	14	15	13	12	13	10	15	15	11	11	12	10	13	13	14	10	13	11	12	13	11
sp|O00148|DX39A_HUMAN	sp|O00148|DX39A_HUMAN	20	9	9	sp|O00148|DX39A_HUMAN ATP-dependent RNA helicase DDX39A OS=Homo sapiens OX=9606 GN=DDX39A PE=1 SV=2	1	20	9	9	18	18	18	19	20	19	20	20	20	19	20	20	19	19	19	20	19	20	7	7	7	9	9	9	9	9	9	8	9	9	8	9	8	9	8	9	7	7	7	9
sp|O00151|PDLI1_HUMAN	sp|O00151|PDLI1_HUMAN	20	20	20	sp|O00151|PDLI1_HUMAN PDZ and LIM domain protein 1 OS=Homo sapiens OX=9606 GN=PDLIM1 PE=1 SV=4	1	20	20	20	17	17	17	19	19	18	17	17	17	15	16	16	17	15	17	13	14	15	17	17	17	19	19	18	17	17	17	15	16	16	17	15	17	13	14	15	17	17	17	19
sp|O00154|BACH_HUMAN;sp|Q6ZUV0|BACHL_HUMAN	sp|O00154|BACH_HUMAN	16;2	16;2	16;2	sp|O00154|BACH_HUMAN Cytosolic acyl coenzyme A thioester hydrolase OS=Homo sapiens OX=9606 GN=ACOT7 PE=1 SV=3	2	16	16	16	10	11	9	9	11	10	12	11	9	12	13	13	11	11	14	14	15	13	10	11	9	9	11	10	12	11	9	12	13	13	11	11	14	14	15	13	10	11	9	9
sp|O00159|MYO1C_HUMAN	sp|O00159|MYO1C_HUMAN	41	41	40	sp|O00159|MYO1C_HUMAN Unconventional myosin-Ic OS=Homo sapiens OX=9606 GN=MYO1C PE=1 SV=4	1	41	41	40	30	32	33	30	34	33	29	27	28	29	22	31	31	32	31	32	30	32	30	32	33	30	34	33	29	27	28	29	22	31	31	32	31	32	30	32	29	31	32	29
sp|O00161|SNP23_HUMAN	sp|O00161|SNP23_HUMAN	9	9	9	sp|O00161|SNP23_HUMAN Synaptosomal-associated protein 23 OS=Homo sapiens OX=9606 GN=SNAP23 PE=1 SV=1	1	9	9	9	9	8	9	8	8	8	8	8	8	7	6	9	8	8	7	8	8	8	9	8	9	8	8	8	8	8	8	7	6	9	8	8	7	8	8	8	9	8	9	8
sp|O00165|HAX1_HUMAN	sp|O00165|HAX1_HUMAN	6	6	6	sp|O00165|HAX1_HUMAN HCLS1-associated protein X-1 OS=Homo sapiens OX=9606 GN=HAX1 PE=1 SV=2	1	6	6	6	5	3	3	4	4	2	2	4	5	2	1	1	4	2	3	3	3	1	5	3	3	4	4	2	2	4	5	2	1	1	4	2	3	3	3	1	5	3	3	4
sp|O00170|AIP_HUMAN	sp|O00170|AIP_HUMAN	15	15	15	sp|O00170|AIP_HUMAN AH receptor-interacting protein OS=Homo sapiens OX=9606 GN=AIP PE=1 SV=2	1	15	15	15	6	9	8	10	9	10	11	10	10	15	15	14	15	15	15	14	14	14	6	9	8	10	9	10	11	10	10	15	15	14	15	15	15	14	14	14	6	9	8	10
sp|O00178|GTPB1_HUMAN	sp|O00178|GTPB1_HUMAN	16	16	16	sp|O00178|GTPB1_HUMAN GTP-binding protein 1 OS=Homo sapiens OX=9606 GN=GTPBP1 PE=1 SV=3	1	16	16	16	8	11	8	9	11	9	8	7	2	5	5	5	3	3	4	5	6	7	8	11	8	9	11	9	8	7	2	5	5	5	3	3	4	5	6	7	8	11	8	9
sp|O00186|STXB3_HUMAN	sp|O00186|STXB3_HUMAN	20	20	20	sp|O00186|STXB3_HUMAN Syntaxin-binding protein 3 OS=Homo sapiens OX=9606 GN=STXBP3 PE=1 SV=2	1	20	20	20	14	10	15	12	13	15	13	9	12	3	4	3	5	4	2	3	3	5	14	10	15	12	13	15	13	9	12	3	4	3	5	4	2	3	3	5	14	10	15	12
sp|O00193|SMAP_HUMAN	sp|O00193|SMAP_HUMAN	4	4	4	sp|O00193|SMAP_HUMAN Small acidic protein OS=Homo sapiens OX=9606 GN=SMAP PE=1 SV=1	1	4	4	4	3	3	4	4	4	3	4	4	4	3	2	2	3	3	2	2	3	3	3	3	4	4	4	3	4	4	4	3	2	2	3	3	2	2	3	3	3	3	4	4
sp|O00194|RB27B_HUMAN	sp|O00194|RB27B_HUMAN	7	7	5	sp|O00194|RB27B_HUMAN Ras-related protein Rab-27B OS=Homo sapiens OX=9606 GN=RAB27B PE=1 SV=4	1	7	7	5	6	5	6	5	6	6	4	5	6	1	1	0	0	0	0	1	0	0	6	5	6	5	6	6	4	5	6	1	1	0	0	0	0	1	0	0	4	4	4	3
sp|O00203|AP3B1_HUMAN;sp|Q13367|AP3B2_HUMAN	sp|O00203|AP3B1_HUMAN	33;7	33;7	33;7	sp|O00203|AP3B1_HUMAN AP-3 complex subunit beta-1 OS=Homo sapiens OX=9606 GN=AP3B1 PE=1 SV=3	2	33	33	33	23	21	24	17	20	19	19	21	21	23	23	23	21	21	19	27	24	27	23	21	24	17	20	19	19	21	21	23	23	23	21	21	19	27	24	27	23	21	24	17
sp|O00204|ST2B1_HUMAN	sp|O00204|ST2B1_HUMAN	9	9	9	sp|O00204|ST2B1_HUMAN Sulfotransferase 2B1 OS=Homo sapiens OX=9606 GN=SULT2B1 PE=1 SV=2	1	9	9	9	6	5	8	9	7	6	6	5	5	0	0	0	0	0	0	0	0	0	6	5	8	9	7	6	6	5	5	0	0	0	0	0	0	0	0	0	6	5	8	9
sp|O00214|LEG8_HUMAN	sp|O00214|LEG8_HUMAN	8	8	8	sp|O00214|LEG8_HUMAN Galectin-8 OS=Homo sapiens OX=9606 GN=LGALS8 PE=1 SV=4	1	8	8	8	7	5	7	7	7	7	7	6	6	0	0	0	1	0	0	2	2	0	7	5	7	7	7	7	7	6	6	0	0	0	1	0	0	2	2	0	7	5	7	7
sp|O00217|NDUS8_HUMAN	sp|O00217|NDUS8_HUMAN	6	6	6	sp|O00217|NDUS8_HUMAN NADH dehydrogenase [ubiquinone] iron-sulfur protein 8, mitochondrial OS=Homo sapiens OX=9606 GN=NDUFS8 PE=1 SV=1	1	6	6	6	6	5	5	5	4	5	5	6	5	6	5	5	5	5	6	5	5	5	6	5	5	5	4	5	5	6	5	6	5	5	5	5	6	5	5	5	6	5	5	5
sp|O00220|TR10A_HUMAN	sp|O00220|TR10A_HUMAN	4	4	4	sp|O00220|TR10A_HUMAN Tumor necrosis factor receptor superfamily member 10A OS=Homo sapiens OX=9606 GN=TNFRSF10A PE=1 SV=3	1	4	4	4	2	1	3	2	1	1	2	0	1	1	1	1	1	2	1	1	2	2	2	1	3	2	1	1	2	0	1	1	1	1	1	2	1	1	2	2	2	1	3	2
sp|O00221|IKBE_HUMAN	sp|O00221|IKBE_HUMAN	5	5	5	sp|O00221|IKBE_HUMAN NF-kappa-B inhibitor epsilon OS=Homo sapiens OX=9606 GN=NFKBIE PE=1 SV=3	1	5	5	5	3	2	2	2	1	2	3	2	1	0	0	0	0	0	0	0	0	0	3	2	2	2	1	2	3	2	1	0	0	0	0	0	0	0	0	0	3	2	2	2
sp|O00231|PSD11_HUMAN	sp|O00231|PSD11_HUMAN	26	26	26	sp|O00231|PSD11_HUMAN 26S proteasome non-ATPase regulatory subunit 11 OS=Homo sapiens OX=9606 GN=PSMD11 PE=1 SV=3	1	26	26	26	21	23	24	23	22	22	23	23	22	23	23	22	23	23	24	21	22	22	21	23	24	23	22	22	23	23	22	23	23	22	23	23	24	21	22	22	21	23	24	23
sp|O00232|PSD12_HUMAN	sp|O00232|PSD12_HUMAN	24	24	24	sp|O00232|PSD12_HUMAN 26S proteasome non-ATPase regulatory subunit 12 OS=Homo sapiens OX=9606 GN=PSMD12 PE=1 SV=3	1	24	24	24	22	22	21	22	22	22	17	20	21	15	18	17	17	18	16	21	19	19	22	22	21	22	22	22	17	20	21	15	18	17	17	18	16	21	19	19	22	22	21	22
sp|O00233|PSMD9_HUMAN	sp|O00233|PSMD9_HUMAN	9	9	9	sp|O00233|PSMD9_HUMAN 26S proteasome non-ATPase regulatory subunit 9 OS=Homo sapiens OX=9606 GN=PSMD9 PE=1 SV=3	1	9	9	9	7	7	7	6	9	8	9	9	8	8	8	7	7	8	8	7	7	7	7	7	7	6	9	8	9	9	8	8	8	7	7	8	8	7	7	7	7	7	7	6
sp|O00244|ATOX1_HUMAN	sp|O00244|ATOX1_HUMAN	6	6	6	sp|O00244|ATOX1_HUMAN Copper transport protein ATOX1 OS=Homo sapiens OX=9606 GN=ATOX1 PE=1 SV=1	1	6	6	6	4	3	3	3	2	3	5	5	4	3	2	2	2	2	2	3	3	2	4	3	3	3	2	3	5	5	4	3	2	2	2	2	2	3	3	2	4	3	3	3
sp|O00255|MEN1_HUMAN	sp|O00255|MEN1_HUMAN	4	4	4	sp|O00255|MEN1_HUMAN Menin OS=Homo sapiens OX=9606 GN=MEN1 PE=1 SV=4	1	4	4	4	1	1	1	1	3	1	1	2	1	0	1	1	1	2	1	1	1	2	1	1	1	1	3	1	1	2	1	0	1	1	1	2	1	1	1	2	1	1	1	1
sp|O00257|CBX4_HUMAN	sp|O00257|CBX4_HUMAN	2	2	2	sp|O00257|CBX4_HUMAN E3 SUMO-protein ligase CBX4 OS=Homo sapiens OX=9606 GN=CBX4 PE=1 SV=3	1	2	2	2	0	0	0	0	0	0	2	2	1	0	0	1	1	0	1	1	2	1	0	0	0	0	0	0	2	2	1	0	0	1	1	0	1	1	2	1	0	0	0	0
sp|O00264|PGRC1_HUMAN	sp|O00264|PGRC1_HUMAN	11	11	10	sp|O00264|PGRC1_HUMAN Membrane-associated progesterone receptor component 1 OS=Homo sapiens OX=9606 GN=PGRMC1 PE=1 SV=3	1	11	11	10	6	6	5	6	7	8	4	7	8	7	7	7	7	6	7	9	8	8	6	6	5	6	7	8	4	7	8	7	7	7	7	6	7	9	8	8	6	5	4	5
sp|O00267|SPT5H_HUMAN	sp|O00267|SPT5H_HUMAN	36	36	36	sp|O00267|SPT5H_HUMAN Transcription elongation factor SPT5 OS=Homo sapiens OX=9606 GN=SUPT5H PE=1 SV=1	1	36	36	36	20	20	21	21	25	19	25	23	24	24	23	22	23	25	25	23	24	20	20	20	21	21	25	19	25	23	24	24	23	22	23	25	25	23	24	20	20	20	21	21
sp|O00268|TAF4_HUMAN	sp|O00268|TAF4_HUMAN	7	7	7	sp|O00268|TAF4_HUMAN Transcription initiation factor TFIID subunit 4 OS=Homo sapiens OX=9606 GN=TAF4 PE=1 SV=2	1	7	7	7	1	1	1	0	3	2	2	1	3	1	4	2	3	3	3	1	2	0	1	1	1	0	3	2	2	1	3	1	4	2	3	3	3	1	2	0	1	1	1	0
sp|O00273|DFFA_HUMAN	sp|O00273|DFFA_HUMAN	13	13	13	sp|O00273|DFFA_HUMAN DNA fragmentation factor subunit alpha OS=Homo sapiens OX=9606 GN=DFFA PE=1 SV=1	1	13	13	13	9	10	12	10	11	8	10	11	11	12	12	10	11	12	12	11	11	10	9	10	12	10	11	8	10	11	11	12	12	10	11	12	12	11	11	10	9	10	12	10
sp|O00291|HIP1_HUMAN	sp|O00291|HIP1_HUMAN	14	13	13	sp|O00291|HIP1_HUMAN Huntingtin-interacting protein 1 OS=Homo sapiens OX=9606 GN=HIP1 PE=1 SV=5	1	14	13	13	6	7	5	8	6	10	5	8	9	3	2	2	4	3	1	4	5	3	5	6	4	7	5	9	4	7	8	3	2	2	3	3	1	4	4	3	5	6	4	7
sp|O00299|CLIC1_HUMAN	sp|O00299|CLIC1_HUMAN	16	16	16	sp|O00299|CLIC1_HUMAN Chloride intracellular channel protein 1 OS=Homo sapiens OX=9606 GN=CLIC1 PE=1 SV=4	1	16	16	16	16	15	16	15	16	15	15	15	15	14	15	15	15	15	15	15	14	15	16	15	16	15	16	15	15	15	15	14	15	15	15	15	15	15	14	15	16	15	16	15
sp|O00303|EIF3F_HUMAN	sp|O00303|EIF3F_HUMAN	15	15	15	sp|O00303|EIF3F_HUMAN Eukaryotic translation initiation factor 3 subunit F OS=Homo sapiens OX=9606 GN=EIF3F PE=1 SV=1	1	15	15	15	12	13	13	14	14	14	13	13	13	13	14	13	12	12	12	13	15	14	12	13	13	14	14	14	13	13	13	13	14	13	12	12	12	13	15	14	12	13	13	14
sp|O00308|WWP2_HUMAN	sp|O00308|WWP2_HUMAN	4	3	3	sp|O00308|WWP2_HUMAN NEDD4-like E3 ubiquitin-protein ligase WWP2 OS=Homo sapiens OX=9606 GN=WWP2 PE=1 SV=2	1	4	3	3	1	2	2	3	3	3	2	2	3	1	1	0	2	2	2	2	1	1	0	1	1	2	2	2	1	1	2	0	0	0	1	1	1	1	0	0	0	1	1	2
sp|O00330|ODPX_HUMAN	sp|O00330|ODPX_HUMAN	11	11	11	sp|O00330|ODPX_HUMAN Pyruvate dehydrogenase protein X component, mitochondrial OS=Homo sapiens OX=9606 GN=PDHX PE=1 SV=3	1	11	11	11	8	7	8	4	3	6	6	9	8	9	8	7	8	9	9	8	6	6	8	7	8	4	3	6	6	9	8	9	8	7	8	9	9	8	6	6	8	7	8	4
sp|O00391|QSOX1_HUMAN	sp|O00391|QSOX1_HUMAN	3	3	3	sp|O00391|QSOX1_HUMAN Sulfhydryl oxidase 1 OS=Homo sapiens OX=9606 GN=QSOX1 PE=1 SV=3	1	3	3	3	1	0	1	1	2	0	0	1	0	0	0	0	0	0	0	0	0	0	1	0	1	1	2	0	0	1	0	0	0	0	0	0	0	0	0	0	1	0	1	1
sp|O00399|DCTN6_HUMAN	sp|O00399|DCTN6_HUMAN	4	4	4	sp|O00399|DCTN6_HUMAN Dynactin subunit 6 OS=Homo sapiens OX=9606 GN=DCTN6 PE=1 SV=1	1	4	4	4	3	4	3	4	2	2	3	3	3	3	3	3	3	2	4	2	4	3	3	4	3	4	2	2	3	3	3	3	3	3	3	2	4	2	4	3	3	4	3	4
sp|O00400|ACATN_HUMAN	sp|O00400|ACATN_HUMAN	4	4	4	sp|O00400|ACATN_HUMAN Acetyl-coenzyme A transporter 1 OS=Homo sapiens OX=9606 GN=SLC33A1 PE=1 SV=1	1	4	4	4	3	4	4	2	1	1	1	0	0	1	0	2	1	1	0	1	2	2	3	4	4	2	1	1	1	0	0	1	0	2	1	1	0	1	2	2	3	4	4	2
sp|O00401|WASL_HUMAN	sp|O00401|WASL_HUMAN	10	10	10	sp|O00401|WASL_HUMAN Neural Wiskott-Aldrich syndrome protein OS=Homo sapiens OX=9606 GN=WASL PE=1 SV=2	1	10	10	10	5	4	4	4	3	4	6	5	6	5	4	3	4	1	2	5	4	3	5	4	4	4	3	4	6	5	6	5	4	3	4	1	2	5	4	3	5	4	4	4
sp|O00410|IPO5_HUMAN	sp|O00410|IPO5_HUMAN	52	52	51	sp|O00410|IPO5_HUMAN Importin-5 OS=Homo sapiens OX=9606 GN=IPO5 PE=1 SV=4	1	52	52	51	48	48	47	49	47	46	42	44	42	42	42	41	40	42	35	45	44	44	48	48	47	49	47	46	42	44	42	42	42	41	40	42	35	45	44	44	47	47	46	48
sp|O00411|RPOM_HUMAN	sp|O00411|RPOM_HUMAN	17	17	17	sp|O00411|RPOM_HUMAN DNA-directed RNA polymerase, mitochondrial OS=Homo sapiens OX=9606 GN=POLRMT PE=1 SV=2	1	17	17	17	9	5	8	4	4	4	4	4	3	4	4	2	4	3	5	13	12	15	9	5	8	4	4	4	4	4	3	4	4	2	4	3	5	13	12	15	9	5	8	4
sp|O00418|EF2K_HUMAN	sp|O00418|EF2K_HUMAN	5	5	5	sp|O00418|EF2K_HUMAN Eukaryotic elongation factor 2 kinase OS=Homo sapiens OX=9606 GN=EEF2K PE=1 SV=2	1	5	5	5	0	0	0	1	0	1	3	3	2	0	1	1	1	1	3	4	3	2	0	0	0	1	0	1	3	3	2	0	1	1	1	1	3	4	3	2	0	0	0	1
sp|O00422|SAP18_HUMAN	sp|O00422|SAP18_HUMAN	12	12	12	sp|O00422|SAP18_HUMAN Histone deacetylase complex subunit SAP18 OS=Homo sapiens OX=9606 GN=SAP18 PE=1 SV=1	1	12	12	12	10	11	11	10	10	9	11	12	11	11	10	11	11	11	11	10	11	10	10	11	11	10	10	9	11	12	11	11	10	11	11	11	11	10	11	10	10	11	11	10
sp|O00425|IF2B3_HUMAN;sp|Q9NZI8|IF2B1_HUMAN	sp|O00425|IF2B3_HUMAN	22;2	21;1	21;1	sp|O00425|IF2B3_HUMAN Insulin-like growth factor 2 mRNA-binding protein 3 OS=Homo sapiens OX=9606 GN=IGF2BP3 PE=1 SV=2	2	22	21	21	12	15	14	14	15	14	18	13	16	20	19	21	21	19	21	20	20	19	11	14	13	13	14	13	17	12	15	19	18	20	20	18	20	19	19	18	11	14	13	13
sp|O00429|DNM1L_HUMAN	sp|O00429|DNM1L_HUMAN	34	34	34	sp|O00429|DNM1L_HUMAN Dynamin-1-like protein OS=Homo sapiens OX=9606 GN=DNM1L PE=1 SV=2	1	34	34	34	28	27	28	28	28	30	24	26	25	25	26	24	25	25	26	27	28	28	28	27	28	28	28	30	24	26	25	25	26	24	25	25	26	27	28	28	28	27	28	28
sp|O00442|RTCA_HUMAN	sp|O00442|RTCA_HUMAN	9	9	9	sp|O00442|RTCA_HUMAN RNA 3-terminal phosphate cyclase OS=Homo sapiens OX=9606 GN=RTCA PE=1 SV=1	1	9	9	9	8	9	7	9	8	9	7	7	8	5	6	6	6	6	5	5	7	7	8	9	7	9	8	9	7	7	8	5	6	6	6	6	5	5	7	7	8	9	7	9
sp|O00443|P3C2A_HUMAN	sp|O00443|P3C2A_HUMAN	14	14	14	sp|O00443|P3C2A_HUMAN Phosphatidylinositol 4-phosphate 3-kinase C2 domain-containing subunit alpha OS=Homo sapiens OX=9606 GN=PIK3C2A PE=1 SV=2	1	14	14	14	7	8	11	5	9	7	9	5	3	2	1	0	3	2	0	6	0	3	7	8	11	5	9	7	9	5	3	2	1	0	3	2	0	6	0	3	7	8	11	5
sp|O00459|P85B_HUMAN	sp|O00459|P85B_HUMAN	5	5	5	sp|O00459|P85B_HUMAN Phosphatidylinositol 3-kinase regulatory subunit beta OS=Homo sapiens OX=9606 GN=PIK3R2 PE=1 SV=2	1	5	5	5	0	1	0	0	0	0	2	0	1	5	2	3	4	5	4	2	3	1	0	1	0	0	0	0	2	0	1	5	2	3	4	5	4	2	3	1	0	1	0	0
sp|O00461|GOLI4_HUMAN	sp|O00461|GOLI4_HUMAN	5	5	5	sp|O00461|GOLI4_HUMAN Golgi integral membrane protein 4 OS=Homo sapiens OX=9606 GN=GOLIM4 PE=1 SV=1	1	5	5	5	2	2	3	2	1	2	3	3	2	0	0	0	0	0	0	1	0	0	2	2	3	2	1	2	3	3	2	0	0	0	0	0	0	1	0	0	2	2	3	2
sp|O00462|MANBA_HUMAN	sp|O00462|MANBA_HUMAN	5	4	4	sp|O00462|MANBA_HUMAN Beta-mannosidase OS=Homo sapiens OX=9606 GN=MANBA PE=1 SV=3	1	5	4	4	3	2	3	2	3	3	3	2	3	2	0	2	1	0	1	1	2	1	2	1	2	1	2	2	2	1	2	1	0	1	0	0	0	0	1	0	2	1	2	1
sp|O00468|AGRIN_HUMAN	sp|O00468|AGRIN_HUMAN	14	14	14	sp|O00468|AGRIN_HUMAN Agrin OS=Homo sapiens OX=9606 GN=AGRN PE=1 SV=6	1	14	14	14	3	5	5	3	1	5	8	8	7	0	0	0	0	0	1	0	1	1	3	5	5	3	1	5	8	8	7	0	0	0	0	0	1	0	1	1	3	5	5	3
sp|O00469|PLOD2_HUMAN	sp|O00469|PLOD2_HUMAN	3	3	3	sp|O00469|PLOD2_HUMAN Procollagen-lysine,2-oxoglutarate 5-dioxygenase 2 OS=Homo sapiens OX=9606 GN=PLOD2 PE=1 SV=2	1	3	3	3	1	2	2	3	1	1	1	2	0	0	0	0	0	0	1	1	0	1	1	2	2	3	1	1	1	2	0	0	0	0	0	0	1	1	0	1	1	2	2	3
sp|O00471|EXOC5_HUMAN	sp|O00471|EXOC5_HUMAN	10	10	10	sp|O00471|EXOC5_HUMAN Exocyst complex component 5 OS=Homo sapiens OX=9606 GN=EXOC5 PE=1 SV=1	1	10	10	10	7	6	8	5	7	7	4	6	4	3	2	3	3	4	4	6	6	4	7	6	8	5	7	7	4	6	4	3	2	3	3	4	4	6	6	4	7	6	8	5
sp|O00483|NDUA4_HUMAN	sp|O00483|NDUA4_HUMAN	4	4	4	sp|O00483|NDUA4_HUMAN Cytochrome c oxidase subunit NDUFA4 OS=Homo sapiens OX=9606 GN=NDUFA4 PE=1 SV=1	1	4	4	4	4	4	4	3	4	4	4	3	4	4	4	4	4	4	4	3	4	4	4	4	4	3	4	4	4	3	4	4	4	4	4	4	4	3	4	4	4	4	4	3
sp|O00487|PSDE_HUMAN	sp|O00487|PSDE_HUMAN	13	13	13	sp|O00487|PSDE_HUMAN 26S proteasome non-ATPase regulatory subunit 14 OS=Homo sapiens OX=9606 GN=PSMD14 PE=1 SV=1	1	13	13	13	8	9	9	11	12	10	8	11	10	6	9	9	7	7	8	8	9	7	8	9	9	11	12	10	8	11	10	6	9	9	7	7	8	8	9	7	8	9	9	11
sp|O00488|ZN593_HUMAN	sp|O00488|ZN593_HUMAN	2	2	2	sp|O00488|ZN593_HUMAN Zinc finger protein 593 OS=Homo sapiens OX=9606 GN=ZNF593 PE=1 SV=2	1	2	2	2	0	0	1	1	0	0	0	1	2	0	1	1	2	2	2	1	1	1	0	0	1	1	0	0	0	1	2	0	1	1	2	2	2	1	1	1	0	0	1	1
sp|O00499|BIN1_HUMAN;sp|Q9UBW5|BIN2_HUMAN	sp|O00499|BIN1_HUMAN	13;1	13;1	12;0	sp|O00499|BIN1_HUMAN Myc box-dependent-interacting protein 1 OS=Homo sapiens OX=9606 GN=BIN1 PE=1 SV=1	2	13	13	12	8	6	7	7	8	8	9	11	11	4	5	4	3	3	2	5	4	4	8	6	7	7	8	8	9	11	11	4	5	4	3	3	2	5	4	4	7	5	7	6
sp|O00505|IMA4_HUMAN	sp|O00505|IMA4_HUMAN	19	19	14	sp|O00505|IMA4_HUMAN Importin subunit alpha-4 OS=Homo sapiens OX=9606 GN=KPNA3 PE=1 SV=2	1	19	19	14	15	14	15	18	16	15	14	16	14	11	13	13	14	14	14	12	13	12	15	14	15	18	16	15	14	16	14	11	13	13	14	14	14	12	13	12	11	9	11	14
sp|O00515|LAD1_HUMAN	sp|O00515|LAD1_HUMAN	21	21	21	sp|O00515|LAD1_HUMAN Ladinin-1 OS=Homo sapiens OX=9606 GN=LAD1 PE=1 SV=2	1	21	21	21	16	16	18	18	17	15	18	16	20	13	13	13	14	16	17	11	10	11	16	16	18	18	17	15	18	16	20	13	13	13	14	16	17	11	10	11	16	16	18	18
sp|O00541|PESC_HUMAN	sp|O00541|PESC_HUMAN	21	21	21	sp|O00541|PESC_HUMAN Pescadillo homolog OS=Homo sapiens OX=9606 GN=PES1 PE=1 SV=1	1	21	21	21	16	14	17	14	14	12	14	13	12	16	19	17	17	18	15	18	20	16	16	14	17	14	14	12	14	13	12	16	19	17	17	18	15	18	20	16	16	14	17	14
sp|O00560|SDCB1_HUMAN	sp|O00560|SDCB1_HUMAN	7	7	7	sp|O00560|SDCB1_HUMAN Syntenin-1 OS=Homo sapiens OX=9606 GN=SDCBP PE=1 SV=1	1	7	7	7	6	6	5	6	5	4	6	6	6	1	1	1	1	1	3	5	5	4	6	6	5	6	5	4	6	6	6	1	1	1	1	1	3	5	5	4	6	6	5	6
sp|O00566|MPP10_HUMAN	sp|O00566|MPP10_HUMAN	17	17	17	sp|O00566|MPP10_HUMAN U3 small nucleolar ribonucleoprotein protein MPP10 OS=Homo sapiens OX=9606 GN=MPHOSPH10 PE=1 SV=2	1	17	17	17	11	14	11	11	13	13	14	15	14	15	15	13	14	14	13	11	11	12	11	14	11	11	13	13	14	15	14	15	15	13	14	14	13	11	11	12	11	14	11	11
sp|O00567|NOP56_HUMAN	sp|O00567|NOP56_HUMAN	31	31	31	sp|O00567|NOP56_HUMAN Nucleolar protein 56 OS=Homo sapiens OX=9606 GN=NOP56 PE=1 SV=4	1	31	31	31	24	26	25	26	28	25	24	23	23	27	24	26	28	26	27	26	29	26	24	26	25	26	28	25	24	23	23	27	24	26	28	26	27	26	29	26	24	26	25	26
sp|O00571|DDX3X_HUMAN	sp|O00571|DDX3X_HUMAN	38	38	10	sp|O00571|DDX3X_HUMAN ATP-dependent RNA helicase DDX3X OS=Homo sapiens OX=9606 GN=DDX3X PE=1 SV=3	1	38	38	10	34	34	33	37	35	34	35	35	35	36	35	35	35	34	35	34	35	35	34	34	33	37	35	34	35	35	35	36	35	35	35	34	35	34	35	35	10	9	9	10
sp|O00584|RNT2_HUMAN	sp|O00584|RNT2_HUMAN	7	7	7	sp|O00584|RNT2_HUMAN Ribonuclease T2 OS=Homo sapiens OX=9606 GN=RNASET2 PE=1 SV=2	1	7	7	7	7	6	5	6	5	5	7	6	7	3	5	3	5	6	5	4	6	5	7	6	5	6	5	5	7	6	7	3	5	3	5	6	5	4	6	5	7	6	5	6
sp|O00592|PODXL_HUMAN	sp|O00592|PODXL_HUMAN	8	8	8	sp|O00592|PODXL_HUMAN Podocalyxin OS=Homo sapiens OX=9606 GN=PODXL PE=1 SV=2	1	8	8	8	7	7	6	8	6	7	7	5	5	4	5	4	5	7	5	4	4	5	7	7	6	8	6	7	7	5	5	4	5	4	5	7	5	4	4	5	7	7	6	8
sp|O00622|CCN1_HUMAN	sp|O00622|CCN1_HUMAN	17	17	17	sp|O00622|CCN1_HUMAN CCN family member 1 OS=Homo sapiens OX=9606 GN=CCN1 PE=1 SV=1	1	17	17	17	15	16	14	13	12	13	11	11	13	5	8	5	2	0	0	6	7	6	15	16	14	13	12	13	11	11	13	5	8	5	2	0	0	6	7	6	15	16	14	13
sp|O00625|PIR_HUMAN	sp|O00625|PIR_HUMAN	7	7	7	sp|O00625|PIR_HUMAN Pirin OS=Homo sapiens OX=9606 GN=PIR PE=1 SV=1	1	7	7	7	2	3	3	4	3	3	3	3	1	3	3	4	4	3	4	4	6	2	2	3	3	4	3	3	3	3	1	3	3	4	4	3	4	4	6	2	2	3	3	4
sp|O00629|IMA3_HUMAN	sp|O00629|IMA3_HUMAN	16	11	11	sp|O00629|IMA3_HUMAN Importin subunit alpha-3 OS=Homo sapiens OX=9606 GN=KPNA4 PE=1 SV=1	1	16	11	11	13	16	13	15	14	13	11	14	12	11	10	10	11	12	12	10	11	12	9	11	9	11	9	9	9	10	9	9	7	7	8	9	9	8	8	9	9	11	9	11
sp|O00743|PPP6_HUMAN	sp|O00743|PPP6_HUMAN	11	11	11	sp|O00743|PPP6_HUMAN Serine/threonine-protein phosphatase 6 catalytic subunit OS=Homo sapiens OX=9606 GN=PPP6C PE=1 SV=1	1	11	11	11	6	6	7	9	11	7	7	6	5	6	6	6	5	6	7	8	7	7	6	6	7	9	11	7	7	6	5	6	6	6	5	6	7	8	7	7	6	6	7	9
sp|O00754|MA2B1_HUMAN	sp|O00754|MA2B1_HUMAN	12	12	12	sp|O00754|MA2B1_HUMAN Lysosomal alpha-mannosidase OS=Homo sapiens OX=9606 GN=MAN2B1 PE=1 SV=3	1	12	12	12	5	9	7	10	7	8	4	6	6	0	1	0	4	2	3	0	4	1	5	9	7	10	7	8	4	6	6	0	1	0	4	2	3	0	4	1	5	9	7	10
sp|O00762|UBE2C_HUMAN	sp|O00762|UBE2C_HUMAN	8	8	8	sp|O00762|UBE2C_HUMAN Ubiquitin-conjugating enzyme E2 C OS=Homo sapiens OX=9606 GN=UBE2C PE=1 SV=1	1	8	8	8	4	5	6	3	4	3	3	3	2	4	6	4	7	7	5	7	5	6	4	5	6	3	4	3	3	3	2	4	6	4	7	7	5	7	5	6	4	5	6	3
sp|O00764|PDXK_HUMAN	sp|O00764|PDXK_HUMAN	18	18	18	sp|O00764|PDXK_HUMAN Pyridoxal kinase OS=Homo sapiens OX=9606 GN=PDXK PE=1 SV=1	1	18	18	18	15	12	14	13	14	12	12	15	13	9	9	8	11	9	9	12	11	10	15	12	14	13	14	12	12	15	13	9	9	8	11	9	9	12	11	10	15	12	14	13
sp|O00767|ACOD_HUMAN	sp|O00767|ACOD_HUMAN	3	3	3	sp|O00767|ACOD_HUMAN Acyl-CoA desaturase OS=Homo sapiens OX=9606 GN=SCD PE=1 SV=2	1	3	3	3	0	0	1	0	1	0	3	1	2	0	0	0	1	2	2	2	3	3	0	0	1	0	1	0	3	1	2	0	0	0	1	2	2	2	3	3	0	0	1	0
sp|O14493|CLD4_HUMAN;sp|O95484|CLD9_HUMAN;sp|P56747|CLD6_HUMAN	sp|O14493|CLD4_HUMAN	3;1;1	3;1;1	2;0;0	sp|O14493|CLD4_HUMAN Claudin-4 OS=Homo sapiens OX=9606 GN=CLDN4 PE=1 SV=1	3	3	3	2	3	3	3	3	3	3	3	3	3	3	3	3	3	3	3	3	3	3	3	3	3	3	3	3	3	3	3	3	3	3	3	3	3	3	3	3	2	2	2	2
sp|O14497|ARI1A_HUMAN	sp|O14497|ARI1A_HUMAN	34	34	34	sp|O14497|ARI1A_HUMAN AT-rich interactive domain-containing protein 1A OS=Homo sapiens OX=9606 GN=ARID1A PE=1 SV=3	1	34	34	34	13	16	17	19	16	20	17	16	15	13	10	11	14	16	19	14	12	11	13	16	17	19	16	20	17	16	15	13	10	11	14	16	19	14	12	11	13	16	17	19
sp|O14519|CDKA1_HUMAN;sp|O75956|CDKA2_HUMAN	sp|O14519|CDKA1_HUMAN;sp|O75956|CDKA2_HUMAN	4;2	4;2	4;2	sp|O14519|CDKA1_HUMAN Cyclin-dependent kinase 2-associated protein 1 OS=Homo sapiens OX=9606 GN=CDK2AP1 PE=1 SV=1;sp|O75956|CDKA2_HUMAN Cyclin-dependent kinase 2-associated protein 2 OS=Homo sapiens OX=9606 GN=CDK2AP2 PE=1 SV=1	2	4	4	4	2	2	2	3	3	2	3	3	4	3	3	3	3	3	3	3	3	3	2	2	2	3	3	2	3	3	4	3	3	3	3	3	3	3	3	3	2	2	2	3
sp|O14521|DHSD_HUMAN	sp|O14521|DHSD_HUMAN	3	3	3	sp|O14521|DHSD_HUMAN Succinate dehydrogenase [ubiquinone] cytochrome b small subunit, mitochondrial OS=Homo sapiens OX=9606 GN=SDHD PE=1 SV=1	1	3	3	3	2	3	3	2	1	2	1	1	2	2	2	2	2	2	2	2	2	2	2	3	3	2	1	2	1	1	2	2	2	2	2	2	2	2	2	2	2	3	3	2
sp|O14530|TXND9_HUMAN	sp|O14530|TXND9_HUMAN	9	9	9	sp|O14530|TXND9_HUMAN Thioredoxin domain-containing protein 9 OS=Homo sapiens OX=9606 GN=TXNDC9 PE=1 SV=2	1	9	9	9	7	6	6	7	5	6	8	7	8	2	1	1	3	2	1	2	1	2	7	6	6	7	5	6	8	7	8	2	1	1	3	2	1	2	1	2	7	6	6	7
sp|O14545|TRAD1_HUMAN	sp|O14545|TRAD1_HUMAN	7	7	7	sp|O14545|TRAD1_HUMAN TRAF-type zinc finger domain-containing protein 1 OS=Homo sapiens OX=9606 GN=TRAFD1 PE=1 SV=1	1	7	7	7	2	1	2	1	2	3	2	2	2	2	4	2	3	2	5	5	4	5	2	1	2	1	2	3	2	2	2	2	4	2	3	2	5	5	4	5	2	1	2	1
sp|O14548|COX7R_HUMAN	sp|O14548|COX7R_HUMAN	3	3	3	sp|O14548|COX7R_HUMAN Cytochrome c oxidase subunit 7A-related protein, mitochondrial OS=Homo sapiens OX=9606 GN=COX7A2L PE=1 SV=2	1	3	3	3	2	2	2	1	2	2	1	2	2	2	2	2	2	2	2	3	3	2	2	2	2	1	2	2	1	2	2	2	2	2	2	2	2	3	3	2	2	2	2	1
sp|O14561|ACPM_HUMAN	sp|O14561|ACPM_HUMAN	4	4	4	sp|O14561|ACPM_HUMAN Acyl carrier protein, mitochondrial OS=Homo sapiens OX=9606 GN=NDUFAB1 PE=1 SV=3	1	4	4	4	4	4	3	3	4	4	4	4	4	4	4	4	4	4	4	4	4	4	4	4	3	3	4	4	4	4	4	4	4	4	4	4	4	4	4	4	4	4	3	3
sp|O14562|UBFD1_HUMAN	sp|O14562|UBFD1_HUMAN	4	4	4	sp|O14562|UBFD1_HUMAN Ubiquitin domain-containing protein UBFD1 OS=Homo sapiens OX=9606 GN=UBFD1 PE=1 SV=2	1	4	4	4	2	3	3	3	3	4	4	3	3	3	3	2	3	3	3	2	3	3	2	3	3	3	3	4	4	3	3	3	3	2	3	3	3	2	3	3	2	3	3	3
sp|O14578|CTRO_HUMAN	sp|O14578|CTRO_HUMAN	4	4	4	sp|O14578|CTRO_HUMAN Citron Rho-interacting kinase OS=Homo sapiens OX=9606 GN=CIT PE=1 SV=2	1	4	4	4	0	0	0	0	0	0	1	0	1	2	2	2	2	2	2	2	4	2	0	0	0	0	0	0	1	0	1	2	2	2	2	2	2	2	4	2	0	0	0	0
sp|O14579|COPE_HUMAN	sp|O14579|COPE_HUMAN	13	13	13	sp|O14579|COPE_HUMAN Coatomer subunit epsilon OS=Homo sapiens OX=9606 GN=COPE PE=1 SV=3	1	13	13	13	12	12	12	12	12	11	12	12	13	13	11	10	12	13	12	10	12	12	12	12	12	12	12	11	12	12	13	13	11	10	12	13	12	10	12	12	12	12	12	12
sp|O14617|AP3D1_HUMAN	sp|O14617|AP3D1_HUMAN	37	37	37	sp|O14617|AP3D1_HUMAN AP-3 complex subunit delta-1 OS=Homo sapiens OX=9606 GN=AP3D1 PE=1 SV=1	1	37	37	37	21	25	22	25	27	28	19	17	17	25	26	25	24	24	21	31	30	31	21	25	22	25	27	28	19	17	17	25	26	25	24	24	21	31	30	31	21	25	22	25
sp|O14618|CCS_HUMAN	sp|O14618|CCS_HUMAN	7	7	7	sp|O14618|CCS_HUMAN Copper chaperone for superoxide dismutase OS=Homo sapiens OX=9606 GN=CCS PE=1 SV=1	1	7	7	7	2	3	5	6	6	6	6	3	5	7	5	7	6	6	5	5	7	5	2	3	5	6	6	6	6	3	5	7	5	7	6	6	5	5	7	5	2	3	5	6
sp|O14639|ABLM1_HUMAN	sp|O14639|ABLM1_HUMAN	8	8	8	sp|O14639|ABLM1_HUMAN Actin-binding LIM protein 1 OS=Homo sapiens OX=9606 GN=ABLIM1 PE=1 SV=3	1	8	8	8	7	6	4	4	2	5	8	6	8	2	6	2	6	6	6	5	2	5	7	6	4	4	2	5	8	6	8	2	6	2	6	6	6	5	2	5	7	6	4	4
sp|O14641|DVL2_HUMAN	sp|O14641|DVL2_HUMAN	8	8	7	sp|O14641|DVL2_HUMAN Segment polarity protein dishevelled homolog DVL-2 OS=Homo sapiens OX=9606 GN=DVL2 PE=1 SV=1	1	8	8	7	1	1	1	2	2	2	2	2	1	2	3	4	4	3	4	6	3	3	1	1	1	2	2	2	2	2	1	2	3	4	4	3	4	6	3	3	0	0	0	1
sp|O14646|CHD1_HUMAN	sp|O14646|CHD1_HUMAN	19	19	14	sp|O14646|CHD1_HUMAN Chromodomain-helicase-DNA-binding protein 1 OS=Homo sapiens OX=9606 GN=CHD1 PE=1 SV=2	1	19	19	14	12	11	8	9	7	9	4	9	9	8	6	4	10	7	9	10	9	11	12	11	8	9	7	9	4	9	9	8	6	4	10	7	9	10	9	11	8	7	6	5
sp|O14647|CHD2_HUMAN	sp|O14647|CHD2_HUMAN	11	6	6	sp|O14647|CHD2_HUMAN Chromodomain-helicase-DNA-binding protein 2 OS=Homo sapiens OX=9606 GN=CHD2 PE=1 SV=2	1	11	6	6	6	5	3	5	4	5	2	5	3	4	4	1	4	5	3	6	5	7	2	1	1	1	1	2	1	2	1	1	1	0	1	2	1	2	1	3	2	1	1	1
sp|O14653|GOSR2_HUMAN	sp|O14653|GOSR2_HUMAN	4	4	4	sp|O14653|GOSR2_HUMAN Golgi SNAP receptor complex member 2 OS=Homo sapiens OX=9606 GN=GOSR2 PE=1 SV=2	1	4	4	4	4	4	3	4	4	4	2	4	3	3	4	3	3	3	4	3	3	4	4	4	3	4	4	4	2	4	3	3	4	3	3	3	4	3	3	4	4	4	3	4
sp|O14656|TOR1A_HUMAN	sp|O14656|TOR1A_HUMAN	7	7	7	sp|O14656|TOR1A_HUMAN Torsin-1A OS=Homo sapiens OX=9606 GN=TOR1A PE=1 SV=1	1	7	7	7	4	6	6	6	6	6	4	4	3	1	1	0	1	0	1	0	1	0	4	6	6	6	6	6	4	4	3	1	1	0	1	0	1	0	1	0	4	6	6	6
sp|O14657|TOR1B_HUMAN	sp|O14657|TOR1B_HUMAN	5	5	5	sp|O14657|TOR1B_HUMAN Torsin-1B OS=Homo sapiens OX=9606 GN=TOR1B PE=1 SV=2	1	5	5	5	1	3	4	4	2	3	4	2	2	0	0	0	1	0	0	0	2	1	1	3	4	4	2	3	4	2	2	0	0	0	1	0	0	0	2	1	1	3	4	4
sp|O14662|STX16_HUMAN	sp|O14662|STX16_HUMAN	6	6	6	sp|O14662|STX16_HUMAN Syntaxin-16 OS=Homo sapiens OX=9606 GN=STX16 PE=1 SV=3	1	6	6	6	3	2	3	4	3	2	1	2	1	1	1	0	0	0	0	0	1	0	3	2	3	4	3	2	1	2	1	1	1	0	0	0	0	0	1	0	3	2	3	4
sp|O14672|ADA10_HUMAN	sp|O14672|ADA10_HUMAN	23	23	23	sp|O14672|ADA10_HUMAN Disintegrin and metalloproteinase domain-containing protein 10 OS=Homo sapiens OX=9606 GN=ADAM10 PE=1 SV=1	1	23	23	23	21	19	19	20	21	17	16	12	13	11	11	10	12	12	12	14	13	13	21	19	19	20	21	17	16	12	13	11	11	10	12	12	12	14	13	13	21	19	19	20
sp|O14681|EI24_HUMAN	sp|O14681|EI24_HUMAN	3	3	3	sp|O14681|EI24_HUMAN Etoposide-induced protein 2.4 homolog OS=Homo sapiens OX=9606 GN=EI24 PE=1 SV=4	1	3	3	3	2	1	2	1	2	1	1	0	1	3	2	2	2	2	2	3	3	3	2	1	2	1	2	1	1	0	1	3	2	2	2	2	2	3	3	3	2	1	2	1
sp|O14683|P5I11_HUMAN	sp|O14683|P5I11_HUMAN	3	3	3	sp|O14683|P5I11_HUMAN Tumor protein p53-inducible protein 11 OS=Homo sapiens OX=9606 GN=TP53I11 PE=1 SV=2	1	3	3	3	0	0	0	0	0	0	0	0	0	2	3	3	3	3	3	3	3	3	0	0	0	0	0	0	0	0	0	2	3	3	3	3	3	3	3	3	0	0	0	0
sp|O14727|APAF_HUMAN	sp|O14727|APAF_HUMAN	3	3	3	sp|O14727|APAF_HUMAN Apoptotic protease-activating factor 1 OS=Homo sapiens OX=9606 GN=APAF1 PE=1 SV=2	1	3	3	3	2	1	1	1	1	0	0	1	2	1	1	0	1	1	1	1	1	2	2	1	1	1	1	0	0	1	2	1	1	0	1	1	1	1	1	2	2	1	1	1
sp|O14733|MP2K7_HUMAN	sp|O14733|MP2K7_HUMAN	3	3	3	sp|O14733|MP2K7_HUMAN Dual specificity mitogen-activated protein kinase kinase 7 OS=Homo sapiens OX=9606 GN=MAP2K7 PE=1 SV=2	1	3	3	3	0	0	1	0	0	0	1	1	1	1	2	1	2	1	2	1	0	2	0	0	1	0	0	0	1	1	1	1	2	1	2	1	2	1	0	2	0	0	1	0
sp|O14734|ACOT8_HUMAN	sp|O14734|ACOT8_HUMAN	2	2	2	sp|O14734|ACOT8_HUMAN Acyl-coenzyme A thioesterase 8 OS=Homo sapiens OX=9606 GN=ACOT8 PE=1 SV=1	1	2	2	2	1	1	1	1	2	2	0	0	0	0	1	1	1	1	1	0	0	0	1	1	1	1	2	2	0	0	0	0	1	1	1	1	1	0	0	0	1	1	1	1
sp|O14735|CDIPT_HUMAN	sp|O14735|CDIPT_HUMAN	4	4	4	sp|O14735|CDIPT_HUMAN CDP-diacylglycerol--inositol 3-phosphatidyltransferase OS=Homo sapiens OX=9606 GN=CDIPT PE=1 SV=1	1	4	4	4	3	3	2	4	4	4	2	1	3	3	2	3	4	4	4	4	3	2	3	3	2	4	4	4	2	1	3	3	2	3	4	4	4	4	3	2	3	3	2	4
sp|O14737|PDCD5_HUMAN	sp|O14737|PDCD5_HUMAN	9	9	9	sp|O14737|PDCD5_HUMAN Programmed cell death protein 5 OS=Homo sapiens OX=9606 GN=PDCD5 PE=1 SV=3	1	9	9	9	9	9	9	8	9	8	9	9	9	9	9	9	9	9	9	9	9	9	9	9	9	8	9	8	9	9	9	9	9	9	9	9	9	9	9	9	9	9	9	8
sp|O14744|ANM5_HUMAN	sp|O14744|ANM5_HUMAN	27	27	27	sp|O14744|ANM5_HUMAN Protein arginine N-methyltransferase 5 OS=Homo sapiens OX=9606 GN=PRMT5 PE=1 SV=4	1	27	27	27	22	23	24	20	23	21	20	21	19	20	18	18	16	17	17	20	17	19	22	23	24	20	23	21	20	21	19	20	18	18	16	17	17	20	17	19	22	23	24	20
sp|O14745|NHRF1_HUMAN	sp|O14745|NHRF1_HUMAN	19	19	19	sp|O14745|NHRF1_HUMAN Na(+)/H(+) exchange regulatory cofactor NHE-RF1 OS=Homo sapiens OX=9606 GN=SLC9A3R1 PE=1 SV=4	1	19	19	19	13	12	13	12	13	12	13	12	13	13	12	15	13	14	10	13	15	14	13	12	13	12	13	12	13	12	13	13	12	15	13	14	10	13	15	14	13	12	13	12
sp|O14757|CHK1_HUMAN	sp|O14757|CHK1_HUMAN	5	5	5	sp|O14757|CHK1_HUMAN Serine/threonine-protein kinase Chk1 OS=Homo sapiens OX=9606 GN=CHEK1 PE=1 SV=2	1	5	5	5	1	3	2	1	1	1	2	4	1	0	1	1	1	1	1	1	1	1	1	3	2	1	1	1	2	4	1	0	1	1	1	1	1	1	1	1	1	3	2	1
sp|O14763|TR10B_HUMAN	sp|O14763|TR10B_HUMAN	5	5	5	sp|O14763|TR10B_HUMAN Tumor necrosis factor receptor superfamily member 10B OS=Homo sapiens OX=9606 GN=TNFRSF10B PE=1 SV=2	1	5	5	5	3	3	4	2	3	3	2	1	1	1	2	3	1	3	1	1	1	1	3	3	4	2	3	3	2	1	1	1	2	3	1	3	1	1	1	1	3	3	4	2
sp|O14772|FPGT_HUMAN	sp|O14772|FPGT_HUMAN	5	5	5	sp|O14772|FPGT_HUMAN Fucose-1-phosphate guanylyltransferase OS=Homo sapiens OX=9606 GN=FPGT PE=1 SV=3	1	5	5	5	3	3	2	3	2	2	0	2	2	1	1	1	1	0	0	1	1	2	3	3	2	3	2	2	0	2	2	1	1	1	1	0	0	1	1	2	3	3	2	3
sp|O14773|TPP1_HUMAN	sp|O14773|TPP1_HUMAN	9	9	9	sp|O14773|TPP1_HUMAN Tripeptidyl-peptidase 1 OS=Homo sapiens OX=9606 GN=TPP1 PE=1 SV=2	1	9	9	9	7	7	7	7	7	7	8	6	7	7	6	7	8	8	7	7	7	5	7	7	7	7	7	7	8	6	7	7	6	7	8	8	7	7	7	5	7	7	7	7
sp|O14776|TCRG1_HUMAN;sp|Q5VWI1|TCRGL_HUMAN	sp|O14776|TCRG1_HUMAN	33;1	33;1	33;1	sp|O14776|TCRG1_HUMAN Transcription elongation regulator 1 OS=Homo sapiens OX=9606 GN=TCERG1 PE=1 SV=2	2	33	33	33	21	20	20	19	20	19	24	19	19	22	25	23	28	27	27	22	23	21	21	20	20	19	20	19	24	19	19	22	25	23	28	27	27	22	23	21	21	20	20	19
sp|O14777|NDC80_HUMAN	sp|O14777|NDC80_HUMAN	9	9	9	sp|O14777|NDC80_HUMAN Kinetochore protein NDC80 homolog OS=Homo sapiens OX=9606 GN=NDC80 PE=1 SV=1	1	9	9	9	4	4	5	2	4	2	4	5	3	1	2	2	1	2	1	4	4	3	4	4	5	2	4	2	4	5	3	1	2	2	1	2	1	4	4	3	4	4	5	2
sp|O14787|TNPO2_HUMAN	sp|O14787|TNPO2_HUMAN	20	14	14	sp|O14787|TNPO2_HUMAN Transportin-2 OS=Homo sapiens OX=9606 GN=TNPO2 PE=1 SV=3	1	20	14	14	11	9	10	9	13	9	6	9	10	13	15	13	16	16	15	18	16	17	5	3	4	3	7	3	1	3	4	9	11	8	10	11	9	12	11	12	5	3	4	3
sp|O14802|RPC1_HUMAN	sp|O14802|RPC1_HUMAN	5	5	5	sp|O14802|RPC1_HUMAN DNA-directed RNA polymerase III subunit RPC1 OS=Homo sapiens OX=9606 GN=POLR3A PE=1 SV=2	1	5	5	5	1	3	4	2	2	3	2	3	2	3	2	3	3	2	3	4	3	4	1	3	4	2	2	3	2	3	2	3	2	3	3	2	3	4	3	4	1	3	4	2
sp|O14818|PSA7_HUMAN;sp|Q8TAA3|PSMA8_HUMAN	sp|O14818|PSA7_HUMAN	14;5	14;5	14;5	sp|O14818|PSA7_HUMAN Proteasome subunit alpha type-7 OS=Homo sapiens OX=9606 GN=PSMA7 PE=1 SV=1	2	14	14	14	14	13	13	13	14	13	14	12	12	13	14	14	14	13	14	13	12	12	14	13	13	13	14	13	14	12	12	13	14	14	14	13	14	13	12	12	14	13	13	13
sp|O14828|SCAM3_HUMAN	sp|O14828|SCAM3_HUMAN	7	7	7	sp|O14828|SCAM3_HUMAN Secretory carrier-associated membrane protein 3 OS=Homo sapiens OX=9606 GN=SCAMP3 PE=1 SV=3	1	7	7	7	4	6	6	5	5	5	5	6	4	3	5	6	4	4	4	3	3	4	4	6	6	5	5	5	5	6	4	3	5	6	4	4	4	3	3	4	4	6	6	5
sp|O14874|BCKD_HUMAN	sp|O14874|BCKD_HUMAN	3	3	3	sp|O14874|BCKD_HUMAN [3-methyl-2-oxobutanoate dehydrogenase [lipoamide]] kinase, mitochondrial OS=Homo sapiens OX=9606 GN=BCKDK PE=1 SV=2	1	3	3	3	1	1	1	2	1	1	1	1	1	1	1	1	0	2	1	1	1	0	1	1	1	2	1	1	1	1	1	1	1	1	0	2	1	1	1	0	1	1	1	2
sp|O14880|MGST3_HUMAN	sp|O14880|MGST3_HUMAN	4	4	4	sp|O14880|MGST3_HUMAN Microsomal glutathione S-transferase 3 OS=Homo sapiens OX=9606 GN=MGST3 PE=1 SV=1	1	4	4	4	2	2	3	3	2	4	2	2	2	2	2	2	3	2	3	3	2	3	2	2	3	3	2	4	2	2	2	2	2	2	3	2	3	3	2	3	2	2	3	3
sp|O14893|GEMI2_HUMAN	sp|O14893|GEMI2_HUMAN	4	4	4	sp|O14893|GEMI2_HUMAN Gem-associated protein 2 OS=Homo sapiens OX=9606 GN=GEMIN2 PE=1 SV=1	1	4	4	4	0	0	0	0	0	1	1	0	1	1	0	0	1	0	0	1	3	3	0	0	0	0	0	1	1	0	1	1	0	0	1	0	0	1	3	3	0	0	0	0
sp|O14907|TX1B3_HUMAN	sp|O14907|TX1B3_HUMAN	3	3	3	sp|O14907|TX1B3_HUMAN Tax1-binding protein 3 OS=Homo sapiens OX=9606 GN=TAX1BP3 PE=1 SV=2	1	3	3	3	2	3	2	2	2	3	3	2	3	3	2	2	2	2	2	2	1	1	2	3	2	2	2	3	3	2	3	3	2	2	2	2	2	2	1	1	2	3	2	2
sp|O14908|GIPC1_HUMAN;sp|Q8TF64|GIPC3_HUMAN	sp|O14908|GIPC1_HUMAN	13;1	13;1	13;1	sp|O14908|GIPC1_HUMAN PDZ domain-containing protein GIPC1 OS=Homo sapiens OX=9606 GN=GIPC1 PE=1 SV=2	2	13	13	13	10	9	11	10	13	12	11	12	10	9	9	9	9	9	8	8	10	8	10	9	11	10	13	12	11	12	10	9	9	9	9	9	8	8	10	8	10	9	11	10
sp|O14925|TIM23_HUMAN;sp|Q5SRD1|TI23B_HUMAN	sp|O14925|TIM23_HUMAN;sp|Q5SRD1|TI23B_HUMAN	5;4	5;4	5;4	sp|O14925|TIM23_HUMAN Mitochondrial import inner membrane translocase subunit Tim23 OS=Homo sapiens OX=9606 GN=TIMM23 PE=1 SV=1;sp|Q5SRD1|TI23B_HUMAN Putative mitochondrial import inner membrane translocase subunit Tim23B OS=Homo sapiens OX=9606 GN=TIMM23B	2	5	5	5	3	3	2	4	4	2	4	1	4	1	1	1	3	3	3	1	4	3	3	3	2	4	4	2	4	1	4	1	1	1	3	3	3	1	4	3	3	3	2	4
sp|O14929|HAT1_HUMAN	sp|O14929|HAT1_HUMAN	13	13	13	sp|O14929|HAT1_HUMAN Histone acetyltransferase type B catalytic subunit OS=Homo sapiens OX=9606 GN=HAT1 PE=1 SV=1	1	13	13	13	11	9	8	8	7	10	9	8	10	10	9	11	9	11	8	11	11	11	11	9	8	8	7	10	9	8	10	10	9	11	9	11	8	11	11	11	11	9	8	8
sp|O14933|UB2L6_HUMAN	sp|O14933|UB2L6_HUMAN	2	2	2	sp|O14933|UB2L6_HUMAN Ubiquitin/ISG15-conjugating enzyme E2 L6 OS=Homo sapiens OX=9606 GN=UBE2L6 PE=1 SV=4	1	2	2	2	1	1	1	1	1	1	1	1	1	2	2	1	2	2	1	2	2	2	1	1	1	1	1	1	1	1	1	2	2	1	2	2	1	2	2	2	1	1	1	1
sp|O14936|CSKP_HUMAN	sp|O14936|CSKP_HUMAN	22	22	22	sp|O14936|CSKP_HUMAN Peripheral plasma membrane protein CASK OS=Homo sapiens OX=9606 GN=CASK PE=1 SV=3	1	22	22	22	17	19	20	18	16	19	13	13	15	5	9	11	9	7	9	12	11	11	17	19	20	18	16	19	13	13	15	5	9	11	9	7	9	12	11	11	17	19	20	18
sp|O14939|PLD2_HUMAN	sp|O14939|PLD2_HUMAN	3	3	3	sp|O14939|PLD2_HUMAN Phospholipase D2 OS=Homo sapiens OX=9606 GN=PLD2 PE=1 SV=2	1	3	3	3	0	0	0	1	1	0	1	0	1	1	1	0	2	0	2	1	0	1	0	0	0	1	1	0	1	0	1	1	1	0	2	0	2	1	0	1	0	0	0	1
sp|O14944|EREG_HUMAN	sp|O14944|EREG_HUMAN	3	3	3	sp|O14944|EREG_HUMAN Proepiregulin OS=Homo sapiens OX=9606 GN=EREG PE=1 SV=1	1	3	3	3	3	3	3	3	3	3	3	3	3	2	2	1	2	1	2	3	2	2	3	3	3	3	3	3	3	3	3	2	2	1	2	1	2	3	2	2	3	3	3	3
sp|O14949|QCR8_HUMAN	sp|O14949|QCR8_HUMAN	5	5	5	sp|O14949|QCR8_HUMAN Cytochrome b-c1 complex subunit 8 OS=Homo sapiens OX=9606 GN=UQCRQ PE=1 SV=4	1	5	5	5	4	5	3	4	4	4	3	4	5	2	4	4	2	3	2	5	4	5	4	5	3	4	4	4	3	4	5	2	4	4	2	3	2	5	4	5	4	5	3	4
sp|P19105|ML12A_HUMAN;sp|O14950|ML12B_HUMAN	sp|P19105|ML12A_HUMAN;sp|O14950|ML12B_HUMAN	10;10	10;10	4;4	sp|P19105|ML12A_HUMAN Myosin regulatory light chain 12A OS=Homo sapiens OX=9606 GN=MYL12A PE=1 SV=2;sp|O14950|ML12B_HUMAN Myosin regulatory light chain 12B OS=Homo sapiens OX=9606 GN=MYL12B PE=1 SV=2	2	10	10	4	10	9	9	9	9	10	10	10	9	10	10	10	10	10	10	10	8	10	10	9	9	9	9	10	10	10	9	10	10	10	10	10	10	10	8	10	4	3	3	3
sp|O14964|HGS_HUMAN	sp|O14964|HGS_HUMAN	20	20	20	sp|O14964|HGS_HUMAN Hepatocyte growth factor-regulated tyrosine kinase substrate OS=Homo sapiens OX=9606 GN=HGS PE=1 SV=1	1	20	20	20	15	14	14	16	12	14	15	17	14	14	15	16	15	13	12	13	15	14	15	14	14	16	12	14	15	17	14	14	15	16	15	13	12	13	15	14	15	14	14	16
sp|O14965|AURKA_HUMAN;sp|Q9UQB9|AURKC_HUMAN	sp|O14965|AURKA_HUMAN	7;1	6;0	6;0	sp|O14965|AURKA_HUMAN Aurora kinase A OS=Homo sapiens OX=9606 GN=AURKA PE=1 SV=2	2	7	6	6	3	2	2	4	3	3	3	0	2	1	0	0	0	0	0	3	1	1	2	1	2	4	3	3	2	0	1	1	0	0	0	0	0	2	1	1	2	1	2	4
sp|O14972|VP26C_HUMAN	sp|O14972|VP26C_HUMAN	4	4	4	sp|O14972|VP26C_HUMAN Vacuolar protein sorting-associated protein 26C OS=Homo sapiens OX=9606 GN=VPS26C PE=1 SV=1	1	4	4	4	3	3	2	0	3	2	2	2	2	0	0	0	1	1	0	2	1	1	3	3	2	0	3	2	2	2	2	0	0	0	1	1	0	2	1	1	3	3	2	0
sp|O14974|MYPT1_HUMAN	sp|O14974|MYPT1_HUMAN	30	30	30	sp|O14974|MYPT1_HUMAN Protein phosphatase 1 regulatory subunit 12A OS=Homo sapiens OX=9606 GN=PPP1R12A PE=1 SV=1	1	30	30	30	19	20	21	20	23	17	24	23	23	24	24	18	22	21	23	21	21	18	19	20	21	20	23	17	24	23	23	24	24	18	22	21	23	21	21	18	19	20	21	20
sp|O14975|S27A2_HUMAN	sp|O14975|S27A2_HUMAN	17	17	17	sp|O14975|S27A2_HUMAN Very long-chain acyl-CoA synthetase OS=Homo sapiens OX=9606 GN=SLC27A2 PE=1 SV=2	1	17	17	17	8	10	12	14	14	13	10	9	8	3	2	3	2	5	5	3	4	3	8	10	12	14	14	13	10	9	8	3	2	3	2	5	5	3	4	3	8	10	12	14
sp|O14976|GAK_HUMAN	sp|O14976|GAK_HUMAN	21	21	21	sp|O14976|GAK_HUMAN Cyclin-G-associated kinase OS=Homo sapiens OX=9606 GN=GAK PE=1 SV=2	1	21	21	21	15	14	13	12	11	14	12	13	11	14	12	12	13	15	12	15	17	18	15	14	13	12	11	14	12	13	11	14	12	12	13	15	12	15	17	18	15	14	13	12
sp|O14979|HNRDL_HUMAN	sp|O14979|HNRDL_HUMAN	13	12	12	sp|O14979|HNRDL_HUMAN Heterogeneous nuclear ribonucleoprotein D-like OS=Homo sapiens OX=9606 GN=HNRNPDL PE=1 SV=3	1	13	12	12	11	11	10	11	12	11	11	12	12	13	11	11	11	11	11	11	11	11	10	10	9	10	11	10	10	11	11	12	10	10	10	10	10	10	10	10	10	10	9	10
sp|O14980|XPO1_HUMAN	sp|O14980|XPO1_HUMAN	47	47	47	sp|O14980|XPO1_HUMAN Exportin-1 OS=Homo sapiens OX=9606 GN=XPO1 PE=1 SV=1	1	47	47	47	44	44	46	45	45	44	42	44	41	37	41	41	39	40	39	42	42	41	44	44	46	45	45	44	42	44	41	37	41	41	39	40	39	42	42	41	44	44	46	45
sp|O14981|BTAF1_HUMAN	sp|O14981|BTAF1_HUMAN	18	18	18	sp|O14981|BTAF1_HUMAN TATA-binding protein-associated factor 172 OS=Homo sapiens OX=9606 GN=BTAF1 PE=1 SV=2	1	18	18	18	6	5	5	6	6	6	5	3	3	8	7	6	8	10	6	11	13	13	6	5	5	6	6	6	5	3	3	8	7	6	8	10	6	11	13	13	6	5	5	6
sp|O15013|ARHGA_HUMAN;sp|Q9HCE6|ARGAL_HUMAN	sp|O15013|ARHGA_HUMAN	6;1	6;1	6;1	sp|O15013|ARHGA_HUMAN Rho guanine nucleotide exchange factor 10 OS=Homo sapiens OX=9606 GN=ARHGEF10 PE=1 SV=4	2	6	6	6	0	0	0	0	0	0	0	0	0	4	3	3	5	3	4	3	3	3	0	0	0	0	0	0	0	0	0	4	3	3	5	3	4	3	3	3	0	0	0	0
sp|O15027|SC16A_HUMAN	sp|O15027|SC16A_HUMAN	39	39	39	sp|O15027|SC16A_HUMAN Protein transport protein Sec16A OS=Homo sapiens OX=9606 GN=SEC16A PE=1 SV=4	1	39	39	39	29	28	26	24	28	24	25	30	26	8	15	13	12	14	11	10	13	12	29	28	26	24	28	24	25	30	26	8	15	13	12	14	11	10	13	12	29	28	26	24
sp|O15031|PLXB2_HUMAN	sp|O15031|PLXB2_HUMAN	44	44	43	sp|O15031|PLXB2_HUMAN Plexin-B2 OS=Homo sapiens OX=9606 GN=PLXNB2 PE=1 SV=3	1	44	44	43	30	27	32	35	32	28	29	28	30	10	12	13	13	13	10	23	19	25	30	27	32	35	32	28	29	28	30	10	12	13	13	13	10	23	19	25	30	27	32	34
sp|O15042|SR140_HUMAN	sp|O15042|SR140_HUMAN	27	27	27	sp|O15042|SR140_HUMAN U2 snRNP-associated SURP motif-containing protein OS=Homo sapiens OX=9606 GN=U2SURP PE=1 SV=2	1	27	27	27	21	24	21	20	20	22	18	19	17	19	16	17	19	16	20	22	18	21	21	24	21	20	20	22	18	19	17	19	16	17	19	16	20	22	18	21	21	24	21	20
sp|O15047|SET1A_HUMAN	sp|O15047|SET1A_HUMAN	2	2	2	sp|O15047|SET1A_HUMAN Histone-lysine N-methyltransferase SETD1A OS=Homo sapiens OX=9606 GN=SETD1A PE=1 SV=3	1	2	2	2	1	0	0	0	0	0	1	0	0	1	1	2	2	2	2	1	2	1	1	0	0	0	0	0	1	0	0	1	1	2	2	2	2	1	2	1	1	0	0	0
sp|O15066|KIF3B_HUMAN;sp|O14782|KIF3C_HUMAN	sp|O15066|KIF3B_HUMAN	7;1	7;1	6;1	sp|O15066|KIF3B_HUMAN Kinesin-like protein KIF3B OS=Homo sapiens OX=9606 GN=KIF3B PE=1 SV=1	2	7	7	6	1	0	1	1	1	2	4	1	3	1	1	3	4	4	2	1	2	1	1	0	1	1	1	2	4	1	3	1	1	3	4	4	2	1	2	1	0	0	0	0
sp|O15067|PUR4_HUMAN	sp|O15067|PUR4_HUMAN	35	35	35	sp|O15067|PUR4_HUMAN Phosphoribosylformylglycinamidine synthase OS=Homo sapiens OX=9606 GN=PFAS PE=1 SV=4	1	35	35	35	28	26	28	33	28	29	22	22	23	14	16	14	12	17	13	21	24	24	28	26	28	33	28	29	22	22	23	14	16	14	12	17	13	21	24	24	28	26	28	33
sp|O15084|ANR28_HUMAN;sp|Q8N8A2|ANR44_HUMAN	sp|O15084|ANR28_HUMAN	10;1	10;1	10;1	sp|O15084|ANR28_HUMAN Serine/threonine-protein phosphatase 6 regulatory ankyrin repeat subunit A OS=Homo sapiens OX=9606 GN=ANKRD28 PE=1 SV=5	2	10	10	10	4	6	6	7	8	2	4	5	4	2	1	1	1	2	2	3	2	2	4	6	6	7	8	2	4	5	4	2	1	1	1	2	2	3	2	2	4	6	6	7
sp|O15091|MRPP3_HUMAN	sp|O15091|MRPP3_HUMAN	7	7	7	sp|O15091|MRPP3_HUMAN Mitochondrial ribonuclease P catalytic subunit OS=Homo sapiens OX=9606 GN=PRORP PE=1 SV=2	1	7	7	7	4	5	3	4	3	3	4	4	3	2	2	3	3	3	3	4	5	5	4	5	3	4	3	3	4	4	3	2	2	3	3	3	3	4	5	5	4	5	3	4
sp|O15111|IKKA_HUMAN	sp|O15111|IKKA_HUMAN	10	10	10	sp|O15111|IKKA_HUMAN Inhibitor of nuclear factor kappa-B kinase subunit alpha OS=Homo sapiens OX=9606 GN=CHUK PE=1 SV=2	1	10	10	10	2	2	3	5	5	2	3	0	3	6	4	5	4	3	4	8	9	9	2	2	3	5	5	2	3	0	3	6	4	5	4	3	4	8	9	9	2	2	3	5
sp|O15116|LSM1_HUMAN	sp|O15116|LSM1_HUMAN	4	4	4	sp|O15116|LSM1_HUMAN U6 snRNA-associated Sm-like protein LSm1 OS=Homo sapiens OX=9606 GN=LSM1 PE=1 SV=1	1	4	4	4	4	4	4	4	3	4	4	4	4	4	4	4	4	4	4	4	4	4	4	4	4	4	3	4	4	4	4	4	4	4	4	4	4	4	4	4	4	4	4	4
sp|O15120|PLCB_HUMAN	sp|O15120|PLCB_HUMAN	4	4	4	sp|O15120|PLCB_HUMAN 1-acyl-sn-glycerol-3-phosphate acyltransferase beta OS=Homo sapiens OX=9606 GN=AGPAT2 PE=1 SV=1	1	4	4	4	1	0	0	0	2	0	0	1	0	2	4	2	1	1	1	1	2	2	1	0	0	0	2	0	0	1	0	2	4	2	1	1	1	1	2	2	1	0	0	0
sp|O15126|SCAM1_HUMAN	sp|O15126|SCAM1_HUMAN	6	6	6	sp|O15126|SCAM1_HUMAN Secretory carrier-associated membrane protein 1 OS=Homo sapiens OX=9606 GN=SCAMP1 PE=1 SV=2	1	6	6	6	4	5	5	4	4	5	4	5	3	4	5	5	5	4	5	5	5	5	4	5	5	4	4	5	4	5	3	4	5	5	5	4	5	5	5	5	4	5	5	4
sp|O15127|SCAM2_HUMAN	sp|O15127|SCAM2_HUMAN	3	3	3	sp|O15127|SCAM2_HUMAN Secretory carrier-associated membrane protein 2 OS=Homo sapiens OX=9606 GN=SCAMP2 PE=1 SV=2	1	3	3	3	2	3	3	2	2	3	2	2	2	2	2	2	1	2	1	2	3	2	2	3	3	2	2	3	2	2	2	2	2	2	1	2	1	2	3	2	2	3	3	2
sp|O15143|ARC1B_HUMAN	sp|O15143|ARC1B_HUMAN	20	20	19	sp|O15143|ARC1B_HUMAN Actin-related protein 2/3 complex subunit 1B OS=Homo sapiens OX=9606 GN=ARPC1B PE=1 SV=3	1	20	20	19	18	18	18	18	18	16	15	15	18	13	14	15	13	13	11	15	14	15	18	18	18	18	18	16	15	15	18	13	14	15	13	13	11	15	14	15	17	17	17	17
sp|O15144|ARPC2_HUMAN	sp|O15144|ARPC2_HUMAN	18	18	18	sp|O15144|ARPC2_HUMAN Actin-related protein 2/3 complex subunit 2 OS=Homo sapiens OX=9606 GN=ARPC2 PE=1 SV=1	1	18	18	18	15	16	16	16	16	16	16	13	17	15	14	14	11	11	12	15	13	15	15	16	16	16	16	16	16	13	17	15	14	14	11	11	12	15	13	15	15	16	16	16
sp|O15145|ARPC3_HUMAN	sp|O15145|ARPC3_HUMAN	9	9	9	sp|O15145|ARPC3_HUMAN Actin-related protein 2/3 complex subunit 3 OS=Homo sapiens OX=9606 GN=ARPC3 PE=1 SV=3	1	9	9	9	9	9	9	8	8	9	8	8	8	9	8	8	8	8	9	7	9	8	9	9	9	8	8	9	8	8	8	9	8	8	8	8	9	7	9	8	9	9	9	8
sp|O15155|BET1_HUMAN	sp|O15155|BET1_HUMAN	2	2	2	sp|O15155|BET1_HUMAN BET1 homolog OS=Homo sapiens OX=9606 GN=BET1 PE=1 SV=1	1	2	2	2	2	1	2	1	1	1	1	2	0	0	1	1	1	1	1	1	1	1	2	1	2	1	1	1	1	2	0	0	1	1	1	1	1	1	1	1	2	1	2	1
sp|O15160|RPAC1_HUMAN	sp|O15160|RPAC1_HUMAN	14	14	14	sp|O15160|RPAC1_HUMAN DNA-directed RNA polymerases I and III subunit RPAC1 OS=Homo sapiens OX=9606 GN=POLR1C PE=1 SV=1	1	14	14	14	9	11	11	11	12	10	11	10	9	10	12	10	12	11	13	10	11	9	9	11	11	11	12	10	11	10	9	10	12	10	12	11	13	10	11	9	9	11	11	11
sp|O15162|PLS1_HUMAN	sp|O15162|PLS1_HUMAN	5	5	5	sp|O15162|PLS1_HUMAN Phospholipid scramblase 1 OS=Homo sapiens OX=9606 GN=PLSCR1 PE=1 SV=1	1	5	5	5	4	4	2	4	5	4	3	3	2	0	1	2	2	1	0	1	1	1	4	4	2	4	5	4	3	3	2	0	1	2	2	1	0	1	1	1	4	4	2	4
sp|O15164|TIF1A_HUMAN	sp|O15164|TIF1A_HUMAN	7	6	6	sp|O15164|TIF1A_HUMAN Transcription intermediary factor 1-alpha OS=Homo sapiens OX=9606 GN=TRIM24 PE=1 SV=3	1	7	6	6	1	3	2	2	4	2	2	5	4	1	0	0	1	2	1	3	3	1	1	3	2	2	4	2	2	4	4	1	0	0	1	2	1	2	2	1	1	3	2	2
sp|O15173|PGRC2_HUMAN	sp|O15173|PGRC2_HUMAN	9	8	8	sp|O15173|PGRC2_HUMAN Membrane-associated progesterone receptor component 2 OS=Homo sapiens OX=9606 GN=PGRMC2 PE=1 SV=1	1	9	8	8	7	4	7	6	7	7	7	4	5	8	7	6	6	4	6	5	6	5	7	3	6	5	6	6	7	3	4	7	6	5	5	3	5	4	5	4	7	3	6	5
sp|O15182|CETN3_HUMAN	sp|O15182|CETN3_HUMAN	2	2	2	sp|O15182|CETN3_HUMAN Centrin-3 OS=Homo sapiens OX=9606 GN=CETN3 PE=1 SV=2	1	2	2	2	2	2	2	2	2	2	2	2	2	2	2	2	2	2	2	2	2	2	2	2	2	2	2	2	2	2	2	2	2	2	2	2	2	2	2	2	2	2	2	2
sp|O15194|CTDSL_HUMAN;sp|Q9GZU7|CTDS1_HUMAN	sp|O15194|CTDSL_HUMAN;sp|Q9GZU7|CTDS1_HUMAN	2;1	2;1	2;1	sp|O15194|CTDSL_HUMAN CTD small phosphatase-like protein OS=Homo sapiens OX=9606 GN=CTDSPL PE=1 SV=2;sp|Q9GZU7|CTDS1_HUMAN Carboxy-terminal domain RNA polymerase II polypeptide A small phosphatase 1 OS=Homo sapiens OX=9606 GN=CTDSP1 PE=1 SV=1	2	2	2	2	2	1	0	1	0	0	1	1	1	0	0	0	0	0	0	0	0	0	2	1	0	1	0	0	1	1	1	0	0	0	0	0	0	0	0	0	2	1	0	1
sp|O15195|VILL_HUMAN	sp|O15195|VILL_HUMAN	8	8	8	sp|O15195|VILL_HUMAN Villin-like protein OS=Homo sapiens OX=9606 GN=VILL PE=2 SV=3	1	8	8	8	2	6	6	3	3	3	0	1	0	0	0	0	0	0	0	0	0	0	2	6	6	3	3	3	0	1	0	0	0	0	0	0	0	0	0	0	2	6	6	3
sp|O15212|PFD6_HUMAN	sp|O15212|PFD6_HUMAN	7	7	7	sp|O15212|PFD6_HUMAN Prefoldin subunit 6 OS=Homo sapiens OX=9606 GN=PFDN6 PE=1 SV=1	1	7	7	7	6	7	6	7	6	7	5	6	7	6	7	7	7	7	6	7	7	6	6	7	6	7	6	7	5	6	7	6	7	7	7	7	6	7	7	6	6	7	6	7
sp|O15213|WDR46_HUMAN	sp|O15213|WDR46_HUMAN	12	12	12	sp|O15213|WDR46_HUMAN WD repeat-containing protein 46 OS=Homo sapiens OX=9606 GN=WDR46 PE=1 SV=3	1	12	12	12	8	5	7	6	6	7	7	7	7	3	8	5	8	6	7	7	8	7	8	5	7	6	6	7	7	7	7	3	8	5	8	6	7	7	8	7	8	5	7	6
sp|O15226|NKRF_HUMAN	sp|O15226|NKRF_HUMAN	21	21	21	sp|O15226|NKRF_HUMAN NF-kappa-B-repressing factor OS=Homo sapiens OX=9606 GN=NKRF PE=1 SV=2	1	21	21	21	8	9	9	13	10	11	11	6	4	11	12	11	16	13	11	9	10	14	8	9	9	13	10	11	11	6	4	11	12	11	16	13	11	9	10	14	8	9	9	13
sp|O15228|GNPAT_HUMAN	sp|O15228|GNPAT_HUMAN	6	6	6	sp|O15228|GNPAT_HUMAN Dihydroxyacetone phosphate acyltransferase OS=Homo sapiens OX=9606 GN=GNPAT PE=1 SV=1	1	6	6	6	2	1	1	1	0	1	1	1	1	4	3	3	4	4	3	4	5	5	2	1	1	1	0	1	1	1	1	4	3	3	4	4	3	4	5	5	2	1	1	1
sp|O15230|LAMA5_HUMAN	sp|O15230|LAMA5_HUMAN	4	4	4	sp|O15230|LAMA5_HUMAN Laminin subunit alpha-5 OS=Homo sapiens OX=9606 GN=LAMA5 PE=1 SV=8	1	4	4	4	1	1	1	0	0	0	0	2	1	0	1	0	0	0	0	2	0	0	1	1	1	0	0	0	0	2	1	0	1	0	0	0	0	2	0	0	1	1	1	0
sp|O15231|ZN185_HUMAN	sp|O15231|ZN185_HUMAN	18	18	18	sp|O15231|ZN185_HUMAN Zinc finger protein 185 OS=Homo sapiens OX=9606 GN=ZNF185 PE=1 SV=3	1	18	18	18	1	1	2	0	0	1	2	2	1	8	9	10	15	13	16	9	4	8	1	1	2	0	0	1	2	2	1	8	9	10	15	13	16	9	4	8	1	1	2	0
sp|O15234|CASC3_HUMAN	sp|O15234|CASC3_HUMAN	5	5	5	sp|O15234|CASC3_HUMAN Protein CASC3 OS=Homo sapiens OX=9606 GN=CASC3 PE=1 SV=2	1	5	5	5	2	1	1	2	1	0	3	1	0	4	2	2	2	3	1	3	2	3	2	1	1	2	1	0	3	1	0	4	2	2	2	3	1	3	2	3	2	1	1	2
sp|O15235|RT12_HUMAN	sp|O15235|RT12_HUMAN	2	2	2	sp|O15235|RT12_HUMAN 28S ribosomal protein S12, mitochondrial OS=Homo sapiens OX=9606 GN=MRPS12 PE=1 SV=1	1	2	2	2	0	0	0	0	0	0	1	1	1	0	0	0	0	1	1	2	2	2	0	0	0	0	0	0	1	1	1	0	0	0	0	1	1	2	2	2	0	0	0	0
sp|O15254|ACOX3_HUMAN	sp|O15254|ACOX3_HUMAN	5	5	5	sp|O15254|ACOX3_HUMAN Peroxisomal acyl-coenzyme A oxidase 3 OS=Homo sapiens OX=9606 GN=ACOX3 PE=1 SV=2	1	5	5	5	1	1	1	2	1	1	1	2	1	2	1	2	1	0	3	1	2	2	1	1	1	2	1	1	1	2	1	2	1	2	1	0	3	1	2	2	1	1	1	2
sp|O15258|RER1_HUMAN	sp|O15258|RER1_HUMAN	4	4	4	sp|O15258|RER1_HUMAN Protein RER1 OS=Homo sapiens OX=9606 GN=RER1 PE=1 SV=1	1	4	4	4	3	3	3	3	3	3	3	2	3	3	3	3	3	3	3	3	3	3	3	3	3	3	3	3	3	2	3	3	3	3	3	3	3	3	3	3	3	3	3	3
sp|O15260|SURF4_HUMAN	sp|O15260|SURF4_HUMAN	5	5	5	sp|O15260|SURF4_HUMAN Surfeit locus protein 4 OS=Homo sapiens OX=9606 GN=SURF4 PE=1 SV=3	1	5	5	5	5	5	5	5	5	4	4	5	5	5	5	4	4	4	4	5	5	5	5	5	5	5	5	4	4	5	5	5	5	4	4	4	4	5	5	5	5	5	5	5
sp|O15264|MK13_HUMAN	sp|O15264|MK13_HUMAN	9	9	8	sp|O15264|MK13_HUMAN Mitogen-activated protein kinase 13 OS=Homo sapiens OX=9606 GN=MAPK13 PE=1 SV=1	1	9	9	8	6	5	5	3	8	5	8	5	4	2	3	2	2	1	1	2	2	3	6	5	5	3	8	5	8	5	4	2	3	2	2	1	1	2	2	3	5	4	5	3
sp|O15269|SPTC1_HUMAN	sp|O15269|SPTC1_HUMAN	17	17	17	sp|O15269|SPTC1_HUMAN Serine palmitoyltransferase 1 OS=Homo sapiens OX=9606 GN=SPTLC1 PE=1 SV=1	1	17	17	17	11	14	12	10	10	9	8	9	12	10	7	8	9	11	9	10	12	9	11	14	12	10	10	9	8	9	12	10	7	8	9	11	9	10	12	9	11	14	12	10
sp|O15270|SPTC2_HUMAN	sp|O15270|SPTC2_HUMAN	20	20	20	sp|O15270|SPTC2_HUMAN Serine palmitoyltransferase 2 OS=Homo sapiens OX=9606 GN=SPTLC2 PE=1 SV=1	1	20	20	20	16	17	14	15	15	16	11	11	12	9	10	11	11	14	12	14	10	11	16	17	14	15	15	16	11	11	12	9	10	11	11	14	12	14	10	11	16	17	14	15
sp|O15294|OGT1_HUMAN	sp|O15294|OGT1_HUMAN	20	20	20	sp|O15294|OGT1_HUMAN UDP-N-acetylglucosamine--peptide N-acetylglucosaminyltransferase 110 kDa subunit OS=Homo sapiens OX=9606 GN=OGT PE=1 SV=3	1	20	20	20	10	12	11	16	13	12	11	11	8	10	7	7	10	9	9	13	13	12	10	12	11	16	13	12	11	11	8	10	7	7	10	9	9	13	13	12	10	12	11	16
sp|O15305|PMM2_HUMAN	sp|O15305|PMM2_HUMAN	11	11	10	sp|O15305|PMM2_HUMAN Phosphomannomutase 2 OS=Homo sapiens OX=9606 GN=PMM2 PE=1 SV=1	1	11	11	10	9	8	9	10	8	9	8	7	9	6	7	7	5	7	5	6	9	5	9	8	9	10	8	9	8	7	9	6	7	7	5	7	5	6	9	5	9	8	8	10
sp|O15321|TM9S1_HUMAN	sp|O15321|TM9S1_HUMAN	4	4	4	sp|O15321|TM9S1_HUMAN Transmembrane 9 superfamily member 1 OS=Homo sapiens OX=9606 GN=TM9SF1 PE=2 SV=2	1	4	4	4	0	0	0	2	2	3	0	0	0	0	0	0	2	0	0	0	0	0	0	0	0	2	2	3	0	0	0	0	0	0	2	0	0	0	0	0	0	0	0	2
sp|O15344|TRI18_HUMAN	sp|O15344|TRI18_HUMAN	6	6	6	sp|O15344|TRI18_HUMAN E3 ubiquitin-protein ligase Midline-1 OS=Homo sapiens OX=9606 GN=MID1 PE=1 SV=1	1	6	6	6	0	0	0	0	0	0	0	0	0	3	3	4	5	4	5	4	4	5	0	0	0	0	0	0	0	0	0	3	3	4	5	4	5	4	4	5	0	0	0	0
sp|O15347|HMGB3_HUMAN	sp|O15347|HMGB3_HUMAN	7	7	7	sp|O15347|HMGB3_HUMAN High mobility group protein B3 OS=Homo sapiens OX=9606 GN=HMGB3 PE=1 SV=4	1	7	7	7	5	5	5	6	7	7	7	5	7	6	5	6	6	5	5	4	5	6	5	5	5	6	7	7	7	5	7	6	5	6	6	5	5	4	5	6	5	5	5	6
sp|O15355|PPM1G_HUMAN	sp|O15355|PPM1G_HUMAN	19	19	19	sp|O15355|PPM1G_HUMAN Protein phosphatase 1G OS=Homo sapiens OX=9606 GN=PPM1G PE=1 SV=1	1	19	19	19	16	17	13	16	18	15	15	16	17	17	18	17	16	18	17	16	18	18	16	17	13	16	18	15	15	16	17	17	18	17	16	18	17	16	18	18	16	17	13	16
sp|O15357|SHIP2_HUMAN	sp|O15357|SHIP2_HUMAN	10	10	10	sp|O15357|SHIP2_HUMAN Phosphatidylinositol 3,4,5-trisphosphate 5-phosphatase 2 OS=Homo sapiens OX=9606 GN=INPPL1 PE=1 SV=2	1	10	10	10	5	6	4	5	3	6	4	4	5	4	4	3	3	4	2	3	1	4	5	6	4	5	3	6	4	4	5	4	4	3	3	4	2	3	1	4	5	6	4	5
sp|O15371|EIF3D_HUMAN	sp|O15371|EIF3D_HUMAN	19	19	19	sp|O15371|EIF3D_HUMAN Eukaryotic translation initiation factor 3 subunit D OS=Homo sapiens OX=9606 GN=EIF3D PE=1 SV=1	1	19	19	19	17	17	17	18	16	16	16	16	15	15	17	16	17	17	16	17	16	16	17	17	17	18	16	16	16	16	15	15	17	16	17	17	16	17	16	16	17	17	17	18
sp|O15372|EIF3H_HUMAN	sp|O15372|EIF3H_HUMAN	18	18	18	sp|O15372|EIF3H_HUMAN Eukaryotic translation initiation factor 3 subunit H OS=Homo sapiens OX=9606 GN=EIF3H PE=1 SV=1	1	18	18	18	16	17	15	16	16	16	15	17	16	16	16	15	17	17	17	16	17	16	16	17	15	16	16	16	15	17	16	16	16	15	17	17	17	16	17	16	16	17	15	16
sp|O15381|NVL_HUMAN	sp|O15381|NVL_HUMAN	11	11	11	sp|O15381|NVL_HUMAN Nuclear valosin-containing protein-like OS=Homo sapiens OX=9606 GN=NVL PE=1 SV=1	1	11	11	11	5	4	3	4	5	4	5	3	2	0	1	0	3	1	4	2	1	1	5	4	3	4	5	4	5	3	2	0	1	0	3	1	4	2	1	1	5	4	3	4
sp|O15382|BCAT2_HUMAN	sp|O15382|BCAT2_HUMAN	18	18	18	sp|O15382|BCAT2_HUMAN Branched-chain-amino-acid aminotransferase, mitochondrial OS=Homo sapiens OX=9606 GN=BCAT2 PE=1 SV=2	1	18	18	18	13	10	13	13	11	13	13	11	13	8	8	6	8	7	8	7	7	6	13	10	13	13	11	13	13	11	13	8	8	6	8	7	8	7	7	6	13	10	13	13
sp|O15392|BIRC5_HUMAN	sp|O15392|BIRC5_HUMAN	2	2	2	sp|O15392|BIRC5_HUMAN Baculoviral IAP repeat-containing protein 5 OS=Homo sapiens OX=9606 GN=BIRC5 PE=1 SV=3	1	2	2	2	0	0	0	0	0	0	0	0	0	0	1	0	0	0	0	0	2	1	0	0	0	0	0	0	0	0	0	0	1	0	0	0	0	0	2	1	0	0	0	0
sp|O15397|IPO8_HUMAN	sp|O15397|IPO8_HUMAN	14	13	13	sp|O15397|IPO8_HUMAN Importin-8 OS=Homo sapiens OX=9606 GN=IPO8 PE=1 SV=2	1	14	13	13	9	13	8	5	4	4	14	10	12	2	2	2	2	4	2	8	9	10	8	12	8	5	4	4	13	9	11	1	1	2	1	3	2	7	8	9	8	12	8	5
sp|O15400|STX7_HUMAN	sp|O15400|STX7_HUMAN	10	10	10	sp|O15400|STX7_HUMAN Syntaxin-7 OS=Homo sapiens OX=9606 GN=STX7 PE=1 SV=4	1	10	10	10	7	6	8	5	8	6	3	6	6	7	6	7	7	5	6	5	8	7	7	6	8	5	8	6	3	6	6	7	6	7	7	5	6	5	8	7	7	6	8	5
sp|O15427|MOT4_HUMAN	sp|O15427|MOT4_HUMAN	11	11	11	sp|O15427|MOT4_HUMAN Monocarboxylate transporter 4 OS=Homo sapiens OX=9606 GN=SLC16A3 PE=1 SV=1	1	11	11	11	4	3	5	4	6	5	5	3	3	10	7	8	6	7	8	9	10	8	4	3	5	4	6	5	5	3	3	10	7	8	6	7	8	9	10	8	4	3	5	4
sp|O15439|MRP4_HUMAN	sp|O15439|MRP4_HUMAN	16	16	16	sp|O15439|MRP4_HUMAN Multidrug resistance-associated protein 4 OS=Homo sapiens OX=9606 GN=ABCC4 PE=1 SV=3	1	16	16	16	11	10	10	12	10	12	12	5	8	3	4	4	3	3	1	3	5	4	11	10	10	12	10	12	12	5	8	3	4	4	3	3	1	3	5	4	11	10	10	12
sp|O15446|RPA34_HUMAN	sp|O15446|RPA34_HUMAN	14	14	14	sp|O15446|RPA34_HUMAN DNA-directed RNA polymerase I subunit RPA34 OS=Homo sapiens OX=9606 GN=CD3EAP PE=1 SV=1	1	14	14	14	6	6	6	5	5	5	5	7	6	10	7	8	12	10	12	6	9	8	6	6	6	5	5	5	5	7	6	10	7	8	12	10	12	6	9	8	6	6	6	5
sp|O15460|P4HA2_HUMAN	sp|O15460|P4HA2_HUMAN	13	13	13	sp|O15460|P4HA2_HUMAN Prolyl 4-hydroxylase subunit alpha-2 OS=Homo sapiens OX=9606 GN=P4HA2 PE=1 SV=1	1	13	13	13	5	2	2	2	3	5	10	10	9	3	1	5	6	4	6	6	6	7	5	2	2	2	3	5	10	10	9	3	1	5	6	4	6	6	6	7	5	2	2	2
sp|O15479|MAGB2_HUMAN;sp|O15481|MAGB4_HUMAN;sp|Q96LZ2|MAGBA_HUMAN;sp|P43366|MAGB1_HUMAN;sp|Q9UBF1|MAGC2_HUMAN	sp|O15479|MAGB2_HUMAN	12;1;1;1;1	12;1;1;1;1	12;1;1;1;1	sp|O15479|MAGB2_HUMAN Melanoma-associated antigen B2 OS=Homo sapiens OX=9606 GN=MAGEB2 PE=1 SV=3	5	12	12	12	0	0	0	1	1	0	0	0	0	9	12	11	12	12	11	11	10	10	0	0	0	1	1	0	0	0	0	9	12	11	12	12	11	11	10	10	0	0	0	1
sp|O15498|YKT6_HUMAN	sp|O15498|YKT6_HUMAN	11	11	11	sp|O15498|YKT6_HUMAN Synaptobrevin homolog YKT6 OS=Homo sapiens OX=9606 GN=YKT6 PE=1 SV=1	1	11	11	11	8	8	8	8	8	8	7	7	6	9	10	7	5	4	6	9	9	8	8	8	8	8	8	8	7	7	6	9	10	7	5	4	6	9	9	8	8	8	8	8
sp|O15511|ARPC5_HUMAN	sp|O15511|ARPC5_HUMAN	7	7	7	sp|O15511|ARPC5_HUMAN Actin-related protein 2/3 complex subunit 5 OS=Homo sapiens OX=9606 GN=ARPC5 PE=1 SV=3	1	7	7	7	7	6	6	6	6	6	7	7	7	4	5	5	4	6	5	5	5	6	7	6	6	6	6	6	7	7	7	4	5	5	4	6	5	5	5	6	7	6	6	6
sp|O15514|RPB4_HUMAN	sp|O15514|RPB4_HUMAN	6	6	6	sp|O15514|RPB4_HUMAN DNA-directed RNA polymerase II subunit RPB4 OS=Homo sapiens OX=9606 GN=POLR2D PE=1 SV=1	1	6	6	6	3	3	4	3	4	5	5	5	4	5	4	4	5	5	5	5	4	5	3	3	4	3	4	5	5	5	4	5	4	4	5	5	5	5	4	5	3	3	4	3
sp|O15523|DDX3Y_HUMAN	sp|O15523|DDX3Y_HUMAN	33	5	5	sp|O15523|DDX3Y_HUMAN ATP-dependent RNA helicase DDX3Y OS=Homo sapiens OX=9606 GN=DDX3Y PE=1 SV=2	1	33	5	5	27	29	27	29	27	28	31	29	29	26	25	25	25	24	25	25	26	26	3	4	3	2	2	4	5	4	3	0	0	0	0	0	0	0	0	0	3	4	3	2
sp|O15530|PDPK1_HUMAN;sp|Q6A1A2|PDPK2_HUMAN	sp|O15530|PDPK1_HUMAN;sp|Q6A1A2|PDPK2_HUMAN	6;4	6;4	6;4	sp|O15530|PDPK1_HUMAN 3-phosphoinositide-dependent protein kinase 1 OS=Homo sapiens OX=9606 GN=PDPK1 PE=1 SV=1;sp|Q6A1A2|PDPK2_HUMAN Putative 3-phosphoinositide-dependent protein kinase 2 OS=Homo sapiens OX=9606 GN=PDPK2P PE=5 SV=1	2	6	6	6	3	3	3	3	2	2	2	4	4	2	1	1	1	1	2	2	3	1	3	3	3	3	2	2	2	4	4	2	1	1	1	1	2	2	3	1	3	3	3	3
sp|O15533|TPSN_HUMAN	sp|O15533|TPSN_HUMAN	5	5	5	sp|O15533|TPSN_HUMAN Tapasin OS=Homo sapiens OX=9606 GN=TAPBP PE=1 SV=1	1	5	5	5	4	3	4	3	4	3	4	2	3	2	2	2	2	1	2	3	2	3	4	3	4	3	4	3	4	2	3	2	2	2	2	1	2	3	2	3	4	3	4	3
sp|O15541|R113A_HUMAN	sp|O15541|R113A_HUMAN	6	6	4	sp|O15541|R113A_HUMAN E3 ubiquitin-protein ligase RNF113A OS=Homo sapiens OX=9606 GN=RNF113A PE=1 SV=1	1	6	6	4	2	2	2	1	1	1	5	3	3	1	1	0	0	0	0	0	0	1	2	2	2	1	1	1	5	3	3	1	1	0	0	0	0	0	0	1	1	1	1	1
sp|O43143|DHX15_HUMAN	sp|O43143|DHX15_HUMAN	37	37	36	sp|O43143|DHX15_HUMAN Pre-mRNA-splicing factor ATP-dependent RNA helicase DHX15 OS=Homo sapiens OX=9606 GN=DHX15 PE=1 SV=2	1	37	37	36	31	30	30	29	30	29	29	29	25	27	30	29	31	29	30	25	26	30	31	30	30	29	30	29	29	29	25	27	30	29	31	29	30	25	26	30	30	29	29	28
sp|O43148|MCES_HUMAN	sp|O43148|MCES_HUMAN	10	10	10	sp|O43148|MCES_HUMAN mRNA cap guanine-N7 methyltransferase OS=Homo sapiens OX=9606 GN=RNMT PE=1 SV=1	1	10	10	10	2	4	6	5	5	7	5	3	3	8	6	8	8	6	5	8	9	6	2	4	6	5	5	7	5	3	3	8	6	8	8	6	5	8	9	6	2	4	6	5
sp|O43149|ZZEF1_HUMAN	sp|O43149|ZZEF1_HUMAN	11	11	11	sp|O43149|ZZEF1_HUMAN Zinc finger ZZ-type and EF-hand domain-containing protein 1 OS=Homo sapiens OX=9606 GN=ZZEF1 PE=1 SV=6	1	11	11	11	5	5	5	6	5	5	2	2	1	0	0	0	0	0	0	0	1	0	5	5	5	6	5	5	2	2	1	0	0	0	0	0	0	0	1	0	5	5	5	6
sp|O43156|TTI1_HUMAN	sp|O43156|TTI1_HUMAN	15	15	15	sp|O43156|TTI1_HUMAN TELO2-interacting protein 1 homolog OS=Homo sapiens OX=9606 GN=TTI1 PE=1 SV=3	1	15	15	15	7	7	7	4	6	6	7	3	5	3	4	4	5	4	4	7	11	8	7	7	7	4	6	6	7	3	5	3	4	4	5	4	4	7	11	8	7	7	7	4
sp|O43159|RRP8_HUMAN	sp|O43159|RRP8_HUMAN	13	13	13	sp|O43159|RRP8_HUMAN Ribosomal RNA-processing protein 8 OS=Homo sapiens OX=9606 GN=RRP8 PE=1 SV=2	1	13	13	13	10	7	9	8	9	10	5	6	7	2	1	2	3	2	3	1	2	1	10	7	9	8	9	10	5	6	7	2	1	2	3	2	3	1	2	1	10	7	9	8
sp|O43166|SI1L1_HUMAN;sp|O60292|SI1L3_HUMAN	sp|O43166|SI1L1_HUMAN	15;1	15;1	14;0	sp|O43166|SI1L1_HUMAN Signal-induced proliferation-associated 1-like protein 1 OS=Homo sapiens OX=9606 GN=SIPA1L1 PE=1 SV=4	2	15	15	14	7	7	7	8	9	6	5	5	4	0	0	0	1	1	0	0	0	1	7	7	7	8	9	6	5	5	4	0	0	0	1	1	0	0	0	1	6	6	6	7
sp|O43169|CYB5B_HUMAN	sp|O43169|CYB5B_HUMAN	5	5	5	sp|O43169|CYB5B_HUMAN Cytochrome b5 type B OS=Homo sapiens OX=9606 GN=CYB5B PE=1 SV=3	1	5	5	5	5	5	5	5	5	5	5	5	5	5	5	5	5	5	5	5	5	5	5	5	5	5	5	5	5	5	5	5	5	5	5	5	5	5	5	5	5	5	5	5
sp|O43172|PRP4_HUMAN	sp|O43172|PRP4_HUMAN	21	21	21	sp|O43172|PRP4_HUMAN U4/U6 small nuclear ribonucleoprotein Prp4 OS=Homo sapiens OX=9606 GN=PRPF4 PE=1 SV=2	1	21	21	21	15	13	12	16	12	13	14	14	14	16	17	15	18	16	18	16	16	16	15	13	12	16	12	13	14	14	14	16	17	15	18	16	18	16	16	16	15	13	12	16
sp|O43175|SERA_HUMAN	sp|O43175|SERA_HUMAN	25	25	25	sp|O43175|SERA_HUMAN D-3-phosphoglycerate dehydrogenase OS=Homo sapiens OX=9606 GN=PHGDH PE=1 SV=4	1	25	25	25	21	22	23	22	23	21	20	22	23	20	19	19	19	18	19	19	21	22	21	22	23	22	23	21	20	22	23	20	19	19	19	18	19	19	21	22	21	22	23	22
sp|O43181|NDUS4_HUMAN	sp|O43181|NDUS4_HUMAN	4	4	4	sp|O43181|NDUS4_HUMAN NADH dehydrogenase [ubiquinone] iron-sulfur protein 4, mitochondrial OS=Homo sapiens OX=9606 GN=NDUFS4 PE=1 SV=1	1	4	4	4	1	1	2	1	1	2	1	1	1	3	3	4	3	3	3	1	3	3	1	1	2	1	1	2	1	1	1	3	3	4	3	3	3	1	3	3	1	1	2	1
sp|O43237|DC1L2_HUMAN	sp|O43237|DC1L2_HUMAN	19	19	18	sp|O43237|DC1L2_HUMAN Cytoplasmic dynein 1 light intermediate chain 2 OS=Homo sapiens OX=9606 GN=DYNC1LI2 PE=1 SV=1	1	19	19	18	13	14	11	14	13	15	16	14	13	14	11	11	15	13	14	16	13	13	13	14	11	14	13	15	16	14	13	14	11	11	15	13	14	16	13	13	12	13	10	13
sp|O43242|PSMD3_HUMAN	sp|O43242|PSMD3_HUMAN	33	33	33	sp|O43242|PSMD3_HUMAN 26S proteasome non-ATPase regulatory subunit 3 OS=Homo sapiens OX=9606 GN=PSMD3 PE=1 SV=2	1	33	33	33	29	27	27	29	29	25	28	27	27	23	26	27	28	26	23	28	27	24	29	27	27	29	29	25	28	27	27	23	26	27	28	26	23	28	27	24	29	27	27	29
sp|O43251|RFOX2_HUMAN;sp|Q9NWB1|RFOX1_HUMAN;sp|A6NFN3|RFOX3_HUMAN	sp|O43251|RFOX2_HUMAN;sp|Q9NWB1|RFOX1_HUMAN;sp|A6NFN3|RFOX3_HUMAN	7;6;4	7;6;4	7;6;4	sp|O43251|RFOX2_HUMAN RNA binding protein fox-1 homolog 2 OS=Homo sapiens OX=9606 GN=RBFOX2 PE=1 SV=3;sp|Q9NWB1|RFOX1_HUMAN RNA binding protein fox-1 homolog 1 OS=Homo sapiens OX=9606 GN=RBFOX1 PE=1 SV=2;sp|A6NFN3|RFOX3_HUMAN RNA binding protein fox-1 homo	3	7	7	7	6	6	5	6	6	4	6	6	6	6	7	7	7	7	7	6	5	5	6	6	5	6	6	4	6	6	6	6	7	7	7	7	7	6	5	5	6	6	5	6
sp|O43252|PAPS1_HUMAN	sp|O43252|PAPS1_HUMAN	26	25	25	sp|O43252|PAPS1_HUMAN Bifunctional 3-phosphoadenosine 5-phosphosulfate synthase 1 OS=Homo sapiens OX=9606 GN=PAPSS1 PE=1 SV=2	1	26	25	25	21	19	20	20	18	19	19	18	19	19	23	22	21	21	22	20	19	20	20	18	19	19	17	18	18	17	18	18	22	21	20	20	21	19	18	19	20	18	19	19
sp|O43264|ZW10_HUMAN	sp|O43264|ZW10_HUMAN	17	17	17	sp|O43264|ZW10_HUMAN Centromere/kinetochore protein zw10 homolog OS=Homo sapiens OX=9606 GN=ZW10 PE=1 SV=3	1	17	17	17	12	12	12	11	10	14	8	10	10	3	3	5	4	3	5	13	12	10	12	12	12	11	10	14	8	10	10	3	3	5	4	3	5	13	12	10	12	12	12	11
sp|O43278|SPIT1_HUMAN	sp|O43278|SPIT1_HUMAN	19	19	19	sp|O43278|SPIT1_HUMAN Kunitz-type protease inhibitor 1 OS=Homo sapiens OX=9606 GN=SPINT1 PE=1 SV=2	1	19	19	19	17	17	17	17	16	17	16	16	17	6	10	8	5	9	7	13	15	13	17	17	17	17	16	17	16	16	17	6	10	8	5	9	7	13	15	13	17	17	17	17
sp|O43290|SNUT1_HUMAN	sp|O43290|SNUT1_HUMAN	27	27	27	sp|O43290|SNUT1_HUMAN U4/U6.U5 tri-snRNP-associated protein 1 OS=Homo sapiens OX=9606 GN=SART1 PE=1 SV=1	1	27	27	27	17	15	15	21	16	18	20	17	22	21	18	19	22	22	23	19	17	19	17	15	15	21	16	18	20	17	22	21	18	19	22	22	23	19	17	19	17	15	15	21
sp|O43291|SPIT2_HUMAN	sp|O43291|SPIT2_HUMAN	7	7	7	sp|O43291|SPIT2_HUMAN Kunitz-type protease inhibitor 2 OS=Homo sapiens OX=9606 GN=SPINT2 PE=1 SV=2	1	7	7	7	7	7	7	6	7	7	7	7	5	2	3	3	5	4	5	6	6	6	7	7	7	6	7	7	7	7	5	2	3	3	5	4	5	6	6	6	7	7	7	6
sp|O43293|DAPK3_HUMAN	sp|O43293|DAPK3_HUMAN	3	3	3	sp|O43293|DAPK3_HUMAN Death-associated protein kinase 3 OS=Homo sapiens OX=9606 GN=DAPK3 PE=1 SV=1	1	3	3	3	3	1	2	2	2	2	3	1	1	1	1	2	2	2	2	1	1	0	3	1	2	2	2	2	3	1	1	1	1	2	2	2	2	1	1	0	3	1	2	2
sp|O43301|HS12A_HUMAN	sp|O43301|HS12A_HUMAN	9	9	9	sp|O43301|HS12A_HUMAN Heat shock 70 kDa protein 12A OS=Homo sapiens OX=9606 GN=HSPA12A PE=1 SV=2	1	9	9	9	0	0	0	0	1	1	0	0	0	4	7	5	6	5	4	4	7	4	0	0	0	0	1	1	0	0	0	4	7	5	6	5	4	4	7	4	0	0	0	0
sp|O43324|MCA3_HUMAN	sp|O43324|MCA3_HUMAN	8	8	8	sp|O43324|MCA3_HUMAN Eukaryotic translation elongation factor 1 epsilon-1 OS=Homo sapiens OX=9606 GN=EEF1E1 PE=1 SV=1	1	8	8	8	8	7	7	6	7	7	7	6	6	4	8	7	6	8	8	4	4	5	8	7	7	6	7	7	7	6	6	4	8	7	6	8	8	4	4	5	8	7	7	6
sp|O43347|MSI1H_HUMAN	sp|O43347|MSI1H_HUMAN	7	5	5	sp|O43347|MSI1H_HUMAN RNA-binding protein Musashi homolog 1 OS=Homo sapiens OX=9606 GN=MSI1 PE=1 SV=1	1	7	5	5	1	1	1	1	1	2	1	1	1	4	4	5	3	5	4	5	5	5	0	0	0	0	0	0	0	0	0	2	2	3	1	3	2	3	3	3	0	0	0	0
sp|O43390|HNRPR_HUMAN	sp|O43390|HNRPR_HUMAN	30	24	24	sp|O43390|HNRPR_HUMAN Heterogeneous nuclear ribonucleoprotein R OS=Homo sapiens OX=9606 GN=HNRNPR PE=1 SV=1	1	30	24	24	29	28	28	28	27	28	27	30	30	29	29	28	29	28	29	29	28	28	23	22	23	22	22	22	21	24	24	23	23	22	23	22	23	23	22	22	23	22	23	22
sp|O43395|PRPF3_HUMAN	sp|O43395|PRPF3_HUMAN	23	23	23	sp|O43395|PRPF3_HUMAN U4/U6 small nuclear ribonucleoprotein Prp3 OS=Homo sapiens OX=9606 GN=PRPF3 PE=1 SV=2	1	23	23	23	13	10	14	13	15	12	14	13	11	15	15	17	18	16	17	11	10	12	13	10	14	13	15	12	14	13	11	15	15	17	18	16	17	11	10	12	13	10	14	13
sp|O43396|TXNL1_HUMAN	sp|O43396|TXNL1_HUMAN	12	12	12	sp|O43396|TXNL1_HUMAN Thioredoxin-like protein 1 OS=Homo sapiens OX=9606 GN=TXNL1 PE=1 SV=3	1	12	12	12	10	12	11	10	11	11	11	12	12	10	10	8	10	8	9	9	10	11	10	12	11	10	11	11	11	12	12	10	10	8	10	8	9	9	10	11	10	12	11	10
sp|O43399|TPD54_HUMAN	sp|O43399|TPD54_HUMAN	13	13	13	sp|O43399|TPD54_HUMAN Tumor protein D54 OS=Homo sapiens OX=9606 GN=TPD52L2 PE=1 SV=2	1	13	13	13	10	11	11	11	11	11	10	11	10	11	12	12	12	12	11	11	12	11	10	11	11	11	11	11	10	11	10	11	12	12	12	12	11	11	12	11	10	11	11	11
sp|O43402|EMC8_HUMAN	sp|O43402|EMC8_HUMAN	8	8	8	sp|O43402|EMC8_HUMAN ER membrane protein complex subunit 8 OS=Homo sapiens OX=9606 GN=EMC8 PE=1 SV=1	1	8	8	8	6	5	7	5	5	6	5	3	5	2	3	3	3	3	4	3	3	4	6	5	7	5	5	6	5	3	5	2	3	3	3	3	4	3	3	4	6	5	7	5
sp|O43414|ERI3_HUMAN	sp|O43414|ERI3_HUMAN	6	6	6	sp|O43414|ERI3_HUMAN ERI1 exoribonuclease 3 OS=Homo sapiens OX=9606 GN=ERI3 PE=1 SV=2	1	6	6	6	3	3	2	4	1	3	1	2	1	2	1	3	3	1	1	3	4	3	3	3	2	4	1	3	1	2	1	2	1	3	3	1	1	3	4	3	3	3	2	4
sp|O43427|FIBP_HUMAN	sp|O43427|FIBP_HUMAN	5	5	5	sp|O43427|FIBP_HUMAN Acidic fibroblast growth factor intracellular-binding protein OS=Homo sapiens OX=9606 GN=FIBP PE=1 SV=3	1	5	5	5	2	1	1	2	1	1	2	2	1	1	0	1	2	0	1	3	5	3	2	1	1	2	1	1	2	2	1	1	0	1	2	0	1	3	5	3	2	1	1	2
sp|O43432|IF4G3_HUMAN	sp|O43432|IF4G3_HUMAN	13	8	8	sp|O43432|IF4G3_HUMAN Eukaryotic translation initiation factor 4 gamma 3 OS=Homo sapiens OX=9606 GN=EIF4G3 PE=1 SV=2	1	13	8	8	5	5	7	8	6	4	6	6	5	5	7	7	6	6	5	9	6	7	1	1	3	4	2	0	2	2	1	1	3	3	2	2	1	4	2	3	1	1	3	4
sp|O43447|PPIH_HUMAN	sp|O43447|PPIH_HUMAN	7	7	7	sp|O43447|PPIH_HUMAN Peptidyl-prolyl cis-trans isomerase H OS=Homo sapiens OX=9606 GN=PPIH PE=1 SV=1	1	7	7	7	4	4	3	4	4	4	4	4	5	7	5	5	5	4	5	6	7	6	4	4	3	4	4	4	4	4	5	7	5	5	5	4	5	6	7	6	4	4	3	4
sp|O43464|HTRA2_HUMAN	sp|O43464|HTRA2_HUMAN	9	9	8	sp|O43464|HTRA2_HUMAN Serine protease HTRA2, mitochondrial OS=Homo sapiens OX=9606 GN=HTRA2 PE=1 SV=2	1	9	9	8	6	4	6	6	4	6	7	6	5	5	5	5	7	6	6	4	4	4	6	4	6	6	4	6	7	6	5	5	5	5	7	6	6	4	4	4	5	4	5	6
sp|O43488|ARK72_HUMAN;sp|Q8NHP1|ARK74_HUMAN;sp|O95154|ARK73_HUMAN	sp|O43488|ARK72_HUMAN	11;3;1	11;3;1	11;3;1	sp|O43488|ARK72_HUMAN Aflatoxin B1 aldehyde reductase member 2 OS=Homo sapiens OX=9606 GN=AKR7A2 PE=1 SV=3	3	11	11	11	7	8	8	8	7	8	6	8	6	8	8	7	7	8	7	8	8	8	7	8	8	8	7	8	6	8	6	8	8	7	7	8	7	8	8	8	7	8	8	8
sp|O43491|E41L2_HUMAN	sp|O43491|E41L2_HUMAN	43	43	40	sp|O43491|E41L2_HUMAN Band 4.1-like protein 2 OS=Homo sapiens OX=9606 GN=EPB41L2 PE=1 SV=1	1	43	43	40	37	37	37	38	33	33	36	39	37	28	29	27	25	26	26	32	29	34	37	37	37	38	33	33	36	39	37	28	29	27	25	26	26	32	29	34	35	34	34	36
sp|O43493|TGON2_HUMAN	sp|O43493|TGON2_HUMAN	5	5	5	sp|O43493|TGON2_HUMAN Trans-Golgi network integral membrane protein 2 OS=Homo sapiens OX=9606 GN=TGOLN2 PE=1 SV=4	1	5	5	5	5	4	5	4	2	4	2	3	5	2	1	1	1	2	2	2	4	2	5	4	5	4	2	4	2	3	5	2	1	1	1	2	2	2	4	2	5	4	5	4
sp|O43504|LTOR5_HUMAN	sp|O43504|LTOR5_HUMAN	5	5	5	sp|O43504|LTOR5_HUMAN Ragulator complex protein LAMTOR5 OS=Homo sapiens OX=9606 GN=LAMTOR5 PE=1 SV=1	1	5	5	5	3	4	3	4	4	4	4	4	4	4	3	4	3	4	4	4	4	4	3	4	3	4	4	4	4	4	4	4	3	4	3	4	4	4	4	4	3	4	3	4
sp|O43581|SYT7_HUMAN	sp|O43581|SYT7_HUMAN	2	2	2	sp|O43581|SYT7_HUMAN Synaptotagmin-7 OS=Homo sapiens OX=9606 GN=SYT7 PE=1 SV=3	1	2	2	2	0	0	0	0	0	0	0	0	0	0	1	0	2	2	0	1	0	2	0	0	0	0	0	0	0	0	0	0	1	0	2	2	0	1	0	2	0	0	0	0
sp|O43583|DENR_HUMAN	sp|O43583|DENR_HUMAN	9	9	9	sp|O43583|DENR_HUMAN Density-regulated protein OS=Homo sapiens OX=9606 GN=DENR PE=1 SV=2	1	9	9	9	6	6	6	7	8	6	7	5	7	7	6	6	6	6	7	6	8	7	6	6	6	7	8	6	7	5	7	7	6	6	6	6	7	6	8	7	6	6	6	7
sp|O43592|XPOT_HUMAN	sp|O43592|XPOT_HUMAN	29	29	29	sp|O43592|XPOT_HUMAN Exportin-T OS=Homo sapiens OX=9606 GN=XPOT PE=1 SV=2	1	29	29	29	15	21	20	18	16	16	11	14	11	11	9	17	12	10	7	14	14	15	15	21	20	18	16	16	11	14	11	11	9	17	12	10	7	14	14	15	15	21	20	18
sp|O43598|DNPH1_HUMAN	sp|O43598|DNPH1_HUMAN	9	9	9	sp|O43598|DNPH1_HUMAN 2-deoxynucleoside 5-phosphate N-hydrolase 1 OS=Homo sapiens OX=9606 GN=DNPH1 PE=1 SV=1	1	9	9	9	7	8	8	8	8	7	8	8	8	8	9	8	7	8	8	7	8	8	7	8	8	8	8	7	8	8	8	8	9	8	7	8	8	7	8	8	7	8	8	8
sp|O43615|TIM44_HUMAN	sp|O43615|TIM44_HUMAN	19	19	19	sp|O43615|TIM44_HUMAN Mitochondrial import inner membrane translocase subunit TIM44 OS=Homo sapiens OX=9606 GN=TIMM44 PE=1 SV=2	1	19	19	19	12	16	15	16	15	15	15	13	15	17	15	15	18	17	14	14	16	15	12	16	15	16	15	15	15	13	15	17	15	15	18	17	14	14	16	15	12	16	15	16
sp|O43617|TPPC3_HUMAN	sp|O43617|TPPC3_HUMAN	7	7	7	sp|O43617|TPPC3_HUMAN Trafficking protein particle complex subunit 3 OS=Homo sapiens OX=9606 GN=TRAPPC3 PE=1 SV=1	1	7	7	7	6	5	5	6	5	5	5	5	5	4	3	4	4	2	3	4	6	4	6	5	5	6	5	5	5	5	5	4	3	4	4	2	3	4	6	4	6	5	5	6
sp|O43633|CHM2A_HUMAN	sp|O43633|CHM2A_HUMAN	6	6	6	sp|O43633|CHM2A_HUMAN Charged multivesicular body protein 2a OS=Homo sapiens OX=9606 GN=CHMP2A PE=1 SV=1	1	6	6	6	4	5	4	5	4	5	4	3	4	4	5	5	5	4	5	3	4	3	4	5	4	5	4	5	4	3	4	4	5	5	5	4	5	3	4	3	4	5	4	5
sp|O43657|TSN6_HUMAN	sp|O43657|TSN6_HUMAN	2	2	2	sp|O43657|TSN6_HUMAN Tetraspanin-6 OS=Homo sapiens OX=9606 GN=TSPAN6 PE=1 SV=1	1	2	2	2	2	2	2	2	2	2	2	2	2	1	2	2	2	2	2	2	2	2	2	2	2	2	2	2	2	2	2	1	2	2	2	2	2	2	2	2	2	2	2	2
sp|O43660|PLRG1_HUMAN	sp|O43660|PLRG1_HUMAN	20	20	20	sp|O43660|PLRG1_HUMAN Pleiotropic regulator 1 OS=Homo sapiens OX=9606 GN=PLRG1 PE=1 SV=1	1	20	20	20	18	15	15	13	13	14	17	17	13	14	16	12	15	15	15	16	17	15	18	15	15	13	13	14	17	17	13	14	16	12	15	15	15	16	17	15	18	15	15	13
sp|O43663|PRC1_HUMAN	sp|O43663|PRC1_HUMAN	12	12	12	sp|O43663|PRC1_HUMAN Protein regulator of cytokinesis 1 OS=Homo sapiens OX=9606 GN=PRC1 PE=1 SV=2	1	12	12	12	8	4	6	5	6	5	4	3	5	5	6	7	9	8	8	7	5	6	8	4	6	5	6	5	4	3	5	5	6	7	9	8	8	7	5	6	8	4	6	5
sp|O43665|RGS10_HUMAN	sp|O43665|RGS10_HUMAN	10	10	10	sp|O43665|RGS10_HUMAN Regulator of G-protein signaling 10 OS=Homo sapiens OX=9606 GN=RGS10 PE=1 SV=3	1	10	10	10	5	7	8	6	7	7	7	7	6	7	7	7	6	7	6	7	8	7	5	7	8	6	7	7	7	7	6	7	7	7	6	7	6	7	8	7	5	7	8	6
sp|O43670|ZN207_HUMAN	sp|O43670|ZN207_HUMAN	7	7	7	sp|O43670|ZN207_HUMAN BUB3-interacting and GLEBS motif-containing protein ZNF207 OS=Homo sapiens OX=9606 GN=ZNF207 PE=1 SV=1	1	7	7	7	5	6	6	4	4	6	6	4	6	5	6	5	6	6	7	6	6	5	5	6	6	4	4	6	6	4	6	5	6	5	6	6	7	6	6	5	5	6	6	4
sp|O43674|NDUB5_HUMAN	sp|O43674|NDUB5_HUMAN	4	4	4	sp|O43674|NDUB5_HUMAN NADH dehydrogenase [ubiquinone] 1 beta subcomplex subunit 5, mitochondrial OS=Homo sapiens OX=9606 GN=NDUFB5 PE=1 SV=1	1	4	4	4	3	4	4	4	2	4	4	4	3	4	4	4	4	4	4	4	4	4	3	4	4	4	2	4	4	4	3	4	4	4	4	4	4	4	4	4	3	4	4	4
sp|O43676|NDUB3_HUMAN	sp|O43676|NDUB3_HUMAN	2	2	2	sp|O43676|NDUB3_HUMAN NADH dehydrogenase [ubiquinone] 1 beta subcomplex subunit 3 OS=Homo sapiens OX=9606 GN=NDUFB3 PE=1 SV=3	1	2	2	2	2	2	2	2	1	2	2	2	2	2	2	2	2	2	2	2	2	2	2	2	2	2	1	2	2	2	2	2	2	2	2	2	2	2	2	2	2	2	2	2
sp|O43678|NDUA2_HUMAN;sp|A6NJG2|SWAHD_HUMAN	sp|O43678|NDUA2_HUMAN	4;1	4;1	4;1	sp|O43678|NDUA2_HUMAN NADH dehydrogenase [ubiquinone] 1 alpha subcomplex subunit 2 OS=Homo sapiens OX=9606 GN=NDUFA2 PE=1 SV=3	2	4	4	4	3	2	4	3	3	2	4	3	3	3	4	4	3	4	3	3	3	3	3	2	4	3	3	2	4	3	3	3	4	4	3	4	3	3	3	3	3	2	4	3
sp|O43681|ASNA_HUMAN	sp|O43681|ASNA_HUMAN	11	11	11	sp|O43681|ASNA_HUMAN ATPase ASNA1 OS=Homo sapiens OX=9606 GN=ASNA1 PE=1 SV=2	1	11	11	11	10	9	9	9	9	9	7	10	10	9	8	8	8	10	9	10	9	9	10	9	9	9	9	9	7	10	10	9	8	8	8	10	9	10	9	9	10	9	9	9
sp|O43684|BUB3_HUMAN	sp|O43684|BUB3_HUMAN	14	14	14	sp|O43684|BUB3_HUMAN Mitotic checkpoint protein BUB3 OS=Homo sapiens OX=9606 GN=BUB3 PE=1 SV=1	1	14	14	14	12	13	13	14	14	13	12	12	12	12	12	12	13	13	13	12	11	11	12	13	13	14	14	13	12	12	12	12	12	12	13	13	13	12	11	11	12	13	13	14
sp|O43688|PLPP2_HUMAN	sp|O43688|PLPP2_HUMAN	3	3	3	sp|O43688|PLPP2_HUMAN Phospholipid phosphatase 2 OS=Homo sapiens OX=9606 GN=PLPP2 PE=1 SV=1	1	3	3	3	3	2	2	2	3	3	2	2	2	2	2	2	1	1	1	2	1	2	3	2	2	2	3	3	2	2	2	2	2	2	1	1	1	2	1	2	3	2	2	2
sp|O43707|ACTN4_HUMAN	sp|O43707|ACTN4_HUMAN	64	64	43	sp|O43707|ACTN4_HUMAN Alpha-actinin-4 OS=Homo sapiens OX=9606 GN=ACTN4 PE=1 SV=2	1	64	64	43	61	60	56	59	60	58	57	58	54	57	61	60	61	60	59	61	59	59	61	60	56	59	60	58	57	58	54	57	61	60	61	60	59	61	59	59	40	40	38	39
sp|O43708|MAAI_HUMAN	sp|O43708|MAAI_HUMAN	4	4	4	sp|O43708|MAAI_HUMAN Maleylacetoacetate isomerase OS=Homo sapiens OX=9606 GN=GSTZ1 PE=1 SV=3	1	4	4	4	3	3	3	3	2	3	2	1	1	2	3	4	2	2	1	3	2	3	3	3	3	3	2	3	2	1	1	2	3	4	2	2	1	3	2	3	3	3	3	3
sp|O43709|BUD23_HUMAN	sp|O43709|BUD23_HUMAN	5	5	5	sp|O43709|BUD23_HUMAN Probable 18S rRNA (guanine-N(7))-methyltransferase OS=Homo sapiens OX=9606 GN=BUD23 PE=1 SV=2	1	5	5	5	4	5	5	5	4	4	5	4	5	4	4	4	5	5	4	4	4	4	4	5	5	5	4	4	5	4	5	4	4	4	5	5	4	4	4	4	4	5	5	5
sp|O43715|TRIA1_HUMAN	sp|O43715|TRIA1_HUMAN	3	3	3	sp|O43715|TRIA1_HUMAN TP53-regulated inhibitor of apoptosis 1 OS=Homo sapiens OX=9606 GN=TRIAP1 PE=1 SV=1	1	3	3	3	3	3	3	2	3	3	3	3	3	3	3	3	3	3	3	3	3	3	3	3	3	2	3	3	3	3	3	3	3	3	3	3	3	3	3	3	3	3	3	2
sp|O43716|GATC_HUMAN	sp|O43716|GATC_HUMAN	5	5	5	sp|O43716|GATC_HUMAN Glutamyl-tRNA(Gln) amidotransferase subunit C, mitochondrial OS=Homo sapiens OX=9606 GN=GATC PE=1 SV=1	1	5	5	5	4	3	1	2	0	0	4	2	3	0	0	1	0	0	0	0	2	1	4	3	1	2	0	0	4	2	3	0	0	1	0	0	0	0	2	1	4	3	1	2
sp|O43719|HTSF1_HUMAN	sp|O43719|HTSF1_HUMAN	22	22	22	sp|O43719|HTSF1_HUMAN HIV Tat-specific factor 1 OS=Homo sapiens OX=9606 GN=HTATSF1 PE=1 SV=1	1	22	22	22	14	14	16	12	16	14	13	16	19	18	13	13	15	18	18	15	14	16	14	14	16	12	16	14	13	16	19	18	13	13	15	18	18	15	14	16	14	14	16	12
sp|O43747|AP1G1_HUMAN	sp|O43747|AP1G1_HUMAN	26	26	26	sp|O43747|AP1G1_HUMAN AP-1 complex subunit gamma-1 OS=Homo sapiens OX=9606 GN=AP1G1 PE=1 SV=5	1	26	26	26	19	20	17	18	20	19	18	18	18	19	21	19	18	18	17	20	22	19	19	20	17	18	20	19	18	18	18	19	21	19	18	18	17	20	22	19	19	20	17	18
sp|O43752|STX6_HUMAN	sp|O43752|STX6_HUMAN	8	8	8	sp|O43752|STX6_HUMAN Syntaxin-6 OS=Homo sapiens OX=9606 GN=STX6 PE=1 SV=1	1	8	8	8	5	5	6	4	7	7	4	3	3	5	5	5	3	2	4	4	4	3	5	5	6	4	7	7	4	3	3	5	5	5	3	2	4	4	4	3	5	5	6	4
sp|O43760|SNG2_HUMAN	sp|O43760|SNG2_HUMAN	4	4	4	sp|O43760|SNG2_HUMAN Synaptogyrin-2 OS=Homo sapiens OX=9606 GN=SYNGR2 PE=1 SV=1	1	4	4	4	3	3	3	4	3	2	4	3	3	3	3	3	3	4	3	3	3	3	3	3	3	4	3	2	4	3	3	3	3	3	3	4	3	3	3	3	3	3	3	4
sp|O43765|SGTA_HUMAN	sp|O43765|SGTA_HUMAN	8	8	8	sp|O43765|SGTA_HUMAN Small glutamine-rich tetratricopeptide repeat-containing protein alpha OS=Homo sapiens OX=9606 GN=SGTA PE=1 SV=1	1	8	8	8	8	8	8	8	7	8	8	8	8	7	7	7	8	8	8	8	7	8	8	8	8	8	7	8	8	8	8	7	7	7	8	8	8	8	7	8	8	8	8	8
sp|O43768|ENSA_HUMAN	sp|O43768|ENSA_HUMAN	6	5	5	sp|O43768|ENSA_HUMAN Alpha-endosulfine OS=Homo sapiens OX=9606 GN=ENSA PE=1 SV=1	1	6	5	5	6	6	6	6	6	6	6	5	5	6	6	6	6	5	5	6	5	6	5	5	5	5	5	5	5	4	4	5	5	5	5	4	4	5	4	5	5	5	5	5
sp|O43776|SYNC_HUMAN;REV__sp|H7BZ55|CRCC2_HUMAN	sp|O43776|SYNC_HUMAN	25;1	25;1	25;1	sp|O43776|SYNC_HUMAN Asparagine--tRNA ligase, cytoplasmic OS=Homo sapiens OX=9606 GN=NARS1 PE=1 SV=1	2	25	25	25	21	21	22	22	22	23	21	22	21	20	19	22	19	22	21	23	22	20	21	21	22	22	22	23	21	22	21	20	19	22	19	22	21	23	22	20	21	21	22	22
sp|O43795|MYO1B_HUMAN	sp|O43795|MYO1B_HUMAN	41	41	37	sp|O43795|MYO1B_HUMAN Unconventional myosin-Ib OS=Homo sapiens OX=9606 GN=MYO1B PE=1 SV=3	1	41	41	37	36	37	35	34	36	34	32	33	33	23	24	23	21	19	21	26	24	27	36	37	35	34	36	34	32	33	33	23	24	23	21	19	21	26	24	27	32	33	31	30
sp|O43805|SSNA1_HUMAN	sp|O43805|SSNA1_HUMAN	3	3	3	sp|O43805|SSNA1_HUMAN Sjoegren syndrome nuclear autoantigen 1 OS=Homo sapiens OX=9606 GN=SSNA1 PE=1 SV=2	1	3	3	3	0	0	0	0	0	0	1	1	1	0	1	1	1	1	1	3	1	1	0	0	0	0	0	0	1	1	1	0	1	1	1	1	1	3	1	1	0	0	0	0
sp|O43808|PM34_HUMAN	sp|O43808|PM34_HUMAN	6	6	6	sp|O43808|PM34_HUMAN Peroxisomal membrane protein PMP34 OS=Homo sapiens OX=9606 GN=SLC25A17 PE=1 SV=1	1	6	6	6	4	4	4	2	3	3	2	1	2	0	0	0	1	0	0	0	0	0	4	4	4	2	3	3	2	1	2	0	0	0	1	0	0	0	0	0	4	4	4	2
sp|O43809|CPSF5_HUMAN	sp|O43809|CPSF5_HUMAN	16	16	16	sp|O43809|CPSF5_HUMAN Cleavage and polyadenylation specificity factor subunit 5 OS=Homo sapiens OX=9606 GN=NUDT21 PE=1 SV=1	1	16	16	16	12	12	13	13	12	12	12	11	12	12	11	14	13	13	14	11	11	11	12	12	13	13	12	12	12	11	12	12	11	14	13	13	14	11	11	11	12	12	13	13
sp|O43813|LANC1_HUMAN	sp|O43813|LANC1_HUMAN	12	12	12	sp|O43813|LANC1_HUMAN Glutathione S-transferase LANCL1 OS=Homo sapiens OX=9606 GN=LANCL1 PE=1 SV=1	1	12	12	12	9	6	8	8	7	9	6	3	5	5	9	7	6	8	6	10	6	9	9	6	8	8	7	9	6	3	5	5	9	7	6	8	6	10	6	9	9	6	8	8
sp|O43815|STRN_HUMAN	sp|O43815|STRN_HUMAN	15	14	14	sp|O43815|STRN_HUMAN Striatin OS=Homo sapiens OX=9606 GN=STRN PE=1 SV=4	1	15	14	14	10	9	10	7	9	9	10	11	8	7	7	7	5	7	8	6	8	7	9	8	9	6	8	8	9	10	7	6	6	6	4	6	7	5	7	6	9	8	9	6
sp|O43818|U3IP2_HUMAN	sp|O43818|U3IP2_HUMAN	17	17	17	sp|O43818|U3IP2_HUMAN U3 small nucleolar RNA-interacting protein 2 OS=Homo sapiens OX=9606 GN=RRP9 PE=1 SV=1	1	17	17	17	13	13	14	15	14	15	11	13	12	15	15	17	16	17	15	17	14	13	13	13	14	15	14	15	11	13	12	15	15	17	16	17	15	17	14	13	13	13	14	15
sp|O43819|SCO2_HUMAN	sp|O43819|SCO2_HUMAN	3	3	3	sp|O43819|SCO2_HUMAN Protein SCO2 homolog, mitochondrial OS=Homo sapiens OX=9606 GN=SCO2 PE=1 SV=3	1	3	3	3	0	0	1	0	1	1	1	1	1	1	1	0	2	2	2	3	1	1	0	0	1	0	1	1	1	1	1	1	1	0	2	2	2	3	1	1	0	0	1	0
sp|O43823|AKAP8_HUMAN	sp|O43823|AKAP8_HUMAN	11	11	11	sp|O43823|AKAP8_HUMAN A-kinase anchor protein 8 OS=Homo sapiens OX=9606 GN=AKAP8 PE=1 SV=1	1	11	11	11	8	6	8	8	6	6	6	6	8	7	9	8	9	10	8	6	10	5	8	6	8	8	6	6	6	6	8	7	9	8	9	10	8	6	10	5	8	6	8	8
sp|O43824|GTPB6_HUMAN	sp|O43824|GTPB6_HUMAN	5	5	5	sp|O43824|GTPB6_HUMAN Putative GTP-binding protein 6 OS=Homo sapiens OX=9606 GN=GTPBP6 PE=2 SV=4	1	5	5	5	2	1	1	0	0	0	2	3	2	0	0	0	0	0	1	0	0	1	2	1	1	0	0	0	2	3	2	0	0	0	0	0	1	0	0	1	2	1	1	0
sp|O43837|IDH3B_HUMAN	sp|O43837|IDH3B_HUMAN	17	17	17	sp|O43837|IDH3B_HUMAN Isocitrate dehydrogenase [NAD] subunit beta, mitochondrial OS=Homo sapiens OX=9606 GN=IDH3B PE=1 SV=2	1	17	17	17	14	16	16	17	15	15	17	17	16	15	16	17	16	17	17	16	15	16	14	16	16	17	15	15	17	17	16	15	16	17	16	17	17	16	15	16	14	16	16	17
sp|O43847|NRDC_HUMAN	sp|O43847|NRDC_HUMAN	23	23	23	sp|O43847|NRDC_HUMAN Nardilysin OS=Homo sapiens OX=9606 GN=NRDC PE=1 SV=3	1	23	23	23	14	17	19	12	13	15	14	14	14	14	15	14	15	13	10	20	18	19	14	17	19	12	13	15	14	14	14	14	15	14	15	13	10	20	18	19	14	17	19	12
sp|O43852|CALU_HUMAN	sp|O43852|CALU_HUMAN	22	22	22	sp|O43852|CALU_HUMAN Calumenin OS=Homo sapiens OX=9606 GN=CALU PE=1 SV=2	1	22	22	22	18	19	21	17	19	17	20	20	20	20	21	21	18	18	20	18	19	19	18	19	21	17	19	17	20	20	20	20	21	21	18	18	20	18	19	19	18	19	21	17
sp|O43865|SAHH2_HUMAN;sp|Q96HN2|SAHH3_HUMAN	sp|O43865|SAHH2_HUMAN	17;6	17;6	17;6	sp|O43865|SAHH2_HUMAN S-adenosylhomocysteine hydrolase-like protein 1 OS=Homo sapiens OX=9606 GN=AHCYL1 PE=1 SV=2	2	17	17	17	14	14	14	16	15	14	12	12	11	10	10	10	8	7	7	6	6	6	14	14	14	16	15	14	12	12	11	10	10	10	8	7	7	6	6	6	14	14	14	16
sp|O43896|KIF1C_HUMAN;sp|Q96L93|KI16B_HUMAN;sp|Q9H1H9|KI13A_HUMAN	sp|O43896|KIF1C_HUMAN	10;1;1	10;1;1	7;0;0	sp|O43896|KIF1C_HUMAN Kinesin-like protein KIF1C OS=Homo sapiens OX=9606 GN=KIF1C PE=1 SV=3	3	10	10	7	4	2	5	2	2	2	4	1	2	2	6	5	4	7	4	4	3	3	4	2	5	2	2	2	4	1	2	2	6	5	4	7	4	4	3	3	2	1	2	0
sp|O43913|ORC5_HUMAN	sp|O43913|ORC5_HUMAN	8	8	8	sp|O43913|ORC5_HUMAN Origin recognition complex subunit 5 OS=Homo sapiens OX=9606 GN=ORC5 PE=1 SV=1	1	8	8	8	5	5	6	4	5	4	4	2	5	3	4	5	5	4	5	6	7	5	5	5	6	4	5	4	4	2	5	3	4	5	5	4	5	6	7	5	5	5	6	4
sp|O43920|NDUS5_HUMAN	sp|O43920|NDUS5_HUMAN	6	6	6	sp|O43920|NDUS5_HUMAN NADH dehydrogenase [ubiquinone] iron-sulfur protein 5 OS=Homo sapiens OX=9606 GN=NDUFS5 PE=1 SV=3	1	6	6	6	5	5	5	5	5	5	6	5	5	5	6	6	5	5	6	5	5	5	5	5	5	5	5	5	6	5	5	5	6	6	5	5	6	5	5	5	5	5	5	5
sp|O43924|PDE6D_HUMAN	sp|O43924|PDE6D_HUMAN	4	4	4	sp|O43924|PDE6D_HUMAN Retinal rod rhodopsin-sensitive cGMP 3,5-cyclic phosphodiesterase subunit delta OS=Homo sapiens OX=9606 GN=PDE6D PE=1 SV=1	1	4	4	4	0	2	1	2	1	0	1	2	0	2	3	2	1	2	2	1	2	2	0	2	1	2	1	0	1	2	0	2	3	2	1	2	2	1	2	2	0	2	1	2
sp|O43933|PEX1_HUMAN	sp|O43933|PEX1_HUMAN	3	3	3	sp|O43933|PEX1_HUMAN Peroxisome biogenesis factor 1 OS=Homo sapiens OX=9606 GN=PEX1 PE=1 SV=1	1	3	3	3	2	2	1	1	1	2	2	1	1	0	0	0	0	0	0	0	0	0	2	2	1	1	1	2	2	1	1	0	0	0	0	0	0	0	0	0	2	2	1	1
sp|O60216|RAD21_HUMAN;sp|Q9H4I0|RD21L_HUMAN	sp|O60216|RAD21_HUMAN	19;2	19;2	19;2	sp|O60216|RAD21_HUMAN Double-strand-break repair protein rad21 homolog OS=Homo sapiens OX=9606 GN=RAD21 PE=1 SV=2	2	19	19	19	12	13	14	13	13	7	13	10	12	12	10	9	10	10	10	15	15	14	12	13	14	13	13	7	13	10	12	12	10	9	10	10	10	15	15	14	12	13	14	13
sp|O60220|TIM8A_HUMAN	sp|O60220|TIM8A_HUMAN	5	5	5	sp|O60220|TIM8A_HUMAN Mitochondrial import inner membrane translocase subunit Tim8 A OS=Homo sapiens OX=9606 GN=TIMM8A PE=1 SV=1	1	5	5	5	2	2	2	4	3	4	3	3	3	3	4	4	4	4	4	3	3	2	2	2	2	4	3	4	3	3	3	3	4	4	4	4	4	3	3	2	2	2	2	4
sp|O60231|DHX16_HUMAN	sp|O60231|DHX16_HUMAN	19	18	18	sp|O60231|DHX16_HUMAN Pre-mRNA-splicing factor ATP-dependent RNA helicase DHX16 OS=Homo sapiens OX=9606 GN=DHX16 PE=1 SV=2	1	19	18	18	13	9	6	10	10	9	8	9	12	8	11	8	13	9	12	11	8	10	12	8	5	9	9	8	7	8	11	7	10	7	12	8	11	10	7	9	12	8	5	9
sp|O60232|ZNRD2_HUMAN	sp|O60232|ZNRD2_HUMAN	7	7	7	sp|O60232|ZNRD2_HUMAN Protein ZNRD2 OS=Homo sapiens OX=9606 GN=ZNRD2 PE=1 SV=1	1	7	7	7	5	6	7	7	7	6	7	4	5	5	7	7	7	7	7	7	7	7	5	6	7	7	7	6	7	4	5	5	7	7	7	7	7	7	7	7	5	6	7	7
sp|O60244|MED14_HUMAN	sp|O60244|MED14_HUMAN	12	12	12	sp|O60244|MED14_HUMAN Mediator of RNA polymerase II transcription subunit 14 OS=Homo sapiens OX=9606 GN=MED14 PE=1 SV=2	1	12	12	12	2	4	4	1	4	2	1	0	2	1	3	0	4	1	4	6	7	5	2	4	4	1	4	2	1	0	2	1	3	0	4	1	4	6	7	5	2	4	4	1
sp|O60256|KPRB_HUMAN	sp|O60256|KPRB_HUMAN	12	11	11	sp|O60256|KPRB_HUMAN Phosphoribosyl pyrophosphate synthase-associated protein 2 OS=Homo sapiens OX=9606 GN=PRPSAP2 PE=1 SV=1	1	12	11	11	8	9	10	10	10	10	9	8	9	9	10	9	8	8	7	10	10	12	7	8	9	10	9	9	9	7	8	8	9	8	7	7	6	9	9	11	7	8	9	10
sp|O60262|GBG7_HUMAN	sp|O60262|GBG7_HUMAN	3	3	3	sp|O60262|GBG7_HUMAN Guanine nucleotide-binding protein G(I)/G(S)/G(O) subunit gamma-7 OS=Homo sapiens OX=9606 GN=GNG7 PE=1 SV=1	1	3	3	3	0	0	0	0	0	0	0	0	0	2	2	1	1	1	1	1	1	2	0	0	0	0	0	0	0	0	0	2	2	1	1	1	1	1	1	2	0	0	0	0
sp|O60264|SMCA5_HUMAN	sp|O60264|SMCA5_HUMAN	49	49	36	sp|O60264|SMCA5_HUMAN SWI/SNF-related matrix-associated actin-dependent regulator of chromatin subfamily A member 5 OS=Homo sapiens OX=9606 GN=SMARCA5 PE=1 SV=1	1	49	49	36	41	41	42	41	38	41	38	40	38	38	34	37	40	42	39	41	40	43	41	41	42	41	38	41	38	40	38	38	34	37	40	42	39	41	40	43	29	29	30	28
sp|O60271|JIP4_HUMAN	sp|O60271|JIP4_HUMAN	33	33	29	sp|O60271|JIP4_HUMAN C-Jun-amino-terminal kinase-interacting protein 4 OS=Homo sapiens OX=9606 GN=SPAG9 PE=1 SV=4	1	33	33	29	23	26	24	22	22	22	23	15	18	17	15	19	18	16	14	15	17	15	23	26	24	22	22	22	23	15	18	17	15	19	18	16	14	15	17	15	21	23	22	20
sp|O60287|NPA1P_HUMAN	sp|O60287|NPA1P_HUMAN	22	22	22	sp|O60287|NPA1P_HUMAN Nucleolar pre-ribosomal-associated protein 1 OS=Homo sapiens OX=9606 GN=URB1 PE=1 SV=4	1	22	22	22	11	11	10	8	6	10	4	6	6	6	6	5	6	6	6	13	11	14	11	11	10	8	6	10	4	6	6	6	6	5	6	6	6	13	11	14	11	11	10	8
sp|O60306|AQR_HUMAN	sp|O60306|AQR_HUMAN	26	25	25	sp|O60306|AQR_HUMAN RNA helicase aquarius OS=Homo sapiens OX=9606 GN=AQR PE=1 SV=4	1	26	25	25	15	17	17	17	14	14	10	7	9	11	12	13	12	13	15	11	16	19	14	16	17	16	13	13	9	6	8	10	11	12	11	12	14	10	15	18	14	16	17	16
sp|O60313|OPA1_HUMAN	sp|O60313|OPA1_HUMAN	35	35	35	sp|O60313|OPA1_HUMAN Dynamin-like 120 kDa protein, mitochondrial OS=Homo sapiens OX=9606 GN=OPA1 PE=1 SV=3	1	35	35	35	25	26	28	29	28	26	26	26	27	23	19	17	22	24	22	21	20	22	25	26	28	29	28	26	26	26	27	23	19	17	22	24	22	21	20	22	25	26	28	29
sp|O60333|KIF1B_HUMAN	sp|O60333|KIF1B_HUMAN	9	7	6	sp|O60333|KIF1B_HUMAN Kinesin-like protein KIF1B OS=Homo sapiens OX=9606 GN=KIF1B PE=1 SV=5	1	9	7	6	4	3	7	4	4	5	2	3	4	1	1	1	1	2	1	1	1	2	3	2	5	3	3	4	1	2	3	0	0	0	0	1	0	0	0	1	2	1	4	2
sp|O60341|KDM1A_HUMAN	sp|O60341|KDM1A_HUMAN	23	23	23	sp|O60341|KDM1A_HUMAN Lysine-specific histone demethylase 1A OS=Homo sapiens OX=9606 GN=KDM1A PE=1 SV=2	1	23	23	23	15	14	16	17	18	16	15	14	13	11	9	9	11	11	17	12	12	15	15	14	16	17	18	16	15	14	13	11	9	9	11	11	17	12	12	15	15	14	16	17
sp|O60343|TBCD4_HUMAN	sp|O60343|TBCD4_HUMAN	21	21	20	sp|O60343|TBCD4_HUMAN TBC1 domain family member 4 OS=Homo sapiens OX=9606 GN=TBC1D4 PE=1 SV=2	1	21	21	20	12	14	14	11	13	10	9	9	9	6	4	7	8	9	6	9	9	8	12	14	14	11	13	10	9	9	9	6	4	7	8	9	6	9	9	8	11	13	13	10
sp|O60346|PHLP1_HUMAN	sp|O60346|PHLP1_HUMAN	2	2	2	sp|O60346|PHLP1_HUMAN PH domain leucine-rich repeat-containing protein phosphatase 1 OS=Homo sapiens OX=9606 GN=PHLPP1 PE=1 SV=3	1	2	2	2	0	0	0	0	0	1	1	1	0	1	1	1	1	1	1	1	1	1	0	0	0	0	0	1	1	1	0	1	1	1	1	1	1	1	1	1	0	0	0	0
sp|O60427|FADS1_HUMAN	sp|O60427|FADS1_HUMAN	2	2	2	sp|O60427|FADS1_HUMAN Acyl-CoA (8-3)-desaturase OS=Homo sapiens OX=9606 GN=FADS1 PE=1 SV=3	1	2	2	2	0	0	0	0	0	0	0	0	0	0	0	0	1	1	1	2	1	1	0	0	0	0	0	0	0	0	0	0	0	0	1	1	1	2	1	1	0	0	0	0
sp|O60437|PEPL_HUMAN	sp|O60437|PEPL_HUMAN	72	72	72	sp|O60437|PEPL_HUMAN Periplakin OS=Homo sapiens OX=9606 GN=PPL PE=1 SV=4	1	72	72	72	41	49	53	50	52	53	54	49	47	37	44	38	47	41	45	17	12	20	41	49	53	50	52	53	54	49	47	37	44	38	47	41	45	17	12	20	41	49	53	50
sp|O60443|GSDME_HUMAN	sp|O60443|GSDME_HUMAN	5	5	5	sp|O60443|GSDME_HUMAN Gasdermin-E OS=Homo sapiens OX=9606 GN=GSDME PE=1 SV=2	1	5	5	5	1	1	0	0	1	0	1	1	0	4	2	0	1	2	1	1	0	2	1	1	0	0	1	0	1	1	0	4	2	0	1	2	1	1	0	2	1	1	0	0
sp|O60476|MA1A2_HUMAN	sp|O60476|MA1A2_HUMAN	4	4	4	sp|O60476|MA1A2_HUMAN Mannosyl-oligosaccharide 1,2-alpha-mannosidase IB OS=Homo sapiens OX=9606 GN=MAN1A2 PE=1 SV=1	1	4	4	4	0	2	2	1	2	1	1	2	1	1	0	1	0	1	1	2	1	1	0	2	2	1	2	1	1	2	1	1	0	1	0	1	1	2	1	1	0	2	2	1
sp|O60488|ACSL4_HUMAN	sp|O60488|ACSL4_HUMAN	17	15	15	sp|O60488|ACSL4_HUMAN Long-chain-fatty-acid--CoA ligase 4 OS=Homo sapiens OX=9606 GN=ACSL4 PE=1 SV=2	1	17	15	15	7	6	5	4	6	5	5	6	6	10	11	11	11	10	12	10	9	10	6	5	4	2	4	3	4	5	5	9	10	10	9	9	10	9	9	9	6	5	4	2
sp|O60493|SNX3_HUMAN	sp|O60493|SNX3_HUMAN	10	10	9	sp|O60493|SNX3_HUMAN Sorting nexin-3 OS=Homo sapiens OX=9606 GN=SNX3 PE=1 SV=3	1	10	10	9	7	7	9	9	8	8	9	10	9	8	8	9	9	8	8	9	7	7	7	7	9	9	8	8	9	10	9	8	8	9	9	8	8	9	7	7	7	7	8	8
sp|O60499|STX10_HUMAN	sp|O60499|STX10_HUMAN	6	6	6	sp|O60499|STX10_HUMAN Syntaxin-10 OS=Homo sapiens OX=9606 GN=STX10 PE=1 SV=1	1	6	6	6	5	4	5	4	5	6	5	6	3	3	3	5	2	2	4	4	4	4	5	4	5	4	5	6	5	6	3	3	3	5	2	2	4	4	4	4	5	4	5	4
sp|O60502|OGA_HUMAN	sp|O60502|OGA_HUMAN	34	34	34	sp|O60502|OGA_HUMAN Protein O-GlcNAcase OS=Homo sapiens OX=9606 GN=OGA PE=1 SV=2	1	34	34	34	21	23	21	22	25	24	24	22	16	17	22	23	20	20	21	23	20	25	21	23	21	22	25	24	24	22	16	17	22	23	20	20	21	23	20	25	21	23	21	22
sp|O60504|VINEX_HUMAN	sp|O60504|VINEX_HUMAN	7	7	7	sp|O60504|VINEX_HUMAN Vinexin OS=Homo sapiens OX=9606 GN=SORBS3 PE=1 SV=2	1	7	7	7	2	2	1	3	3	2	3	3	3	3	3	3	5	5	6	4	4	3	2	2	1	3	3	2	3	3	3	3	3	3	5	5	6	4	4	3	2	2	1	3
sp|O60506|HNRPQ_HUMAN	sp|O60506|HNRPQ_HUMAN	30	30	24	sp|O60506|HNRPQ_HUMAN Heterogeneous nuclear ribonucleoprotein Q OS=Homo sapiens OX=9606 GN=SYNCRIP PE=1 SV=2	1	30	30	24	28	28	28	29	28	29	29	29	29	28	28	28	29	29	27	26	27	28	28	28	28	29	28	29	29	29	29	28	28	28	29	29	27	26	27	28	22	22	23	23
sp|O60508|PRP17_HUMAN	sp|O60508|PRP17_HUMAN	11	11	11	sp|O60508|PRP17_HUMAN Pre-mRNA-processing factor 17 OS=Homo sapiens OX=9606 GN=CDC40 PE=1 SV=1	1	11	11	11	5	4	5	4	6	6	7	6	4	5	4	5	6	7	6	7	8	7	5	4	5	4	6	6	7	6	4	5	4	5	6	7	6	7	8	7	5	4	5	4
sp|O60518|RNBP6_HUMAN	sp|O60518|RNBP6_HUMAN	4	3	3	sp|O60518|RNBP6_HUMAN Ran-binding protein 6 OS=Homo sapiens OX=9606 GN=RANBP6 PE=1 SV=2	1	4	3	3	2	3	2	2	2	2	1	3	2	1	2	1	2	1	1	2	1	1	1	2	1	1	1	1	0	2	1	0	1	0	1	1	1	1	0	0	1	2	1	1
sp|O60524|NEMF_HUMAN	sp|O60524|NEMF_HUMAN	14	14	14	sp|O60524|NEMF_HUMAN Nuclear export mediator factor NEMF OS=Homo sapiens OX=9606 GN=NEMF PE=1 SV=4	1	14	14	14	5	6	7	8	10	8	6	4	8	11	6	7	7	7	6	11	10	10	5	6	7	8	10	8	6	4	8	11	6	7	7	7	6	11	10	10	5	6	7	8
sp|O60547|GMDS_HUMAN	sp|O60547|GMDS_HUMAN	10	10	10	sp|O60547|GMDS_HUMAN GDP-mannose 4,6 dehydratase OS=Homo sapiens OX=9606 GN=GMDS PE=1 SV=1	1	10	10	10	8	9	8	7	8	6	6	6	5	1	0	0	0	0	0	0	0	0	8	9	8	7	8	6	6	6	5	1	0	0	0	0	0	0	0	0	8	9	8	7
sp|O60563|CCNT1_HUMAN	sp|O60563|CCNT1_HUMAN	9	9	9	sp|O60563|CCNT1_HUMAN Cyclin-T1 OS=Homo sapiens OX=9606 GN=CCNT1 PE=1 SV=1	1	9	9	9	3	3	5	3	3	3	3	1	3	6	6	5	5	5	5	5	5	6	3	3	5	3	3	3	3	1	3	6	6	5	5	5	5	5	5	6	3	3	5	3
sp|O60568|PLOD3_HUMAN	sp|O60568|PLOD3_HUMAN	23	23	23	sp|O60568|PLOD3_HUMAN Multifunctional procollagen lysine hydroxylase and glycosyltransferase LH3 OS=Homo sapiens OX=9606 GN=PLOD3 PE=1 SV=1	1	23	23	23	21	18	18	19	21	19	21	15	13	13	14	13	15	14	14	12	15	16	21	18	18	19	21	19	21	15	13	13	14	13	15	14	14	12	15	16	21	18	18	19
sp|O60573|IF4E2_HUMAN	sp|O60573|IF4E2_HUMAN	7	7	7	sp|O60573|IF4E2_HUMAN Eukaryotic translation initiation factor 4E type 2 OS=Homo sapiens OX=9606 GN=EIF4E2 PE=1 SV=1	1	7	7	7	4	3	4	2	3	4	3	3	1	4	4	4	3	5	6	5	5	5	4	3	4	2	3	4	3	3	1	4	4	4	3	5	6	5	5	5	4	3	4	2
sp|O60610|DIAP1_HUMAN	sp|O60610|DIAP1_HUMAN	46	46	46	sp|O60610|DIAP1_HUMAN Protein diaphanous homolog 1 OS=Homo sapiens OX=9606 GN=DIAPH1 PE=1 SV=2	1	46	46	46	40	40	41	38	37	39	34	42	32	34	33	37	28	31	30	37	38	39	40	40	41	38	37	39	34	42	32	34	33	37	28	31	30	37	38	39	40	40	41	38
sp|O60613|SEP15_HUMAN	sp|O60613|SEP15_HUMAN	3	3	3	sp|O60613|SEP15_HUMAN Selenoprotein F OS=Homo sapiens OX=9606 GN=SELENOF PE=1 SV=4	1	3	3	3	2	1	1	2	2	2	2	1	1	3	2	3	2	3	1	2	2	3	2	1	1	2	2	2	2	1	1	3	2	3	2	3	1	2	2	3	2	1	1	2
sp|O60645|EXOC3_HUMAN	sp|O60645|EXOC3_HUMAN	8	8	8	sp|O60645|EXOC3_HUMAN Exocyst complex component 3 OS=Homo sapiens OX=9606 GN=EXOC3 PE=1 SV=3	1	8	8	8	2	3	5	3	4	4	1	3	1	2	1	1	1	0	2	2	1	3	2	3	5	3	4	4	1	3	1	2	1	1	1	0	2	2	1	3	2	3	5	3
sp|O60664|PLIN3_HUMAN	sp|O60664|PLIN3_HUMAN	22	22	22	sp|O60664|PLIN3_HUMAN Perilipin-3 OS=Homo sapiens OX=9606 GN=PLIN3 PE=1 SV=3	1	22	22	22	20	18	18	18	19	15	15	18	17	21	22	21	20	19	19	20	20	21	20	18	18	18	19	15	15	18	17	21	22	21	20	19	19	20	20	21	20	18	18	18
sp|O60671|RAD1_HUMAN	sp|O60671|RAD1_HUMAN	2	2	2	sp|O60671|RAD1_HUMAN Cell cycle checkpoint protein RAD1 OS=Homo sapiens OX=9606 GN=RAD1 PE=1 SV=1	1	2	2	2	0	2	1	1	1	1	1	1	0	0	0	0	1	1	0	1	1	0	0	2	1	1	1	1	1	1	0	0	0	0	1	1	0	1	1	0	0	2	1	1
sp|O60678|ANM3_HUMAN	sp|O60678|ANM3_HUMAN	13	13	13	sp|O60678|ANM3_HUMAN Protein arginine N-methyltransferase 3 OS=Homo sapiens OX=9606 GN=PRMT3 PE=1 SV=4	1	13	13	13	9	10	13	11	12	11	10	12	10	3	7	5	4	4	4	7	7	10	9	10	13	11	12	11	10	12	10	3	7	5	4	4	4	7	7	10	9	10	13	11
sp|O60684|IMA7_HUMAN;sp|O15131|IMA6_HUMAN	sp|O60684|IMA7_HUMAN	22;10	22;10	15;4	sp|O60684|IMA7_HUMAN Importin subunit alpha-7 OS=Homo sapiens OX=9606 GN=KPNA6 PE=1 SV=1	2	22	22	15	16	15	15	16	16	15	12	15	11	13	13	12	13	14	14	13	11	16	16	15	15	16	16	15	12	15	11	13	13	12	13	14	14	13	11	16	10	10	8	9
sp|O60701|UGDH_HUMAN	sp|O60701|UGDH_HUMAN	30	30	30	sp|O60701|UGDH_HUMAN UDP-glucose 6-dehydrogenase OS=Homo sapiens OX=9606 GN=UGDH PE=1 SV=1	1	30	30	30	28	26	26	27	26	27	26	26	24	22	24	19	23	21	22	23	21	23	28	26	26	27	26	27	26	26	24	22	24	19	23	21	22	23	21	23	28	26	26	27
sp|O60716|CTND1_HUMAN	sp|O60716|CTND1_HUMAN	40	40	40	sp|O60716|CTND1_HUMAN Catenin delta-1 OS=Homo sapiens OX=9606 GN=CTNND1 PE=1 SV=1	1	40	40	40	35	37	35	35	34	33	35	36	35	31	31	32	31	33	31	31	31	33	35	37	35	35	34	33	35	36	35	31	31	32	31	33	31	31	31	33	35	37	35	35
sp|O60739|EIF1B_HUMAN	sp|O60739|EIF1B_HUMAN	7	2	2	sp|O60739|EIF1B_HUMAN Eukaryotic translation initiation factor 1b OS=Homo sapiens OX=9606 GN=EIF1B PE=1 SV=2	1	7	2	2	4	5	5	4	5	5	6	5	4	6	5	5	4	5	5	6	6	7	0	1	1	0	1	1	1	0	0	2	2	2	1	2	2	1	1	2	0	1	1	0
sp|O60749|SNX2_HUMAN	sp|O60749|SNX2_HUMAN	18	16	16	sp|O60749|SNX2_HUMAN Sorting nexin-2 OS=Homo sapiens OX=9606 GN=SNX2 PE=1 SV=2	1	18	16	16	16	18	18	16	15	16	16	16	14	14	16	14	13	14	17	16	16	14	14	16	16	14	13	14	14	14	12	12	14	12	11	13	15	14	14	12	14	16	16	14
sp|O60762|DPM1_HUMAN	sp|O60762|DPM1_HUMAN	12	12	12	sp|O60762|DPM1_HUMAN Dolichol-phosphate mannosyltransferase subunit 1 OS=Homo sapiens OX=9606 GN=DPM1 PE=1 SV=1	1	12	12	12	7	9	8	9	11	10	10	6	7	6	7	7	8	6	8	8	8	9	7	9	8	9	11	10	10	6	7	6	7	7	8	6	8	8	8	9	7	9	8	9
sp|O60763|USO1_HUMAN;REV__sp|Q5VZ89|DEN4C_HUMAN	sp|O60763|USO1_HUMAN	31;1	31;1	31;1	sp|O60763|USO1_HUMAN General vesicular transport factor p115 OS=Homo sapiens OX=9606 GN=USO1 PE=1 SV=2	2	31	31	31	28	26	25	26	26	27	25	23	22	24	24	26	25	24	24	28	27	27	28	26	25	26	26	27	25	23	22	24	24	26	25	24	24	28	27	27	28	26	25	26
sp|O60783|RT14_HUMAN	sp|O60783|RT14_HUMAN	2	2	2	sp|O60783|RT14_HUMAN 28S ribosomal protein S14, mitochondrial OS=Homo sapiens OX=9606 GN=MRPS14 PE=1 SV=1	1	2	2	2	0	0	0	0	0	0	1	2	2	2	0	1	2	2	2	2	2	2	0	0	0	0	0	0	1	2	2	2	0	1	2	2	2	2	2	2	0	0	0	0
sp|O60784|TOM1_HUMAN	sp|O60784|TOM1_HUMAN	9	9	9	sp|O60784|TOM1_HUMAN Target of Myb protein 1 OS=Homo sapiens OX=9606 GN=TOM1 PE=1 SV=2	1	9	9	9	4	5	4	5	6	5	6	7	5	6	8	5	6	6	6	4	4	4	4	5	4	5	6	5	6	7	5	6	8	5	6	6	6	4	4	4	4	5	4	5
sp|O60825|F262_HUMAN;sp|Q16877|F264_HUMAN;sp|P16118|F261_HUMAN	sp|O60825|F262_HUMAN	11;2;2	11;2;2	10;1;1	sp|O60825|F262_HUMAN 6-phosphofructo-2-kinase/fructose-2,6-bisphosphatase 2 OS=Homo sapiens OX=9606 GN=PFKFB2 PE=1 SV=2	3	11	11	10	7	6	7	5	8	7	2	3	2	2	2	2	1	0	1	3	2	2	7	6	7	5	8	7	2	3	2	2	2	2	1	0	1	3	2	2	6	6	7	5
sp|O60826|CCD22_HUMAN	sp|O60826|CCD22_HUMAN	13	13	13	sp|O60826|CCD22_HUMAN Coiled-coil domain-containing protein 22 OS=Homo sapiens OX=9606 GN=CCDC22 PE=1 SV=1	1	13	13	13	5	9	8	9	6	7	3	5	4	4	4	0	4	2	3	3	6	5	5	9	8	9	6	7	3	5	4	4	4	0	4	2	3	3	6	5	5	9	8	9
sp|O60828|PQBP1_HUMAN	sp|O60828|PQBP1_HUMAN	7	7	7	sp|O60828|PQBP1_HUMAN Polyglutamine-binding protein 1 OS=Homo sapiens OX=9606 GN=PQBP1 PE=1 SV=1	1	7	7	7	4	5	5	6	4	4	5	5	5	4	4	3	5	5	3	4	4	4	4	5	5	6	4	4	5	5	5	4	4	3	5	5	3	4	4	4	4	5	5	6
sp|O60831|PRAF2_HUMAN	sp|O60831|PRAF2_HUMAN	3	3	3	sp|O60831|PRAF2_HUMAN PRA1 family protein 2 OS=Homo sapiens OX=9606 GN=PRAF2 PE=1 SV=1	1	3	3	3	3	1	2	3	3	1	3	2	2	3	3	3	2	2	2	3	3	3	3	1	2	3	3	1	3	2	2	3	3	3	2	2	2	3	3	3	3	1	2	3
sp|O60832|DKC1_HUMAN	sp|O60832|DKC1_HUMAN	27	27	27	sp|O60832|DKC1_HUMAN H/ACA ribonucleoprotein complex subunit DKC1 OS=Homo sapiens OX=9606 GN=DKC1 PE=1 SV=3	1	27	27	27	22	23	21	21	20	24	19	19	19	20	16	18	19	19	16	19	17	19	22	23	21	21	20	24	19	19	19	20	16	18	19	19	16	19	17	19	22	23	21	21
sp|O60841|IF2P_HUMAN	sp|O60841|IF2P_HUMAN	53	53	53	sp|O60841|IF2P_HUMAN Eukaryotic translation initiation factor 5B OS=Homo sapiens OX=9606 GN=EIF5B PE=1 SV=4	1	53	53	53	34	40	37	37	42	38	37	40	43	38	39	34	32	35	34	37	39	39	34	40	37	37	42	38	37	40	43	38	39	34	32	35	34	37	39	39	34	40	37	37
sp|O60869|EDF1_HUMAN	sp|O60869|EDF1_HUMAN	6	6	6	sp|O60869|EDF1_HUMAN Endothelial differentiation-related factor 1 OS=Homo sapiens OX=9606 GN=EDF1 PE=1 SV=1	1	6	6	6	6	6	6	6	6	6	6	6	6	6	6	6	6	6	6	6	6	6	6	6	6	6	6	6	6	6	6	6	6	6	6	6	6	6	6	6	6	6	6	6
sp|O60870|KIN17_HUMAN	sp|O60870|KIN17_HUMAN	6	6	6	sp|O60870|KIN17_HUMAN DNA/RNA-binding protein KIN17 OS=Homo sapiens OX=9606 GN=KIN PE=1 SV=2	1	6	6	6	1	1	1	0	1	1	2	2	2	3	2	4	3	4	5	2	4	3	1	1	1	0	1	1	2	2	2	3	2	4	3	4	5	2	4	3	1	1	1	0
sp|O60879|DIAP2_HUMAN	sp|O60879|DIAP2_HUMAN	12	12	12	sp|O60879|DIAP2_HUMAN Protein diaphanous homolog 2 OS=Homo sapiens OX=9606 GN=DIAPH2 PE=1 SV=1	1	12	12	12	7	6	8	4	7	7	3	4	4	1	1	1	2	2	2	2	3	4	7	6	8	4	7	7	3	4	4	1	1	1	2	2	2	2	3	4	7	6	8	4
sp|O60884|DNJA2_HUMAN	sp|O60884|DNJA2_HUMAN	21	21	21	sp|O60884|DNJA2_HUMAN DnaJ homolog subfamily A member 2 OS=Homo sapiens OX=9606 GN=DNAJA2 PE=1 SV=1	1	21	21	21	18	19	18	18	18	18	19	18	19	18	18	15	20	19	19	19	19	19	18	19	18	18	18	18	19	18	19	18	18	15	20	19	19	19	19	19	18	19	18	18
sp|O60885|BRD4_HUMAN;sp|Q15059|BRD3_HUMAN	sp|O60885|BRD4_HUMAN	12;2	11;2	11;2	sp|O60885|BRD4_HUMAN Bromodomain-containing protein 4 OS=Homo sapiens OX=9606 GN=BRD4 PE=1 SV=2	2	12	11	11	6	6	4	6	5	5	7	6	5	5	4	8	6	8	9	3	5	4	6	6	4	6	5	5	7	6	5	5	4	8	6	8	9	3	5	3	6	6	4	6
sp|O60888|CUTA_HUMAN	sp|O60888|CUTA_HUMAN	6	6	6	sp|O60888|CUTA_HUMAN Protein CutA OS=Homo sapiens OX=9606 GN=CUTA PE=1 SV=2	1	6	6	6	5	3	3	3	3	3	4	3	5	4	4	5	3	4	5	4	5	5	5	3	3	3	3	3	4	3	5	4	4	5	3	4	5	4	5	5	5	3	3	3
sp|O60925|PFD1_HUMAN	sp|O60925|PFD1_HUMAN	7	7	7	sp|O60925|PFD1_HUMAN Prefoldin subunit 1 OS=Homo sapiens OX=9606 GN=PFDN1 PE=1 SV=2	1	7	7	7	7	7	7	7	7	7	7	7	7	7	7	6	7	6	6	6	6	6	7	7	7	7	7	7	7	7	7	7	7	6	7	6	6	6	6	6	7	7	7	7
sp|O60927|PP1RB_HUMAN	sp|O60927|PP1RB_HUMAN	4	4	4	sp|O60927|PP1RB_HUMAN E3 ubiquitin-protein ligase PPP1R11 OS=Homo sapiens OX=9606 GN=PPP1R11 PE=1 SV=1	1	4	4	4	2	1	2	2	2	2	3	4	3	1	1	1	0	0	1	0	1	1	2	1	2	2	2	2	3	4	3	1	1	1	0	0	1	0	1	1	2	1	2	2
sp|O60934|NBN_HUMAN	sp|O60934|NBN_HUMAN	9	9	9	sp|O60934|NBN_HUMAN Nibrin OS=Homo sapiens OX=9606 GN=NBN PE=1 SV=1	1	9	9	9	2	3	3	4	2	5	1	1	2	1	1	1	1	1	1	1	1	1	2	3	3	4	2	5	1	1	2	1	1	1	1	1	1	1	1	1	2	3	3	4
sp|O60936|NOL3_HUMAN	sp|O60936|NOL3_HUMAN	6	6	6	sp|O60936|NOL3_HUMAN Nucleolar protein 3 OS=Homo sapiens OX=9606 GN=NOL3 PE=1 SV=2	1	6	6	6	4	5	5	5	5	6	5	6	5	5	4	4	4	4	5	5	3	2	4	5	5	5	5	6	5	6	5	5	4	4	4	4	5	5	3	2	4	5	5	5
sp|O60942|MCE1_HUMAN	sp|O60942|MCE1_HUMAN	11	11	11	sp|O60942|MCE1_HUMAN mRNA-capping enzyme OS=Homo sapiens OX=9606 GN=RNGTT PE=1 SV=1	1	11	11	11	6	6	7	7	7	4	4	6	4	6	6	8	8	5	7	7	9	7	6	6	7	7	7	4	4	6	4	6	6	8	8	5	7	7	9	7	6	6	7	7
sp|O75027|ABCB7_HUMAN	sp|O75027|ABCB7_HUMAN	5	5	5	sp|O75027|ABCB7_HUMAN ATP-binding cassette sub-family B member 7, mitochondrial OS=Homo sapiens OX=9606 GN=ABCB7 PE=1 SV=2	1	5	5	5	1	4	4	4	2	3	1	2	2	1	3	2	1	2	1	2	2	2	1	4	4	4	2	3	1	2	2	1	3	2	1	2	1	2	2	2	1	4	4	4
sp|O75044|SRGP2_HUMAN;sp|P0DMP2|SRG2B_HUMAN	sp|O75044|SRGP2_HUMAN;sp|P0DMP2|SRG2B_HUMAN	8;4	8;4	3;0	sp|O75044|SRGP2_HUMAN SLIT-ROBO Rho GTPase-activating protein 2 OS=Homo sapiens OX=9606 GN=SRGAP2 PE=1 SV=3;sp|P0DMP2|SRG2B_HUMAN SLIT-ROBO Rho GTPase-activating protein 2B OS=Homo sapiens OX=9606 GN=SRGAP2B PE=3 SV=1	2	8	8	3	2	3	3	3	1	2	3	1	1	2	3	3	1	2	1	3	4	6	2	3	3	3	1	2	3	1	1	2	3	3	1	2	1	3	4	6	1	2	1	0
sp|O75083|WDR1_HUMAN	sp|O75083|WDR1_HUMAN	31	31	31	sp|O75083|WDR1_HUMAN WD repeat-containing protein 1 OS=Homo sapiens OX=9606 GN=WDR1 PE=1 SV=4	1	31	31	31	29	30	30	28	30	29	26	29	29	28	30	28	25	30	30	28	26	28	29	30	30	28	30	29	26	29	29	28	30	28	25	30	30	28	26	28	29	30	30	28
sp|O75116|ROCK2_HUMAN	sp|O75116|ROCK2_HUMAN	47	47	40	sp|O75116|ROCK2_HUMAN Rho-associated protein kinase 2 OS=Homo sapiens OX=9606 GN=ROCK2 PE=1 SV=4	1	47	47	40	36	36	33	31	38	38	32	37	32	22	22	24	16	16	19	23	26	25	36	36	33	31	38	38	32	37	32	22	22	24	16	16	19	23	26	25	30	30	27	25
sp|O75122|CLAP2_HUMAN	sp|O75122|CLAP2_HUMAN	18	13	13	sp|O75122|CLAP2_HUMAN CLIP-associating protein 2 OS=Homo sapiens OX=9606 GN=CLASP2 PE=1 SV=3	1	18	13	13	9	11	8	10	11	11	9	8	5	3	4	3	4	3	3	4	4	4	5	9	5	6	7	7	5	4	2	0	1	1	1	1	1	1	1	2	5	9	5	6
sp|O75127|PTCD1_HUMAN	sp|O75127|PTCD1_HUMAN	3	3	3	sp|O75127|PTCD1_HUMAN Pentatricopeptide repeat-containing protein 1, mitochondrial OS=Homo sapiens OX=9606 GN=PTCD1 PE=1 SV=2	1	3	3	3	2	1	1	1	2	1	1	0	1	0	0	0	0	1	1	2	1	2	2	1	1	1	2	1	1	0	1	0	0	0	0	1	1	2	1	2	2	1	1	1
sp|O75131|CPNE3_HUMAN;sp|Q8IYJ1|CPNE9_HUMAN;sp|Q96A23|CPNE4_HUMAN;sp|O95741|CPNE6_HUMAN;sp|Q86YQ8|CPNE8_HUMAN;sp|Q9HCH3|CPNE5_HUMAN	sp|O75131|CPNE3_HUMAN	23;1;1;1;1;1	23;1;1;1;1;1	22;0;0;0;0;0	sp|O75131|CPNE3_HUMAN Copine-3 OS=Homo sapiens OX=9606 GN=CPNE3 PE=1 SV=1	6	23	23	22	20	21	21	23	22	21	21	18	18	18	22	23	21	22	22	21	20	20	20	21	21	23	22	21	21	18	18	18	22	23	21	22	22	21	20	20	19	20	20	22
sp|O75146|HIP1R_HUMAN	sp|O75146|HIP1R_HUMAN	17	17	16	sp|O75146|HIP1R_HUMAN Huntingtin-interacting protein 1-related protein OS=Homo sapiens OX=9606 GN=HIP1R PE=1 SV=2	1	17	17	16	5	5	6	6	6	8	9	4	4	12	10	11	13	13	12	13	12	10	5	5	6	6	6	8	9	4	4	12	10	11	13	13	12	13	12	10	4	4	5	5
sp|O75150|BRE1B_HUMAN	sp|O75150|BRE1B_HUMAN	23	21	21	sp|O75150|BRE1B_HUMAN E3 ubiquitin-protein ligase BRE1B OS=Homo sapiens OX=9606 GN=RNF40 PE=1 SV=5	1	23	21	21	10	9	6	13	14	10	14	8	13	11	10	12	14	13	14	12	12	13	9	7	4	11	12	9	12	7	11	9	8	10	12	11	12	10	10	11	9	7	4	11
sp|O75152|ZC11A_HUMAN;sp|A0A1B0GTU1|ZC11B_HUMAN	sp|O75152|ZC11A_HUMAN	17;3	17;3	17;3	sp|O75152|ZC11A_HUMAN Zinc finger CCCH domain-containing protein 11A OS=Homo sapiens OX=9606 GN=ZC3H11A PE=1 SV=3	2	17	17	17	12	9	14	9	12	10	12	11	10	8	7	5	10	9	11	5	8	6	12	9	14	9	12	10	12	11	10	8	7	5	10	9	11	5	8	6	12	9	14	9
sp|O75153|CLU_HUMAN	sp|O75153|CLU_HUMAN	42	42	41	sp|O75153|CLU_HUMAN Clustered mitochondria protein homolog OS=Homo sapiens OX=9606 GN=CLUH PE=1 SV=2	1	42	42	41	33	34	33	27	28	28	25	24	27	27	28	26	21	20	27	33	32	33	33	34	33	27	28	28	25	24	27	27	28	26	21	20	27	33	32	33	32	33	32	26
sp|O75157|T22D2_HUMAN;sp|Q9Y3Q8|T22D4_HUMAN;sp|Q99576|T22D3_HUMAN	sp|O75157|T22D2_HUMAN	5;2;1	2;0;0	2;0;0	sp|O75157|T22D2_HUMAN TSC22 domain family protein 2 OS=Homo sapiens OX=9606 GN=TSC22D2 PE=1 SV=3	3	5	2	2	3	2	2	3	2	3	4	2	3	3	4	4	2	3	4	4	2	3	1	1	1	1	0	1	2	1	1	1	1	1	0	1	2	1	1	1	1	1	1	1
sp|O75165|DJC13_HUMAN	sp|O75165|DJC13_HUMAN	7	7	7	sp|O75165|DJC13_HUMAN DnaJ homolog subfamily C member 13 OS=Homo sapiens OX=9606 GN=DNAJC13 PE=1 SV=5	1	7	7	7	1	2	2	3	3	4	1	1	0	4	2	4	2	3	4	3	4	6	1	2	2	3	3	4	1	1	0	4	2	4	2	3	4	3	4	6	1	2	2	3
sp|O75170|PP6R2_HUMAN	sp|O75170|PP6R2_HUMAN	4	4	4	sp|O75170|PP6R2_HUMAN Serine/threonine-protein phosphatase 6 regulatory subunit 2 OS=Homo sapiens OX=9606 GN=PPP6R2 PE=1 SV=2	1	4	4	4	2	2	3	3	2	2	3	2	3	3	3	2	2	2	1	3	3	4	2	2	3	3	2	2	3	2	3	3	3	2	2	2	1	3	3	4	2	2	3	3
sp|O75175|CNOT3_HUMAN	sp|O75175|CNOT3_HUMAN	9	9	9	sp|O75175|CNOT3_HUMAN CCR4-NOT transcription complex subunit 3 OS=Homo sapiens OX=9606 GN=CNOT3 PE=1 SV=1	1	9	9	9	5	4	4	2	4	2	5	5	6	8	5	5	5	6	4	6	6	6	5	4	4	2	4	2	5	5	6	8	5	5	5	6	4	6	6	6	5	4	4	2
sp|O75179|ANR17_HUMAN	sp|O75179|ANR17_HUMAN	22	11	11	sp|O75179|ANR17_HUMAN Ankyrin repeat domain-containing protein 17 OS=Homo sapiens OX=9606 GN=ANKRD17 PE=1 SV=3	1	22	11	11	13	10	10	13	11	13	17	13	11	9	10	8	11	10	12	8	12	9	5	4	4	7	5	5	6	5	6	5	4	3	6	4	6	3	7	4	5	4	4	7
sp|O75190|DNJB6_HUMAN;sp|Q8WWF6|DNJB3_HUMAN;sp|Q8NHS0|DNJB8_HUMAN;sp|Q7Z6W7|DNJB7_HUMAN	sp|O75190|DNJB6_HUMAN;sp|Q8WWF6|DNJB3_HUMAN	4;2;1;1	4;2;1;1	3;2;0;1	sp|O75190|DNJB6_HUMAN DnaJ homolog subfamily B member 6 OS=Homo sapiens OX=9606 GN=DNAJB6 PE=1 SV=2;sp|Q8WWF6|DNJB3_HUMAN DnaJ homolog subfamily B member 3 OS=Homo sapiens OX=9606 GN=DNAJB3 PE=1 SV=1	4	4	4	3	2	3	2	2	1	2	3	1	1	4	4	4	4	3	3	4	4	4	2	3	2	2	1	2	3	1	1	4	4	4	4	3	3	4	4	4	1	2	1	1
sp|O75208|COQ9_HUMAN	sp|O75208|COQ9_HUMAN	6	6	6	sp|O75208|COQ9_HUMAN Ubiquinone biosynthesis protein COQ9, mitochondrial OS=Homo sapiens OX=9606 GN=COQ9 PE=1 SV=1	1	6	6	6	3	4	4	2	3	3	3	5	3	3	3	3	4	4	3	3	3	3	3	4	4	2	3	3	3	5	3	3	3	3	4	4	3	3	3	3	3	4	4	2
sp|O75223|GGCT_HUMAN	sp|O75223|GGCT_HUMAN	9	9	9	sp|O75223|GGCT_HUMAN Gamma-glutamylcyclotransferase OS=Homo sapiens OX=9606 GN=GGCT PE=1 SV=1	1	9	9	9	7	6	7	7	8	7	5	7	5	5	5	5	4	5	3	6	6	7	7	6	7	7	8	7	5	7	5	5	5	5	4	5	3	6	6	7	7	6	7	7
sp|O75251|NDUS7_HUMAN	sp|O75251|NDUS7_HUMAN	4	4	4	sp|O75251|NDUS7_HUMAN NADH dehydrogenase [ubiquinone] iron-sulfur protein 7, mitochondrial OS=Homo sapiens OX=9606 GN=NDUFS7 PE=1 SV=3	1	4	4	4	3	3	2	2	3	3	2	3	3	3	3	3	4	3	3	4	3	4	3	3	2	2	3	3	2	3	3	3	3	3	4	3	3	4	3	4	3	3	2	2
sp|O75306|NDUS2_HUMAN	sp|O75306|NDUS2_HUMAN	18	18	18	sp|O75306|NDUS2_HUMAN NADH dehydrogenase [ubiquinone] iron-sulfur protein 2, mitochondrial OS=Homo sapiens OX=9606 GN=NDUFS2 PE=1 SV=2	1	18	18	18	8	8	11	12	11	12	12	12	11	13	12	11	13	10	11	13	13	16	8	8	11	12	11	12	12	12	11	13	12	11	13	10	11	13	13	16	8	8	11	12
sp|O75312|ZPR1_HUMAN	sp|O75312|ZPR1_HUMAN	14	14	14	sp|O75312|ZPR1_HUMAN Zinc finger protein ZPR1 OS=Homo sapiens OX=9606 GN=ZPR1 PE=1 SV=1	1	14	14	14	10	10	10	10	11	11	11	10	9	8	10	10	7	7	6	8	8	9	10	10	10	10	11	11	11	10	9	8	10	10	7	7	6	8	8	9	10	10	10	10
sp|O75323|NIPS2_HUMAN	sp|O75323|NIPS2_HUMAN	6	6	6	sp|O75323|NIPS2_HUMAN Protein NipSnap homolog 2 OS=Homo sapiens OX=9606 GN=NIPSNAP2 PE=1 SV=1	1	6	6	6	5	2	3	3	2	3	2	3	4	3	4	4	5	3	4	5	5	5	5	2	3	3	2	3	2	3	4	3	4	4	5	3	4	5	5	5	5	2	3	3
sp|O75330|HMMR_HUMAN	sp|O75330|HMMR_HUMAN	8	8	8	sp|O75330|HMMR_HUMAN Hyaluronan mediated motility receptor OS=Homo sapiens OX=9606 GN=HMMR PE=1 SV=2	1	8	8	8	2	1	1	2	1	1	2	1	3	1	1	1	1	1	1	3	3	3	2	1	1	2	1	1	2	1	3	1	1	1	1	1	1	3	3	3	2	1	1	2
sp|O75340|PDCD6_HUMAN	sp|O75340|PDCD6_HUMAN	9	9	9	sp|O75340|PDCD6_HUMAN Programmed cell death protein 6 OS=Homo sapiens OX=9606 GN=PDCD6 PE=1 SV=1	1	9	9	9	7	7	8	7	7	8	8	8	7	7	8	7	8	7	8	9	6	8	7	7	8	7	7	8	8	8	7	7	8	7	8	7	8	9	6	8	7	7	8	7
sp|O75347|TBCA_HUMAN	sp|O75347|TBCA_HUMAN	12	12	12	sp|O75347|TBCA_HUMAN Tubulin-specific chaperone A OS=Homo sapiens OX=9606 GN=TBCA PE=1 SV=3	1	12	12	12	10	10	10	11	11	10	10	11	11	11	11	11	11	11	11	11	11	11	10	10	10	11	11	10	10	11	11	11	11	11	11	11	11	11	11	11	10	10	10	11
sp|O75348|VATG1_HUMAN;sp|O95670|VATG2_HUMAN	sp|O75348|VATG1_HUMAN	6;1	6;1	6;1	sp|O75348|VATG1_HUMAN V-type proton ATPase subunit G 1 OS=Homo sapiens OX=9606 GN=ATP6V1G1 PE=1 SV=3	2	6	6	6	4	4	5	5	6	6	5	6	6	4	6	5	5	5	5	5	4	5	4	4	5	5	6	6	5	6	6	4	6	5	5	5	5	5	4	5	4	4	5	5
sp|O75351|VPS4B_HUMAN;sp|Q6PIW4|FIGL1_HUMAN	sp|O75351|VPS4B_HUMAN	17;1	17;1	14;0	sp|O75351|VPS4B_HUMAN Vacuolar protein sorting-associated protein 4B OS=Homo sapiens OX=9606 GN=VPS4B PE=1 SV=2	2	17	17	14	13	13	13	11	14	14	15	13	15	12	11	13	13	13	13	14	14	14	13	13	13	11	14	14	15	13	15	12	11	13	13	13	13	14	14	14	10	10	10	8
sp|O75352|MPU1_HUMAN	sp|O75352|MPU1_HUMAN	5	5	5	sp|O75352|MPU1_HUMAN Mannose-P-dolichol utilization defect 1 protein OS=Homo sapiens OX=9606 GN=MPDU1 PE=1 SV=2	1	5	5	5	4	4	5	2	3	4	3	3	4	2	2	2	2	2	2	2	3	2	4	4	5	2	3	4	3	3	4	2	2	2	2	2	2	2	3	2	4	4	5	2
sp|O75367|H2AY_HUMAN	sp|O75367|H2AY_HUMAN	20	20	18	sp|O75367|H2AY_HUMAN Core histone macro-H2A.1 OS=Homo sapiens OX=9606 GN=H2AFY PE=1 SV=4	1	20	20	18	18	19	19	17	18	17	17	18	18	18	17	17	17	17	16	18	17	17	18	19	19	17	18	17	17	18	18	18	17	17	17	17	16	18	17	17	16	17	17	15
sp|O75368|SH3L1_HUMAN	sp|O75368|SH3L1_HUMAN	8	8	8	sp|O75368|SH3L1_HUMAN SH3 domain-binding glutamic acid-rich-like protein OS=Homo sapiens OX=9606 GN=SH3BGRL PE=1 SV=1	1	8	8	8	2	3	3	3	2	4	3	3	3	8	8	7	8	5	7	7	7	8	2	3	3	3	2	4	3	3	3	8	8	7	8	5	7	7	7	8	2	3	3	3
sp|O75369|FLNB_HUMAN	sp|O75369|FLNB_HUMAN	135	135	124	sp|O75369|FLNB_HUMAN Filamin-B OS=Homo sapiens OX=9606 GN=FLNB PE=1 SV=2	1	135	135	124	125	120	122	121	118	119	119	124	120	108	116	106	106	112	107	105	106	104	125	120	122	121	118	119	119	124	120	108	116	106	106	112	107	105	106	104	115	110	112	111
sp|O75380|NDUS6_HUMAN	sp|O75380|NDUS6_HUMAN	7	7	7	sp|O75380|NDUS6_HUMAN NADH dehydrogenase [ubiquinone] iron-sulfur protein 6, mitochondrial OS=Homo sapiens OX=9606 GN=NDUFS6 PE=1 SV=1	1	7	7	7	4	6	6	4	4	5	6	5	6	7	7	6	6	7	7	7	7	6	4	6	6	4	4	5	6	5	6	7	7	6	6	7	7	7	7	6	4	6	6	4
sp|O75381|PEX14_HUMAN	sp|O75381|PEX14_HUMAN	8	8	8	sp|O75381|PEX14_HUMAN Peroxisomal membrane protein PEX14 OS=Homo sapiens OX=9606 GN=PEX14 PE=1 SV=1	1	8	8	8	4	5	4	3	5	4	3	6	4	2	4	4	5	5	6	4	5	5	4	5	4	3	5	4	3	6	4	2	4	4	5	5	6	4	5	5	4	5	4	3
sp|O75390|CISY_HUMAN	sp|O75390|CISY_HUMAN	19	19	19	sp|O75390|CISY_HUMAN Citrate synthase, mitochondrial OS=Homo sapiens OX=9606 GN=CS PE=1 SV=2	1	19	19	19	18	18	17	17	16	17	18	17	17	17	17	16	17	15	14	17	17	18	18	18	17	17	16	17	18	17	17	17	17	16	17	15	14	17	17	18	18	18	17	17
sp|O75391|SPAG7_HUMAN	sp|O75391|SPAG7_HUMAN	5	5	5	sp|O75391|SPAG7_HUMAN Sperm-associated antigen 7 OS=Homo sapiens OX=9606 GN=SPAG7 PE=1 SV=2	1	5	5	5	3	3	4	4	4	3	4	3	4	2	3	3	3	3	3	3	4	3	3	3	4	4	4	3	4	3	4	2	3	3	3	3	3	3	4	3	3	3	4	4
sp|O75394|RM33_HUMAN	sp|O75394|RM33_HUMAN	2	2	2	sp|O75394|RM33_HUMAN 39S ribosomal protein L33, mitochondrial OS=Homo sapiens OX=9606 GN=MRPL33 PE=1 SV=1	1	2	2	2	0	0	0	0	0	0	2	1	0	1	1	1	1	1	1	1	1	2	0	0	0	0	0	0	2	1	0	1	1	1	1	1	1	1	1	2	0	0	0	0
sp|O75396|SC22B_HUMAN	sp|O75396|SC22B_HUMAN	10	10	10	sp|O75396|SC22B_HUMAN Vesicle-trafficking protein SEC22b OS=Homo sapiens OX=9606 GN=SEC22B PE=1 SV=4	1	10	10	10	9	8	8	9	10	10	6	8	8	8	4	6	6	7	7	8	7	7	9	8	8	9	10	10	6	8	8	8	4	6	6	7	7	8	7	7	9	8	8	9
sp|O75400|PR40A_HUMAN;sp|Q6NWY9|PR40B_HUMAN	sp|O75400|PR40A_HUMAN	27;2	27;2	27;2	sp|O75400|PR40A_HUMAN Pre-mRNA-processing factor 40 homolog A OS=Homo sapiens OX=9606 GN=PRPF40A PE=1 SV=2	2	27	27	27	19	21	19	18	19	21	16	21	19	19	19	18	19	17	16	19	19	16	19	21	19	18	19	21	16	21	19	19	19	18	19	17	16	19	19	16	19	21	19	18
sp|O75410|TACC1_HUMAN	sp|O75410|TACC1_HUMAN	16	16	14	sp|O75410|TACC1_HUMAN Transforming acidic coiled-coil-containing protein 1 OS=Homo sapiens OX=9606 GN=TACC1 PE=1 SV=2	1	16	16	14	9	10	11	13	10	8	9	7	9	4	4	3	6	7	7	3	4	2	9	10	11	13	10	8	9	7	9	4	4	3	6	7	7	3	4	2	8	9	10	11
sp|O75427|LRCH4_HUMAN	sp|O75427|LRCH4_HUMAN	3	3	3	sp|O75427|LRCH4_HUMAN Leucine-rich repeat and calponin homology domain-containing protein 4 OS=Homo sapiens OX=9606 GN=LRCH4 PE=1 SV=2	1	3	3	3	2	1	2	0	0	1	0	0	0	0	0	0	1	0	0	0	0	0	2	1	2	0	0	1	0	0	0	0	0	0	1	0	0	0	0	0	2	1	2	0
sp|O75431|MTX2_HUMAN	sp|O75431|MTX2_HUMAN	9	9	9	sp|O75431|MTX2_HUMAN Metaxin-2 OS=Homo sapiens OX=9606 GN=MTX2 PE=1 SV=1	1	9	9	9	8	7	8	7	7	7	7	7	7	6	7	7	8	7	8	6	7	8	8	7	8	7	7	7	7	7	7	6	7	7	8	7	8	6	7	8	8	7	8	7
sp|O75436|VP26A_HUMAN	sp|O75436|VP26A_HUMAN	15	15	14	sp|O75436|VP26A_HUMAN Vacuolar protein sorting-associated protein 26A OS=Homo sapiens OX=9606 GN=VPS26A PE=1 SV=2	1	15	15	14	12	12	13	11	11	11	13	12	7	10	12	11	10	8	12	12	10	9	12	12	13	11	11	11	13	12	7	10	12	11	10	8	12	12	10	9	11	11	12	10
sp|O75438|NDUB1_HUMAN	sp|O75438|NDUB1_HUMAN	2	2	2	sp|O75438|NDUB1_HUMAN NADH dehydrogenase [ubiquinone] 1 beta subcomplex subunit 1 OS=Homo sapiens OX=9606 GN=NDUFB1 PE=1 SV=1	1	2	2	2	1	2	2	2	1	1	1	2	1	1	0	2	1	1	2	2	0	2	1	2	2	2	1	1	1	2	1	1	0	2	1	1	2	2	0	2	1	2	2	2
sp|O75439|MPPB_HUMAN	sp|O75439|MPPB_HUMAN	16	15	15	sp|O75439|MPPB_HUMAN Mitochondrial-processing peptidase subunit beta OS=Homo sapiens OX=9606 GN=PMPCB PE=1 SV=2	1	16	15	15	13	14	14	13	13	12	13	14	14	14	12	11	13	13	15	14	15	14	12	13	13	12	12	11	12	13	13	13	11	10	12	12	14	13	14	13	12	13	13	12
sp|O75446|SAP30_HUMAN	sp|O75446|SAP30_HUMAN	2	2	2	sp|O75446|SAP30_HUMAN Histone deacetylase complex subunit SAP30 OS=Homo sapiens OX=9606 GN=SAP30 PE=1 SV=1	1	2	2	2	1	1	0	1	0	1	1	1	1	1	1	1	2	2	1	1	1	1	1	1	0	1	0	1	1	1	1	1	1	1	2	2	1	1	1	1	1	1	0	1
sp|O75448|MED24_HUMAN	sp|O75448|MED24_HUMAN	7	7	7	sp|O75448|MED24_HUMAN Mediator of RNA polymerase II transcription subunit 24 OS=Homo sapiens OX=9606 GN=MED24 PE=1 SV=1	1	7	7	7	4	4	4	4	4	3	3	3	2	4	5	4	3	3	3	6	5	5	4	4	4	4	4	3	3	3	2	4	5	4	3	3	3	6	5	5	4	4	4	4
sp|O75449|KTNA1_HUMAN	sp|O75449|KTNA1_HUMAN	3	3	3	sp|O75449|KTNA1_HUMAN Katanin p60 ATPase-containing subunit A1 OS=Homo sapiens OX=9606 GN=KATNA1 PE=1 SV=1	1	3	3	3	2	1	2	1	2	1	2	2	1	2	2	2	1	2	2	3	1	2	2	1	2	1	2	1	2	2	1	2	2	2	1	2	2	3	1	2	2	1	2	1
sp|O75475|PSIP1_HUMAN	sp|O75475|PSIP1_HUMAN	21	20	20	sp|O75475|PSIP1_HUMAN PC4 and SFRS1-interacting protein OS=Homo sapiens OX=9606 GN=PSIP1 PE=1 SV=1	1	21	20	20	19	18	18	18	19	18	18	18	16	17	20	15	18	19	19	18	18	18	18	17	17	18	18	17	17	17	15	16	19	14	17	18	18	17	17	17	18	17	17	18
sp|O75477|ERLN1_HUMAN	sp|O75477|ERLN1_HUMAN	11	8	8	sp|O75477|ERLN1_HUMAN Erlin-1 OS=Homo sapiens OX=9606 GN=ERLIN1 PE=1 SV=2	1	11	8	8	10	9	11	11	10	10	10	8	10	8	9	9	10	8	10	9	10	10	7	6	8	8	7	7	7	5	7	5	6	6	7	5	7	6	7	7	7	6	8	8
sp|O75489|NDUS3_HUMAN	sp|O75489|NDUS3_HUMAN	12	12	12	sp|O75489|NDUS3_HUMAN NADH dehydrogenase [ubiquinone] iron-sulfur protein 3, mitochondrial OS=Homo sapiens OX=9606 GN=NDUFS3 PE=1 SV=1	1	12	12	12	10	10	10	8	7	11	10	11	11	10	10	9	11	11	9	11	10	11	10	10	10	8	7	11	10	11	11	10	10	9	11	11	9	11	10	11	10	10	10	8
sp|O75494|SRS10_HUMAN;sp|Q8WXF0|SRS12_HUMAN	sp|O75494|SRS10_HUMAN	7;2	7;2	7;2	sp|O75494|SRS10_HUMAN Serine/arginine-rich splicing factor 10 OS=Homo sapiens OX=9606 GN=SRSF10 PE=1 SV=1	2	7	7	7	5	4	5	5	4	5	5	5	5	6	7	6	6	7	6	6	6	5	5	4	5	5	4	5	5	5	5	6	7	6	6	7	6	6	6	5	5	4	5	5
sp|O75496|GEMI_HUMAN	sp|O75496|GEMI_HUMAN	2	2	2	sp|O75496|GEMI_HUMAN Geminin OS=Homo sapiens OX=9606 GN=GMNN PE=1 SV=1	1	2	2	2	0	0	0	0	0	0	1	0	0	2	1	1	1	1	1	0	1	1	0	0	0	0	0	0	1	0	0	2	1	1	1	1	1	0	1	1	0	0	0	0
sp|O75506|HSBP1_HUMAN	sp|O75506|HSBP1_HUMAN	4	4	4	sp|O75506|HSBP1_HUMAN Heat shock factor-binding protein 1 OS=Homo sapiens OX=9606 GN=HSBP1 PE=1 SV=1	1	4	4	4	4	4	4	4	4	4	4	4	4	4	4	4	4	4	4	4	4	4	4	4	4	4	4	4	4	4	4	4	4	4	4	4	4	4	4	4	4	4	4	4
sp|O75521|ECI2_HUMAN	sp|O75521|ECI2_HUMAN	11	11	11	sp|O75521|ECI2_HUMAN Enoyl-CoA delta isomerase 2, mitochondrial OS=Homo sapiens OX=9606 GN=ECI2 PE=1 SV=4	1	11	11	11	4	4	3	4	3	3	4	6	5	8	6	7	8	11	8	8	9	7	4	4	3	4	3	3	4	6	5	8	6	7	8	11	8	8	9	7	4	4	3	4
sp|O75528|TADA3_HUMAN	sp|O75528|TADA3_HUMAN	3	3	3	sp|O75528|TADA3_HUMAN Transcriptional adapter 3 OS=Homo sapiens OX=9606 GN=TADA3 PE=1 SV=1	1	3	3	3	0	0	0	0	0	0	1	0	0	0	1	0	1	2	1	1	1	0	0	0	0	0	0	0	1	0	0	0	1	0	1	2	1	1	1	0	0	0	0	0
sp|O75530|EED_HUMAN	sp|O75530|EED_HUMAN	9	9	9	sp|O75530|EED_HUMAN Polycomb protein EED OS=Homo sapiens OX=9606 GN=EED PE=1 SV=2	1	9	9	9	5	5	4	5	5	5	5	2	4	4	4	2	4	3	5	5	5	5	5	5	4	5	5	5	5	2	4	4	4	2	4	3	5	5	5	5	5	5	4	5
sp|O75531|BAF_HUMAN	sp|O75531|BAF_HUMAN	8	8	8	sp|O75531|BAF_HUMAN Barrier-to-autointegration factor OS=Homo sapiens OX=9606 GN=BANF1 PE=1 SV=1	1	8	8	8	8	8	8	7	8	7	8	8	8	8	7	8	8	8	7	7	6	7	8	8	8	7	8	7	8	8	8	8	7	8	8	8	7	7	6	7	8	8	8	7
sp|O75533|SF3B1_HUMAN	sp|O75533|SF3B1_HUMAN	64	64	64	sp|O75533|SF3B1_HUMAN Splicing factor 3B subunit 1 OS=Homo sapiens OX=9606 GN=SF3B1 PE=1 SV=3	1	64	64	64	50	54	49	49	51	49	43	41	42	51	51	51	56	53	54	54	54	54	50	54	49	49	51	49	43	41	42	51	51	51	56	53	54	54	54	54	50	54	49	49
sp|O75534|CSDE1_HUMAN	sp|O75534|CSDE1_HUMAN	37	37	37	sp|O75534|CSDE1_HUMAN Cold shock domain-containing protein E1 OS=Homo sapiens OX=9606 GN=CSDE1 PE=1 SV=2	1	37	37	37	29	30	32	31	27	26	29	31	32	32	31	26	31	32	33	31	32	31	29	30	32	31	27	26	29	31	32	32	31	26	31	32	33	31	32	31	29	30	32	31
sp|O75554|WBP4_HUMAN	sp|O75554|WBP4_HUMAN	4	4	4	sp|O75554|WBP4_HUMAN WW domain-binding protein 4 OS=Homo sapiens OX=9606 GN=WBP4 PE=1 SV=1	1	4	4	4	3	3	3	1	2	2	2	3	2	1	3	2	2	3	3	2	3	1	3	3	3	1	2	2	2	3	2	1	3	2	2	3	3	2	3	1	3	3	3	1
sp|O75569|PRKRA_HUMAN	sp|O75569|PRKRA_HUMAN	13	13	13	sp|O75569|PRKRA_HUMAN Interferon-inducible double-stranded RNA-dependent protein kinase activator A OS=Homo sapiens OX=9606 GN=PRKRA PE=1 SV=1	1	13	13	13	12	13	11	13	12	12	11	12	12	9	12	10	11	11	10	9	11	11	12	13	11	13	12	12	11	12	12	9	12	10	11	11	10	9	11	11	12	13	11	13
sp|O75586|MED6_HUMAN	sp|O75586|MED6_HUMAN	2	2	2	sp|O75586|MED6_HUMAN Mediator of RNA polymerase II transcription subunit 6 OS=Homo sapiens OX=9606 GN=MED6 PE=1 SV=2	1	2	2	2	2	2	1	2	2	1	1	1	1	2	2	0	2	2	2	1	2	2	2	2	1	2	2	1	1	1	1	2	2	0	2	2	2	1	2	2	2	2	1	2
sp|O75592|MYCB2_HUMAN	sp|O75592|MYCB2_HUMAN	3	3	3	sp|O75592|MYCB2_HUMAN E3 ubiquitin-protein ligase MYCBP2 OS=Homo sapiens OX=9606 GN=MYCBP2 PE=1 SV=4	1	3	3	3	2	1	1	1	1	1	2	1	0	0	1	1	2	2	1	2	1	2	2	1	1	1	1	1	2	1	0	0	1	1	2	2	1	2	1	2	2	1	1	1
sp|O75600|KBL_HUMAN	sp|O75600|KBL_HUMAN	8	8	8	sp|O75600|KBL_HUMAN 2-amino-3-ketobutyrate coenzyme A ligase, mitochondrial OS=Homo sapiens OX=9606 GN=GCAT PE=1 SV=1	1	8	8	8	4	4	4	5	4	5	8	4	3	0	0	0	0	1	0	3	1	1	4	4	4	5	4	5	8	4	3	0	0	0	0	1	0	3	1	1	4	4	4	5
sp|O75607|NPM3_HUMAN	sp|O75607|NPM3_HUMAN	7	7	7	sp|O75607|NPM3_HUMAN Nucleoplasmin-3 OS=Homo sapiens OX=9606 GN=NPM3 PE=1 SV=3	1	7	7	7	6	6	7	6	6	6	6	6	7	6	7	6	6	6	7	5	5	6	6	6	7	6	6	6	6	6	7	6	7	6	6	6	7	5	5	6	6	6	7	6
sp|O75608|LYPA1_HUMAN	sp|O75608|LYPA1_HUMAN	10	10	10	sp|O75608|LYPA1_HUMAN Acyl-protein thioesterase 1 OS=Homo sapiens OX=9606 GN=LYPLA1 PE=1 SV=1	1	10	10	10	8	9	7	8	6	8	9	8	7	9	9	8	8	8	9	7	8	9	8	9	7	8	6	8	9	8	7	9	9	8	8	8	9	7	8	9	8	9	7	8
sp|O75616|ERAL1_HUMAN	sp|O75616|ERAL1_HUMAN	7	7	7	sp|O75616|ERAL1_HUMAN GTPase Era, mitochondrial OS=Homo sapiens OX=9606 GN=ERAL1 PE=1 SV=2	1	7	7	7	3	2	4	1	0	1	4	4	4	0	0	0	0	0	1	6	6	6	3	2	4	1	0	1	4	4	4	0	0	0	0	0	1	6	6	6	3	2	4	1
sp|O75643|U520_HUMAN	sp|O75643|U520_HUMAN	98	98	98	sp|O75643|U520_HUMAN U5 small nuclear ribonucleoprotein 200 kDa helicase OS=Homo sapiens OX=9606 GN=SNRNP200 PE=1 SV=2	1	98	98	98	78	80	82	80	83	79	76	78	80	80	70	75	75	76	78	84	83	83	78	80	82	80	83	79	76	78	80	80	70	75	75	76	78	84	83	83	78	80	82	80
sp|O75663|TIPRL_HUMAN	sp|O75663|TIPRL_HUMAN	11	11	11	sp|O75663|TIPRL_HUMAN TIP41-like protein OS=Homo sapiens OX=9606 GN=TIPRL PE=1 SV=2	1	11	11	11	10	10	10	9	10	9	9	9	10	7	6	6	8	5	7	7	7	7	10	10	10	9	10	9	9	9	10	7	6	6	8	5	7	7	7	7	10	10	10	9
sp|O75674|TM1L1_HUMAN	sp|O75674|TM1L1_HUMAN	8	8	8	sp|O75674|TM1L1_HUMAN TOM1-like protein 1 OS=Homo sapiens OX=9606 GN=TOM1L1 PE=1 SV=2	1	8	8	8	4	4	4	6	6	4	7	6	6	3	4	2	1	6	3	2	1	2	4	4	4	6	6	4	7	6	6	3	4	2	1	6	3	2	1	2	4	4	4	6
sp|O75676|KS6A4_HUMAN	sp|O75676|KS6A4_HUMAN	6	6	5	sp|O75676|KS6A4_HUMAN Ribosomal protein S6 kinase alpha-4 OS=Homo sapiens OX=9606 GN=RPS6KA4 PE=1 SV=1	1	6	6	5	5	5	6	4	5	4	2	3	1	0	2	0	2	2	2	3	1	2	5	5	6	4	5	4	2	3	1	0	2	0	2	2	2	3	1	2	4	4	5	3
sp|O75683|SURF6_HUMAN	sp|O75683|SURF6_HUMAN	10	10	10	sp|O75683|SURF6_HUMAN Surfeit locus protein 6 OS=Homo sapiens OX=9606 GN=SURF6 PE=1 SV=3	1	10	10	10	5	6	6	7	3	4	5	5	6	6	7	7	7	6	7	5	6	6	5	6	6	7	3	4	5	5	6	6	7	7	7	6	7	5	6	6	5	6	6	7
sp|O75688|PPM1B_HUMAN	sp|O75688|PPM1B_HUMAN	12	12	10	sp|O75688|PPM1B_HUMAN Protein phosphatase 1B OS=Homo sapiens OX=9606 GN=PPM1B PE=1 SV=1	1	12	12	10	11	11	9	9	10	9	10	10	9	5	4	3	3	2	2	4	6	6	11	11	9	9	10	9	10	10	9	5	4	3	3	2	2	4	6	6	9	9	8	7
sp|O75689|ADAP1_HUMAN;sp|Q9NPF8|ADAP2_HUMAN	sp|O75689|ADAP1_HUMAN;sp|Q9NPF8|ADAP2_HUMAN	2;1	2;1	2;1	sp|O75689|ADAP1_HUMAN Arf-GAP with dual PH domain-containing protein 1 OS=Homo sapiens OX=9606 GN=ADAP1 PE=1 SV=2;sp|Q9NPF8|ADAP2_HUMAN Arf-GAP with dual PH domain-containing protein 2 OS=Homo sapiens OX=9606 GN=ADAP2 PE=1 SV=1	2	2	2	2	1	1	0	1	0	1	1	1	1	0	0	0	0	0	1	0	0	0	1	1	0	1	0	1	1	1	1	0	0	0	0	0	1	0	0	0	1	1	0	1
sp|O75691|UTP20_HUMAN	sp|O75691|UTP20_HUMAN	46	46	46	sp|O75691|UTP20_HUMAN Small subunit processome component 20 homolog OS=Homo sapiens OX=9606 GN=UTP20 PE=1 SV=3	1	46	46	46	27	30	24	26	23	21	18	18	17	12	8	11	11	15	13	22	19	23	27	30	24	26	23	21	18	18	17	12	8	11	11	15	13	22	19	23	27	30	24	26
sp|O75694|NU155_HUMAN	sp|O75694|NU155_HUMAN	43	43	43	sp|O75694|NU155_HUMAN Nuclear pore complex protein Nup155 OS=Homo sapiens OX=9606 GN=NUP155 PE=1 SV=1	1	43	43	43	31	37	31	36	35	37	31	31	29	28	33	30	33	32	35	32	35	34	31	37	31	36	35	37	31	31	29	28	33	30	33	32	35	32	35	34	31	37	31	36
sp|O75695|XRP2_HUMAN	sp|O75695|XRP2_HUMAN	4	4	4	sp|O75695|XRP2_HUMAN Protein XRP2 OS=Homo sapiens OX=9606 GN=RP2 PE=1 SV=4	1	4	4	4	4	4	4	4	4	4	2	4	3	2	1	1	1	1	0	2	2	2	4	4	4	4	4	4	2	4	3	2	1	1	1	1	0	2	2	2	4	4	4	4
sp|O75717|WDHD1_HUMAN	sp|O75717|WDHD1_HUMAN	27	27	27	sp|O75717|WDHD1_HUMAN WD repeat and HMG-box DNA-binding protein 1 OS=Homo sapiens OX=9606 GN=WDHD1 PE=1 SV=1	1	27	27	27	14	16	15	13	13	12	18	15	18	11	11	9	12	14	11	18	19	20	14	16	15	13	13	12	18	15	18	11	11	9	12	14	11	18	19	20	14	16	15	13
sp|O75718|CRTAP_HUMAN	sp|O75718|CRTAP_HUMAN	4	4	4	sp|O75718|CRTAP_HUMAN Cartilage-associated protein OS=Homo sapiens OX=9606 GN=CRTAP PE=1 SV=1	1	4	4	4	2	0	0	1	2	2	3	1	0	3	3	2	3	4	1	4	3	4	2	0	0	1	2	2	3	1	0	3	3	2	3	4	1	4	3	4	2	0	0	1
sp|O75746|CMC1_HUMAN	sp|O75746|CMC1_HUMAN	20	14	14	sp|O75746|CMC1_HUMAN Calcium-binding mitochondrial carrier protein Aralar1 OS=Homo sapiens OX=9606 GN=SLC25A12 PE=1 SV=2	1	20	14	14	12	15	16	12	14	13	11	10	10	9	8	10	9	8	9	11	15	13	7	11	10	7	9	8	6	5	6	6	3	5	4	5	4	6	10	8	7	11	10	7
sp|O75781|PALM_HUMAN	sp|O75781|PALM_HUMAN	3	3	3	sp|O75781|PALM_HUMAN Paralemmin-1 OS=Homo sapiens OX=9606 GN=PALM PE=1 SV=2	1	3	3	3	0	0	0	0	0	0	0	0	0	2	3	3	3	3	3	1	1	3	0	0	0	0	0	0	0	0	0	2	3	3	3	3	3	1	1	3	0	0	0	0
sp|O75787|RENR_HUMAN	sp|O75787|RENR_HUMAN	6	6	6	sp|O75787|RENR_HUMAN Renin receptor OS=Homo sapiens OX=9606 GN=ATP6AP2 PE=1 SV=2	1	6	6	6	2	1	2	0	1	1	1	1	0	3	2	2	3	4	2	3	3	5	2	1	2	0	1	1	1	1	0	3	2	2	3	4	2	3	3	5	2	1	2	0
sp|O75792|RNH2A_HUMAN	sp|O75792|RNH2A_HUMAN	9	9	9	sp|O75792|RNH2A_HUMAN Ribonuclease H2 subunit A OS=Homo sapiens OX=9606 GN=RNASEH2A PE=1 SV=2	1	9	9	9	5	5	6	8	7	7	7	6	5	3	3	4	5	7	5	5	2	3	5	5	6	8	7	7	7	6	5	3	3	4	5	7	5	5	2	3	5	5	6	8
sp|O75794|CD123_HUMAN	sp|O75794|CD123_HUMAN	9	9	9	sp|O75794|CD123_HUMAN Cell division cycle protein 123 homolog OS=Homo sapiens OX=9606 GN=CDC123 PE=1 SV=1	1	9	9	9	4	5	3	3	4	4	4	4	3	7	5	5	7	5	4	3	8	7	4	5	3	3	4	4	4	4	3	7	5	5	7	5	4	3	8	7	4	5	3	3
sp|O75817|POP7_HUMAN	sp|O75817|POP7_HUMAN	2	2	2	sp|O75817|POP7_HUMAN Ribonuclease P protein subunit p20 OS=Homo sapiens OX=9606 GN=POP7 PE=1 SV=2	1	2	2	2	1	1	0	1	1	1	1	1	1	1	0	1	1	0	2	1	1	1	1	1	0	1	1	1	1	1	1	1	0	1	1	0	2	1	1	1	1	1	0	1
sp|O75818|RPP40_HUMAN	sp|O75818|RPP40_HUMAN	7	7	7	sp|O75818|RPP40_HUMAN Ribonuclease P protein subunit p40 OS=Homo sapiens OX=9606 GN=RPP40 PE=1 SV=3	1	7	7	7	5	4	4	4	4	3	4	4	3	2	4	4	4	2	4	4	3	3	5	4	4	4	4	3	4	4	3	2	4	4	4	2	4	4	3	3	5	4	4	4
sp|O75821|EIF3G_HUMAN	sp|O75821|EIF3G_HUMAN	18	18	18	sp|O75821|EIF3G_HUMAN Eukaryotic translation initiation factor 3 subunit G OS=Homo sapiens OX=9606 GN=EIF3G PE=1 SV=2	1	18	18	18	13	12	11	12	12	12	14	12	11	12	13	17	14	13	12	13	12	12	13	12	11	12	12	12	14	12	11	12	13	17	14	13	12	13	12	12	13	12	11	12
sp|O75822|EIF3J_HUMAN	sp|O75822|EIF3J_HUMAN	16	16	16	sp|O75822|EIF3J_HUMAN Eukaryotic translation initiation factor 3 subunit J OS=Homo sapiens OX=9606 GN=EIF3J PE=1 SV=2	1	16	16	16	16	16	15	15	16	15	16	16	14	10	12	12	12	10	13	10	11	10	16	16	15	15	16	15	16	16	14	10	12	12	12	10	13	10	11	10	16	16	15	15
sp|O75832|PSD10_HUMAN	sp|O75832|PSD10_HUMAN	7	7	7	sp|O75832|PSD10_HUMAN 26S proteasome non-ATPase regulatory subunit 10 OS=Homo sapiens OX=9606 GN=PSMD10 PE=1 SV=1	1	7	7	7	5	6	6	7	6	6	6	5	6	5	4	3	4	4	5	5	4	6	5	6	6	7	6	6	6	5	6	5	4	3	4	4	5	5	4	6	5	6	6	7
sp|O75843|AP1G2_HUMAN	sp|O75843|AP1G2_HUMAN	4	4	4	sp|O75843|AP1G2_HUMAN AP-1 complex subunit gamma-like 2 OS=Homo sapiens OX=9606 GN=AP1G2 PE=1 SV=1	1	4	4	4	1	0	0	1	0	0	1	0	2	2	0	1	0	0	0	4	2	2	1	0	0	1	0	0	1	0	2	2	0	1	0	0	0	4	2	2	1	0	0	1
sp|O75844|FACE1_HUMAN	sp|O75844|FACE1_HUMAN	13	13	13	sp|O75844|FACE1_HUMAN CAAX prenyl protease 1 homolog OS=Homo sapiens OX=9606 GN=ZMPSTE24 PE=1 SV=2	1	13	13	13	11	11	11	10	11	11	10	8	10	10	9	6	9	10	7	10	10	10	11	11	11	10	11	11	10	8	10	10	9	6	9	10	7	10	10	10	11	11	11	10
sp|O75874|IDHC_HUMAN	sp|O75874|IDHC_HUMAN	24	24	23	sp|O75874|IDHC_HUMAN Isocitrate dehydrogenase [NADP] cytoplasmic OS=Homo sapiens OX=9606 GN=IDH1 PE=1 SV=2	1	24	24	23	23	24	23	22	22	22	22	23	21	20	22	20	21	19	20	20	21	20	23	24	23	22	22	22	22	23	21	20	22	20	21	19	20	20	21	20	22	23	22	21
sp|O75879|GATB_HUMAN	sp|O75879|GATB_HUMAN	6	6	6	sp|O75879|GATB_HUMAN Glutamyl-tRNA(Gln) amidotransferase subunit B, mitochondrial OS=Homo sapiens OX=9606 GN=GATB PE=1 SV=1	1	6	6	6	3	2	4	2	3	3	2	3	1	0	0	1	0	0	1	2	1	2	3	2	4	2	3	3	2	3	1	0	0	1	0	0	1	2	1	2	3	2	4	2
sp|O75880|SCO1_HUMAN	sp|O75880|SCO1_HUMAN	5	5	5	sp|O75880|SCO1_HUMAN Protein SCO1 homolog, mitochondrial OS=Homo sapiens OX=9606 GN=SCO1 PE=1 SV=1	1	5	5	5	4	4	4	4	4	2	4	4	4	5	5	5	4	5	4	4	5	3	4	4	4	4	4	2	4	4	4	5	5	5	4	5	4	4	5	3	4	4	4	4
sp|O75884|RBBP9_HUMAN	sp|O75884|RBBP9_HUMAN	2	2	2	sp|O75884|RBBP9_HUMAN Serine hydrolase RBBP9 OS=Homo sapiens OX=9606 GN=RBBP9 PE=1 SV=2	1	2	2	2	0	1	2	1	1	1	1	1	1	1	1	1	0	0	1	1	2	0	0	1	2	1	1	1	1	1	1	1	1	1	0	0	1	1	2	0	0	1	2	1
sp|O75886|STAM2_HUMAN	sp|O75886|STAM2_HUMAN	7	5	5	sp|O75886|STAM2_HUMAN Signal transducing adapter molecule 2 OS=Homo sapiens OX=9606 GN=STAM2 PE=1 SV=1	1	7	5	5	4	5	5	5	6	6	4	6	4	3	4	4	3	2	4	3	3	4	2	3	3	3	4	4	2	4	2	1	2	2	1	1	2	2	2	3	2	3	3	3
sp|O75901|RASF9_HUMAN	sp|O75901|RASF9_HUMAN	2	2	2	sp|O75901|RASF9_HUMAN Ras association domain-containing protein 9 OS=Homo sapiens OX=9606 GN=RASSF9 PE=2 SV=2	1	2	2	2	0	0	0	0	0	1	0	1	0	1	1	1	1	1	1	1	1	1	0	0	0	0	0	1	0	1	0	1	1	1	1	1	1	1	1	1	0	0	0	0
sp|O75907|DGAT1_HUMAN	sp|O75907|DGAT1_HUMAN	7	7	7	sp|O75907|DGAT1_HUMAN Diacylglycerol O-acyltransferase 1 OS=Homo sapiens OX=9606 GN=DGAT1 PE=1 SV=2	1	7	7	7	4	5	5	5	4	3	3	2	4	3	4	3	3	3	2	5	5	3	4	5	5	5	4	3	3	2	4	3	4	3	3	3	2	5	5	3	4	5	5	5
sp|O75909|CCNK_HUMAN	sp|O75909|CCNK_HUMAN	6	6	6	sp|O75909|CCNK_HUMAN Cyclin-K OS=Homo sapiens OX=9606 GN=CCNK PE=1 SV=2	1	6	6	6	4	5	4	4	3	3	3	3	4	2	3	3	2	3	2	4	3	2	4	5	4	4	3	3	3	3	4	2	3	3	2	3	2	4	3	2	4	5	4	4
sp|O75915|PRAF3_HUMAN	sp|O75915|PRAF3_HUMAN	5	5	5	sp|O75915|PRAF3_HUMAN PRA1 family protein 3 OS=Homo sapiens OX=9606 GN=ARL6IP5 PE=1 SV=1	1	5	5	5	5	5	5	5	5	5	5	5	5	3	4	3	4	4	4	4	3	4	5	5	5	5	5	5	5	5	5	3	4	3	4	4	4	4	3	4	5	5	5	5
sp|O75934|SPF27_HUMAN	sp|O75934|SPF27_HUMAN	11	11	11	sp|O75934|SPF27_HUMAN Pre-mRNA-splicing factor SPF27 OS=Homo sapiens OX=9606 GN=BCAS2 PE=1 SV=1	1	11	11	11	6	7	9	7	8	7	8	10	8	11	7	8	9	8	9	9	7	7	6	7	9	7	8	7	8	10	8	11	7	8	9	8	9	9	7	7	6	7	9	7
sp|O75935|DCTN3_HUMAN	sp|O75935|DCTN3_HUMAN	8	8	8	sp|O75935|DCTN3_HUMAN Dynactin subunit 3 OS=Homo sapiens OX=9606 GN=DCTN3 PE=1 SV=1	1	8	8	8	6	6	6	7	6	4	6	7	7	8	5	7	5	6	7	7	6	6	6	6	6	7	6	4	6	7	7	8	5	7	5	6	7	7	6	6	6	6	6	7
sp|O75937|DNJC8_HUMAN	sp|O75937|DNJC8_HUMAN	14	14	14	sp|O75937|DNJC8_HUMAN DnaJ homolog subfamily C member 8 OS=Homo sapiens OX=9606 GN=DNAJC8 PE=1 SV=2	1	14	14	14	13	13	13	13	13	13	13	14	13	12	13	13	12	13	13	13	12	13	13	13	13	13	13	13	13	14	13	12	13	13	12	13	13	13	12	13	13	13	13	13
sp|O75940|SPF30_HUMAN	sp|O75940|SPF30_HUMAN	9	9	9	sp|O75940|SPF30_HUMAN Survival of motor neuron-related-splicing factor 30 OS=Homo sapiens OX=9606 GN=SMNDC1 PE=1 SV=1	1	9	9	9	7	4	7	7	8	6	7	5	6	6	6	5	7	6	6	5	7	6	7	4	7	7	8	6	7	5	6	6	6	5	7	6	6	5	7	6	7	4	7	7
sp|O75947|ATP5H_HUMAN	sp|O75947|ATP5H_HUMAN	12	12	12	sp|O75947|ATP5H_HUMAN ATP synthase subunit d, mitochondrial OS=Homo sapiens OX=9606 GN=ATP5PD PE=1 SV=3	1	12	12	12	10	11	9	11	11	11	12	11	11	11	12	12	12	12	12	12	11	11	10	11	9	11	11	11	12	11	11	11	12	12	12	12	12	12	11	11	10	11	9	11
sp|O75955|FLOT1_HUMAN	sp|O75955|FLOT1_HUMAN	19	19	19	sp|O75955|FLOT1_HUMAN Flotillin-1 OS=Homo sapiens OX=9606 GN=FLOT1 PE=1 SV=3	1	19	19	19	11	12	10	12	15	12	17	10	11	6	4	4	5	6	6	8	8	6	11	12	10	12	15	12	17	10	11	6	4	4	5	6	6	8	8	6	11	12	10	12
sp|O75964|ATP5L_HUMAN	sp|O75964|ATP5L_HUMAN	6	6	6	sp|O75964|ATP5L_HUMAN ATP synthase subunit g, mitochondrial OS=Homo sapiens OX=9606 GN=ATP5MG PE=1 SV=3	1	6	6	6	5	6	6	6	6	6	6	5	6	6	6	6	6	6	6	6	5	6	5	6	6	6	6	6	6	5	6	6	6	6	6	6	6	6	5	6	5	6	6	6
sp|O75976|CBPD_HUMAN	sp|O75976|CBPD_HUMAN	18	18	18	sp|O75976|CBPD_HUMAN Carboxypeptidase D OS=Homo sapiens OX=9606 GN=CPD PE=1 SV=2	1	18	18	18	0	0	0	0	0	0	0	0	0	3	5	8	9	8	9	13	16	14	0	0	0	0	0	0	0	0	0	3	5	8	9	8	9	13	16	14	0	0	0	0
sp|O76003|GLRX3_HUMAN	sp|O76003|GLRX3_HUMAN	14	14	14	sp|O76003|GLRX3_HUMAN Glutaredoxin-3 OS=Homo sapiens OX=9606 GN=GLRX3 PE=1 SV=2	1	14	14	14	12	13	12	11	14	13	11	12	10	8	9	9	8	8	9	8	8	9	12	13	12	11	14	13	11	12	10	8	9	9	8	8	9	8	8	9	12	13	12	11
sp|O76021|RL1D1_HUMAN	sp|O76021|RL1D1_HUMAN	21	21	21	sp|O76021|RL1D1_HUMAN Ribosomal L1 domain-containing protein 1 OS=Homo sapiens OX=9606 GN=RSL1D1 PE=1 SV=3	1	21	21	21	18	18	16	20	19	20	19	19	19	18	18	19	20	18	19	19	19	18	18	18	16	20	19	20	19	19	19	18	18	19	20	18	19	19	19	18	18	18	16	20
sp|O76024|WFS1_HUMAN	sp|O76024|WFS1_HUMAN	12	12	12	sp|O76024|WFS1_HUMAN Wolframin OS=Homo sapiens OX=9606 GN=WFS1 PE=1 SV=2	1	12	12	12	9	8	7	9	10	8	9	7	6	2	1	2	3	2	3	5	3	4	9	8	7	9	10	8	9	7	6	2	1	2	3	2	3	5	3	4	9	8	7	9
sp|O76031|CLPX_HUMAN	sp|O76031|CLPX_HUMAN	25	25	25	sp|O76031|CLPX_HUMAN ATP-dependent Clp protease ATP-binding subunit clpX-like, mitochondrial OS=Homo sapiens OX=9606 GN=CLPX PE=1 SV=2	1	25	25	25	16	17	13	15	13	12	16	14	15	11	8	13	18	17	15	15	17	14	16	17	13	15	13	12	16	14	15	11	8	13	18	17	15	15	17	14	16	17	13	15
sp|O76041|NEBL_HUMAN	sp|O76041|NEBL_HUMAN	8	8	7	sp|O76041|NEBL_HUMAN Nebulette OS=Homo sapiens OX=9606 GN=NEBL PE=1 SV=1	1	8	8	7	4	5	4	7	4	3	5	6	5	2	1	0	2	0	0	1	2	2	4	5	4	7	4	3	5	6	5	2	1	0	2	0	0	1	2	2	3	4	3	6
sp|O76054|S14L2_HUMAN;sp|Q9UDX4|S14L3_HUMAN	sp|O76054|S14L2_HUMAN	3;1	3;1	3;1	sp|O76054|S14L2_HUMAN SEC14-like protein 2 OS=Homo sapiens OX=9606 GN=SEC14L2 PE=1 SV=1	2	3	3	3	1	1	1	1	1	1	1	1	1	0	0	1	2	0	2	2	0	2	1	1	1	1	1	1	1	1	1	0	0	1	2	0	2	2	0	2	1	1	1	1
sp|O76062|ERG24_HUMAN	sp|O76062|ERG24_HUMAN	2	2	2	sp|O76062|ERG24_HUMAN Delta(14)-sterol reductase TM7SF2 OS=Homo sapiens OX=9606 GN=TM7SF2 PE=1 SV=3	1	2	2	2	2	2	1	0	1	1	0	0	0	1	0	0	1	1	1	0	1	0	2	2	1	0	1	1	0	0	0	1	0	0	1	1	1	0	1	0	2	2	1	0
sp|O76070|SYUG_HUMAN	sp|O76070|SYUG_HUMAN	9	9	9	sp|O76070|SYUG_HUMAN Gamma-synuclein OS=Homo sapiens OX=9606 GN=SNCG PE=1 SV=2	1	9	9	9	0	0	0	0	1	1	1	0	0	7	9	9	8	9	9	7	6	5	0	0	0	0	1	1	1	0	0	7	9	9	8	9	9	7	6	5	0	0	0	0
sp|O76071|CIAO1_HUMAN	sp|O76071|CIAO1_HUMAN	11	11	11	sp|O76071|CIAO1_HUMAN Probable cytosolic iron-sulfur protein assembly protein CIAO1 OS=Homo sapiens OX=9606 GN=CIAO1 PE=1 SV=1	1	11	11	11	11	10	9	9	8	9	10	10	10	7	7	7	8	10	9	10	9	10	11	10	9	9	8	9	10	10	10	7	7	7	8	10	9	10	9	10	11	10	9	9
sp|O76075|DFFB_HUMAN	sp|O76075|DFFB_HUMAN	4	4	4	sp|O76075|DFFB_HUMAN DNA fragmentation factor subunit beta OS=Homo sapiens OX=9606 GN=DFFB PE=1 SV=1	1	4	4	4	2	1	1	0	1	1	0	0	0	0	1	2	0	1	1	1	2	1	2	1	1	0	1	1	0	0	0	0	1	2	0	1	1	1	2	1	2	1	1	0
sp|O76080|ZFAN5_HUMAN	sp|O76080|ZFAN5_HUMAN	5	5	5	sp|O76080|ZFAN5_HUMAN AN1-type zinc finger protein 5 OS=Homo sapiens OX=9606 GN=ZFAND5 PE=1 SV=1	1	5	5	5	1	1	1	0	2	1	2	2	2	2	4	3	3	3	4	4	4	4	1	1	1	0	2	1	2	2	2	2	4	3	3	3	4	4	4	4	1	1	1	0
sp|O76094|SRP72_HUMAN	sp|O76094|SRP72_HUMAN	31	31	31	sp|O76094|SRP72_HUMAN Signal recognition particle subunit SRP72 OS=Homo sapiens OX=9606 GN=SRP72 PE=1 SV=3	1	31	31	31	25	27	24	25	27	26	24	23	24	24	24	27	26	25	28	23	23	25	25	27	24	25	27	26	24	23	24	24	24	27	26	25	28	23	23	25	25	27	24	25
sp|O76096|CYTF_HUMAN	sp|O76096|CYTF_HUMAN	2	2	2	sp|O76096|CYTF_HUMAN Cystatin-F OS=Homo sapiens OX=9606 GN=CST7 PE=1 SV=1	1	2	2	2	1	1	2	2	2	1	2	2	2	0	0	0	0	0	0	0	0	0	1	1	2	2	2	1	2	2	2	0	0	0	0	0	0	0	0	0	1	1	2	2
sp|O94760|DDAH1_HUMAN	sp|O94760|DDAH1_HUMAN	18	18	17	sp|O94760|DDAH1_HUMAN N(G),N(G)-dimethylarginine dimethylaminohydrolase 1 OS=Homo sapiens OX=9606 GN=DDAH1 PE=1 SV=3	1	18	18	17	16	15	15	17	16	17	16	16	16	9	7	7	6	7	5	9	10	9	16	15	15	17	16	17	16	16	16	9	7	7	6	7	5	9	10	9	15	14	14	16
sp|O94763|RMP_HUMAN	sp|O94763|RMP_HUMAN	7	7	7	sp|O94763|RMP_HUMAN Unconventional prefoldin RPB5 interactor 1 OS=Homo sapiens OX=9606 GN=URI1 PE=1 SV=3	1	7	7	7	4	5	5	4	6	4	6	5	4	3	4	3	3	4	4	4	5	3	4	5	5	4	6	4	6	5	4	3	4	3	3	4	4	4	5	3	4	5	5	4
sp|O94776|MTA2_HUMAN	sp|O94776|MTA2_HUMAN	29	29	26	sp|O94776|MTA2_HUMAN Metastasis-associated protein MTA2 OS=Homo sapiens OX=9606 GN=MTA2 PE=1 SV=1	1	29	29	26	24	22	24	24	19	21	21	24	23	18	21	22	22	23	20	20	20	22	24	22	24	24	19	21	21	24	23	18	21	22	22	23	20	20	20	22	21	19	21	21
sp|O94804|STK10_HUMAN	sp|O94804|STK10_HUMAN	8	6	6	sp|O94804|STK10_HUMAN Serine/threonine-protein kinase 10 OS=Homo sapiens OX=9606 GN=STK10 PE=1 SV=1	1	8	6	6	2	1	1	2	1	3	2	2	1	4	2	3	0	1	4	2	3	3	0	0	0	1	0	1	1	1	1	3	2	2	0	1	3	2	2	2	0	0	0	1
sp|O94811|TPPP_HUMAN	sp|O94811|TPPP_HUMAN	2	2	2	sp|O94811|TPPP_HUMAN Tubulin polymerization-promoting protein OS=Homo sapiens OX=9606 GN=TPPP PE=1 SV=1	1	2	2	2	0	0	0	0	0	0	0	0	0	1	2	2	1	1	1	0	0	1	0	0	0	0	0	0	0	0	0	1	2	2	1	1	1	0	0	1	0	0	0	0
sp|O94822|LTN1_HUMAN	sp|O94822|LTN1_HUMAN	16	16	16	sp|O94822|LTN1_HUMAN E3 ubiquitin-protein ligase listerin OS=Homo sapiens OX=9606 GN=LTN1 PE=1 SV=6	1	16	16	16	12	10	7	11	10	9	6	5	6	0	0	0	0	0	0	0	0	0	12	10	7	11	10	9	6	5	6	0	0	0	0	0	0	0	0	0	12	10	7	11
sp|O94826|TOM70_HUMAN	sp|O94826|TOM70_HUMAN	23	23	23	sp|O94826|TOM70_HUMAN Mitochondrial import receptor subunit TOM70 OS=Homo sapiens OX=9606 GN=TOMM70 PE=1 SV=1	1	23	23	23	18	17	18	18	20	17	17	18	18	18	18	20	18	20	19	19	21	21	18	17	18	18	20	17	17	18	18	18	18	20	18	20	19	19	21	21	18	17	18	18
sp|O94832|MYO1D_HUMAN	sp|O94832|MYO1D_HUMAN	34	34	32	sp|O94832|MYO1D_HUMAN Unconventional myosin-Id OS=Homo sapiens OX=9606 GN=MYO1D PE=1 SV=2	1	34	34	32	25	23	22	23	21	23	25	23	20	13	13	16	14	14	15	16	20	17	25	23	22	23	21	23	25	23	20	13	13	16	14	14	15	16	20	17	25	22	21	22
sp|O94842|TOX4_HUMAN;sp|O15405|TOX3_HUMAN;sp|Q96NM4|TOX2_HUMAN;sp|O94900|TOX_HUMAN	sp|O94842|TOX4_HUMAN	8;2;1;1	8;2;1;1	8;2;1;1	sp|O94842|TOX4_HUMAN TOX high mobility group box family member 4 OS=Homo sapiens OX=9606 GN=TOX4 PE=1 SV=1	4	8	8	8	3	6	3	5	6	6	8	7	7	7	4	6	6	7	7	5	5	8	3	6	3	5	6	6	8	7	7	7	4	6	6	7	7	5	5	8	3	6	3	5
sp|O94851|MICA2_HUMAN	sp|O94851|MICA2_HUMAN	5	5	5	sp|O94851|MICA2_HUMAN [F-actin]-monooxygenase MICAL2 OS=Homo sapiens OX=9606 GN=MICAL2 PE=1 SV=1	1	5	5	5	3	3	4	3	2	2	1	1	0	0	0	0	0	0	0	0	0	0	3	3	4	3	2	2	1	1	0	0	0	0	0	0	0	0	0	0	3	3	4	3
sp|O94855|SC24D_HUMAN	sp|O94855|SC24D_HUMAN	10	10	10	sp|O94855|SC24D_HUMAN Protein transport protein Sec24D OS=Homo sapiens OX=9606 GN=SEC24D PE=1 SV=2	1	10	10	10	6	7	7	7	7	9	5	5	4	3	4	3	4	3	3	4	4	2	6	7	7	7	7	9	5	5	4	3	4	3	4	3	3	4	4	2	6	7	7	7
sp|O94874|UFL1_HUMAN	sp|O94874|UFL1_HUMAN	30	30	30	sp|O94874|UFL1_HUMAN E3 UFM1-protein ligase 1 OS=Homo sapiens OX=9606 GN=UFL1 PE=1 SV=2	1	30	30	30	21	23	23	23	22	22	21	14	17	10	13	12	13	15	11	16	18	18	21	23	23	23	22	22	21	14	17	10	13	12	13	15	11	16	18	18	21	23	23	23
sp|O94880|PHF14_HUMAN	sp|O94880|PHF14_HUMAN	3	3	3	sp|O94880|PHF14_HUMAN PHD finger protein 14 OS=Homo sapiens OX=9606 GN=PHF14 PE=1 SV=2	1	3	3	3	0	2	0	1	1	1	2	1	1	0	0	0	0	0	0	0	0	0	0	2	0	1	1	1	2	1	1	0	0	0	0	0	0	0	0	0	0	2	0	1
sp|O94888|UBXN7_HUMAN	sp|O94888|UBXN7_HUMAN	15	15	15	sp|O94888|UBXN7_HUMAN UBX domain-containing protein 7 OS=Homo sapiens OX=9606 GN=UBXN7 PE=1 SV=2	1	15	15	15	9	8	6	8	4	9	6	8	5	8	10	10	12	11	10	12	9	10	9	8	6	8	4	9	6	8	5	8	10	10	12	11	10	12	9	10	9	8	6	8
sp|O94901|SUN1_HUMAN	sp|O94901|SUN1_HUMAN	22	22	22	sp|O94901|SUN1_HUMAN SUN domain-containing protein 1 OS=Homo sapiens OX=9606 GN=SUN1 PE=1 SV=3	1	22	22	22	5	5	3	4	2	4	2	0	0	13	15	17	14	14	12	15	15	14	5	5	3	4	2	4	2	0	0	13	15	17	14	14	12	15	15	14	5	5	3	4
sp|O94903|PLPHP_HUMAN	sp|O94903|PLPHP_HUMAN	9	9	9	sp|O94903|PLPHP_HUMAN Pyridoxal phosphate homeostasis protein OS=Homo sapiens OX=9606 GN=PLPBP PE=1 SV=1	1	9	9	9	7	7	5	6	7	7	6	7	7	7	6	6	7	6	5	6	5	7	7	7	5	6	7	7	6	7	7	7	6	6	7	6	5	6	5	7	7	7	5	6
sp|O94905|ERLN2_HUMAN	sp|O94905|ERLN2_HUMAN	16	16	13	sp|O94905|ERLN2_HUMAN Erlin-2 OS=Homo sapiens OX=9606 GN=ERLIN2 PE=1 SV=1	1	16	16	13	14	12	13	13	13	13	15	15	13	11	9	13	11	10	13	11	10	10	14	12	13	13	13	13	15	15	13	11	9	13	11	10	13	11	10	10	11	9	10	10
sp|O94906|PRP6_HUMAN	sp|O94906|PRP6_HUMAN	41	41	41	sp|O94906|PRP6_HUMAN Pre-mRNA-processing factor 6 OS=Homo sapiens OX=9606 GN=PRPF6 PE=1 SV=1	1	41	41	41	32	28	30	29	28	32	30	30	25	26	28	26	28	29	27	32	29	32	32	28	30	29	28	32	30	30	25	26	28	26	28	29	27	32	29	32	32	28	30	29
sp|O94907|DKK1_HUMAN;sp|Q9UBU2|DKK2_HUMAN	sp|O94907|DKK1_HUMAN	7;2	7;2	7;2	sp|O94907|DKK1_HUMAN Dickkopf-related protein 1 OS=Homo sapiens OX=9606 GN=DKK1 PE=1 SV=1	2	7	7	7	0	0	0	0	0	0	0	0	0	6	6	5	2	2	3	4	5	5	0	0	0	0	0	0	0	0	0	6	6	5	2	2	3	4	5	5	0	0	0	0
sp|O94913|PCF11_HUMAN	sp|O94913|PCF11_HUMAN	11	11	11	sp|O94913|PCF11_HUMAN Pre-mRNA cleavage complex 2 protein Pcf11 OS=Homo sapiens OX=9606 GN=PCF11 PE=1 SV=3	1	11	11	11	2	2	5	4	5	7	6	4	6	1	2	2	2	5	3	2	2	2	2	2	5	4	5	7	6	4	6	1	2	2	2	5	3	2	2	2	2	2	5	4
sp|O94915|FRYL_HUMAN	sp|O94915|FRYL_HUMAN	10	10	10	sp|O94915|FRYL_HUMAN Protein furry homolog-like OS=Homo sapiens OX=9606 GN=FRYL PE=1 SV=2	1	10	10	10	6	3	6	5	2	5	3	3	4	2	1	1	1	1	1	6	3	4	6	3	6	5	2	5	3	3	4	2	1	1	1	1	1	6	3	4	6	3	6	5
sp|O94919|ENDD1_HUMAN	sp|O94919|ENDD1_HUMAN	9	9	9	sp|O94919|ENDD1_HUMAN Endonuclease domain-containing 1 protein OS=Homo sapiens OX=9606 GN=ENDOD1 PE=1 SV=2	1	9	9	9	6	6	5	6	6	7	8	8	7	4	6	5	6	6	6	5	3	5	6	6	5	6	6	7	8	8	7	4	6	5	6	6	6	5	3	5	6	6	5	6
sp|O94925|GLSK_HUMAN	sp|O94925|GLSK_HUMAN	22	22	22	sp|O94925|GLSK_HUMAN Glutaminase kidney isoform, mitochondrial OS=Homo sapiens OX=9606 GN=GLS PE=1 SV=1	1	22	22	22	21	19	22	18	18	16	17	19	20	6	5	4	3	3	3	11	13	14	21	19	22	18	18	16	17	19	20	6	5	4	3	3	3	11	13	14	21	19	22	18
sp|O94955|RHBT3_HUMAN	sp|O94955|RHBT3_HUMAN	6	6	6	sp|O94955|RHBT3_HUMAN Rho-related BTB domain-containing protein 3 OS=Homo sapiens OX=9606 GN=RHOBTB3 PE=1 SV=2	1	6	6	6	2	2	0	2	1	1	4	3	2	0	0	0	0	0	0	0	0	0	2	2	0	2	1	1	4	3	2	0	0	0	0	0	0	0	0	0	2	2	0	2
sp|O94966|UBP19_HUMAN	sp|O94966|UBP19_HUMAN	13	13	13	sp|O94966|UBP19_HUMAN Ubiquitin carboxyl-terminal hydrolase 19 OS=Homo sapiens OX=9606 GN=USP19 PE=1 SV=2	1	13	13	13	3	1	4	2	2	2	3	3	1	6	4	3	6	6	8	6	6	7	3	1	4	2	2	2	3	3	1	6	4	3	6	6	8	6	6	7	3	1	4	2
sp|O94973|AP2A2_HUMAN	sp|O94973|AP2A2_HUMAN	36	26	26	sp|O94973|AP2A2_HUMAN AP-2 complex subunit alpha-2 OS=Homo sapiens OX=9606 GN=AP2A2 PE=1 SV=2	1	36	26	26	32	30	30	30	33	33	24	27	27	14	17	19	17	15	16	23	21	20	22	20	21	22	24	23	16	17	18	7	10	11	9	9	9	14	13	10	22	20	21	22
sp|O94979|SC31A_HUMAN	sp|O94979|SC31A_HUMAN	17	17	17	sp|O94979|SC31A_HUMAN Protein transport protein Sec31A OS=Homo sapiens OX=9606 GN=SEC31A PE=1 SV=3	1	17	17	17	0	0	0	0	0	0	2	0	1	10	11	11	10	9	9	12	10	13	0	0	0	0	0	0	2	0	1	10	11	11	10	9	9	12	10	13	0	0	0	0
sp|O94992|HEXI1_HUMAN;sp|Q96MH2|HEXI2_HUMAN	sp|O94992|HEXI1_HUMAN	11;1	11;1	11;1	sp|O94992|HEXI1_HUMAN Protein HEXIM1 OS=Homo sapiens OX=9606 GN=HEXIM1 PE=1 SV=1	2	11	11	11	8	8	8	6	7	8	9	9	8	8	9	9	9	10	8	8	8	8	8	8	8	6	7	8	9	9	8	8	9	9	9	10	8	8	8	8	8	8	8	6
sp|O95049|ZO3_HUMAN	sp|O95049|ZO3_HUMAN	11	11	11	sp|O95049|ZO3_HUMAN Tight junction protein ZO-3 OS=Homo sapiens OX=9606 GN=TJP3 PE=1 SV=3	1	11	11	11	2	4	4	4	6	6	4	6	4	9	6	8	9	10	7	7	7	6	2	4	4	4	6	6	4	6	4	9	6	8	9	10	7	7	7	6	2	4	4	4
sp|O95059|RPP14_HUMAN	sp|O95059|RPP14_HUMAN	3	3	3	sp|O95059|RPP14_HUMAN Ribonuclease P protein subunit p14 OS=Homo sapiens OX=9606 GN=RPP14 PE=1 SV=3	1	3	3	3	1	1	2	2	2	1	1	2	1	1	2	2	2	1	1	1	2	2	1	1	2	2	2	1	1	2	1	1	2	2	2	1	1	1	2	2	1	1	2	2
sp|O95070|YIF1A_HUMAN	sp|O95070|YIF1A_HUMAN	3	3	3	sp|O95070|YIF1A_HUMAN Protein YIF1A OS=Homo sapiens OX=9606 GN=YIF1A PE=1 SV=2	1	3	3	3	2	3	3	2	3	3	2	2	2	1	0	0	2	1	0	1	1	1	2	3	3	2	3	3	2	2	2	1	0	0	2	1	0	1	1	1	2	3	3	2
sp|O95071|UBR5_HUMAN	sp|O95071|UBR5_HUMAN	23	23	23	sp|O95071|UBR5_HUMAN E3 ubiquitin-protein ligase UBR5 OS=Homo sapiens OX=9606 GN=UBR5 PE=1 SV=2	1	23	23	23	5	11	11	7	7	6	8	4	4	8	4	3	8	7	4	9	8	8	5	11	11	7	7	6	8	4	4	8	4	3	8	7	4	9	8	8	5	11	11	7
sp|O95084|PRS23_HUMAN	sp|O95084|PRS23_HUMAN	11	11	11	sp|O95084|PRS23_HUMAN Serine protease 23 OS=Homo sapiens OX=9606 GN=PRSS23 PE=1 SV=1	1	11	11	11	6	8	7	5	7	7	9	8	9	0	0	0	0	0	0	0	0	0	6	8	7	5	7	7	9	8	9	0	0	0	0	0	0	0	0	0	6	8	7	5
sp|O95104|SCAF4_HUMAN	sp|O95104|SCAF4_HUMAN	13	13	10	sp|O95104|SCAF4_HUMAN SR-related and CTD-associated factor 4 OS=Homo sapiens OX=9606 GN=SCAF4 PE=1 SV=3	1	13	13	10	10	7	9	8	7	7	11	7	10	9	6	6	9	10	8	7	8	6	10	7	9	8	7	7	11	7	10	9	6	6	9	10	8	7	8	6	7	4	6	5
sp|O95139|NDUB6_HUMAN	sp|O95139|NDUB6_HUMAN	3	3	3	sp|O95139|NDUB6_HUMAN NADH dehydrogenase [ubiquinone] 1 beta subcomplex subunit 6 OS=Homo sapiens OX=9606 GN=NDUFB6 PE=1 SV=3	1	3	3	3	2	2	2	2	1	1	2	1	2	3	2	3	2	3	2	2	2	2	2	2	2	2	1	1	2	1	2	3	2	3	2	3	2	2	2	2	2	2	2	2
sp|O95140|MFN2_HUMAN	sp|O95140|MFN2_HUMAN	12	12	12	sp|O95140|MFN2_HUMAN Mitofusin-2 OS=Homo sapiens OX=9606 GN=MFN2 PE=1 SV=3	1	12	12	12	4	3	2	3	4	4	1	0	0	3	4	5	5	4	5	2	3	3	4	3	2	3	4	4	1	0	0	3	4	5	5	4	5	2	3	3	4	3	2	3
sp|O95149|SPN1_HUMAN	sp|O95149|SPN1_HUMAN	2	2	2	sp|O95149|SPN1_HUMAN Snurportin-1 OS=Homo sapiens OX=9606 GN=SNUPN PE=1 SV=1	1	2	2	2	2	1	2	2	2	1	2	0	1	1	1	1	1	1	2	1	1	1	2	1	2	2	2	1	2	0	1	1	1	1	1	1	2	1	1	1	2	1	2	2
sp|O95155|UBE4B_HUMAN	sp|O95155|UBE4B_HUMAN	13	13	13	sp|O95155|UBE4B_HUMAN Ubiquitin conjugation factor E4 B OS=Homo sapiens OX=9606 GN=UBE4B PE=1 SV=1	1	13	13	13	4	7	6	6	6	4	6	6	5	3	2	0	2	2	0	6	2	6	4	7	6	6	6	4	6	6	5	3	2	0	2	2	0	6	2	6	4	7	6	6
sp|O95159|ZFPL1_HUMAN	sp|O95159|ZFPL1_HUMAN	8	8	8	sp|O95159|ZFPL1_HUMAN Zinc finger protein-like 1 OS=Homo sapiens OX=9606 GN=ZFPL1 PE=1 SV=2	1	8	8	8	6	7	6	7	7	7	6	7	5	3	6	5	4	6	8	5	5	4	6	7	6	7	7	7	6	7	5	3	6	5	4	6	8	5	5	4	6	7	6	7
sp|O95163|ELP1_HUMAN	sp|O95163|ELP1_HUMAN	27	27	27	sp|O95163|ELP1_HUMAN Elongator complex protein 1 OS=Homo sapiens OX=9606 GN=ELP1 PE=1 SV=3	1	27	27	27	17	16	18	17	19	18	14	14	17	12	12	12	13	10	9	14	16	16	17	16	18	17	19	18	14	14	17	12	12	12	13	10	9	14	16	16	17	16	18	17
sp|O95167|NDUA3_HUMAN	sp|O95167|NDUA3_HUMAN	2	2	2	sp|O95167|NDUA3_HUMAN NADH dehydrogenase [ubiquinone] 1 alpha subcomplex subunit 3 OS=Homo sapiens OX=9606 GN=NDUFA3 PE=1 SV=1	1	2	2	2	1	0	2	0	1	1	0	0	0	1	0	2	1	2	2	1	1	1	1	0	2	0	1	1	0	0	0	1	0	2	1	2	2	1	1	1	1	0	2	0
sp|O95168|NDUB4_HUMAN	sp|O95168|NDUB4_HUMAN	4	4	4	sp|O95168|NDUB4_HUMAN NADH dehydrogenase [ubiquinone] 1 beta subcomplex subunit 4 OS=Homo sapiens OX=9606 GN=NDUFB4 PE=1 SV=3	1	4	4	4	2	1	3	3	4	4	4	3	2	4	3	3	3	4	3	4	4	4	2	1	3	3	4	4	4	3	2	4	3	3	3	4	3	4	4	4	2	1	3	3
sp|O95169|NDUB8_HUMAN	sp|O95169|NDUB8_HUMAN	5	5	5	sp|O95169|NDUB8_HUMAN NADH dehydrogenase [ubiquinone] 1 beta subcomplex subunit 8, mitochondrial OS=Homo sapiens OX=9606 GN=NDUFB8 PE=1 SV=1	1	5	5	5	2	1	3	2	3	3	2	2	2	3	4	4	3	4	4	3	4	3	2	1	3	2	3	3	2	2	2	3	4	4	3	4	4	3	4	3	2	1	3	2
sp|O95182|NDUA7_HUMAN	sp|O95182|NDUA7_HUMAN	7	7	7	sp|O95182|NDUA7_HUMAN NADH dehydrogenase [ubiquinone] 1 alpha subcomplex subunit 7 OS=Homo sapiens OX=9606 GN=NDUFA7 PE=1 SV=3	1	7	7	7	4	4	3	3	1	3	5	4	6	6	5	4	6	5	6	5	6	7	4	4	3	3	1	3	5	4	6	6	5	4	6	5	6	5	6	7	4	4	3	3
sp|O95197|RTN3_HUMAN	sp|O95197|RTN3_HUMAN	2	2	2	sp|O95197|RTN3_HUMAN Reticulon-3 OS=Homo sapiens OX=9606 GN=RTN3 PE=1 SV=2	1	2	2	2	2	2	2	2	2	2	2	2	1	1	2	2	2	2	1	2	1	2	2	2	2	2	2	2	2	2	1	1	2	2	2	2	1	2	1	2	2	2	2	2
sp|O95202|LETM1_HUMAN	sp|O95202|LETM1_HUMAN	30	30	29	sp|O95202|LETM1_HUMAN Mitochondrial proton/calcium exchanger protein OS=Homo sapiens OX=9606 GN=LETM1 PE=1 SV=1	1	30	30	29	20	21	23	22	21	20	20	20	20	19	18	20	25	24	23	24	21	21	20	21	23	22	21	20	20	20	20	19	18	20	25	24	23	24	21	21	20	20	23	22
sp|O95208|EPN2_HUMAN	sp|O95208|EPN2_HUMAN	5	5	4	sp|O95208|EPN2_HUMAN Epsin-2 OS=Homo sapiens OX=9606 GN=EPN2 PE=1 SV=3	1	5	5	4	2	1	1	1	1	0	2	1	0	3	1	3	1	1	2	1	1	1	2	1	1	1	1	0	2	1	0	3	1	3	1	1	2	1	1	1	2	1	0	1
sp|O95210|STBD1_HUMAN	sp|O95210|STBD1_HUMAN	7	7	7	sp|O95210|STBD1_HUMAN Starch-binding domain-containing protein 1 OS=Homo sapiens OX=9606 GN=STBD1 PE=1 SV=1	1	7	7	7	3	5	5	4	4	5	4	4	4	2	2	2	2	2	2	2	2	4	3	5	5	4	4	5	4	4	4	2	2	2	2	2	2	2	2	4	3	5	5	4
sp|O95218|ZRAB2_HUMAN	sp|O95218|ZRAB2_HUMAN	14	14	14	sp|O95218|ZRAB2_HUMAN Zinc finger Ran-binding domain-containing protein 2 OS=Homo sapiens OX=9606 GN=ZRANB2 PE=1 SV=2	1	14	14	14	8	9	9	8	8	10	8	11	9	11	11	11	13	14	14	9	10	10	8	9	9	8	8	10	8	11	9	11	11	11	13	14	14	9	10	10	8	9	9	8
sp|O95219|SNX4_HUMAN	sp|O95219|SNX4_HUMAN	11	11	11	sp|O95219|SNX4_HUMAN Sorting nexin-4 OS=Homo sapiens OX=9606 GN=SNX4 PE=1 SV=1	1	11	11	11	5	5	3	7	5	4	4	5	6	7	9	6	8	6	7	7	7	5	5	5	3	7	5	4	4	5	6	7	9	6	8	6	7	7	7	5	5	5	3	7
sp|O95229|ZWINT_HUMAN	sp|O95229|ZWINT_HUMAN	5	5	5	sp|O95229|ZWINT_HUMAN ZW10 interactor OS=Homo sapiens OX=9606 GN=ZWINT PE=1 SV=2	1	5	5	5	0	0	2	0	0	1	2	2	3	0	1	2	2	2	2	2	2	1	0	0	2	0	0	1	2	2	3	0	1	2	2	2	2	2	2	1	0	0	2	0
sp|O95232|LC7L3_HUMAN	sp|O95232|LC7L3_HUMAN	14	14	14	sp|O95232|LC7L3_HUMAN Luc7-like protein 3 OS=Homo sapiens OX=9606 GN=LUC7L3 PE=1 SV=2	1	14	14	14	13	12	11	10	13	13	11	12	14	13	11	14	12	12	13	14	14	14	13	12	11	10	13	13	11	12	14	13	11	14	12	12	13	14	14	14	13	12	11	10
sp|O95235|KI20A_HUMAN	sp|O95235|KI20A_HUMAN	5	5	5	sp|O95235|KI20A_HUMAN Kinesin-like protein KIF20A OS=Homo sapiens OX=9606 GN=KIF20A PE=1 SV=1	1	5	5	5	0	0	1	0	0	1	0	0	0	0	0	0	0	0	0	2	4	4	0	0	1	0	0	1	0	0	0	0	0	0	0	0	0	2	4	4	0	0	1	0
sp|O95239|KIF4A_HUMAN;sp|Q2VIQ3|KIF4B_HUMAN;sp|Q6ZMV9|KIF6_HUMAN	sp|O95239|KIF4A_HUMAN	25;9;1	25;9;1	24;8;0	sp|O95239|KIF4A_HUMAN Chromosome-associated kinesin KIF4A OS=Homo sapiens OX=9606 GN=KIF4A PE=1 SV=3	3	25	25	24	12	11	9	11	10	6	12	11	10	9	8	10	11	8	9	14	15	18	12	11	9	11	10	6	12	11	10	9	8	10	11	8	9	14	15	18	12	11	9	11
sp|O95248|MTMR5_HUMAN	sp|O95248|MTMR5_HUMAN	4	4	4	sp|O95248|MTMR5_HUMAN Myotubularin-related protein 5 OS=Homo sapiens OX=9606 GN=SBF1 PE=1 SV=4	1	4	4	4	1	1	0	0	0	0	1	0	0	1	1	0	1	1	0	1	1	1	1	1	0	0	0	0	1	0	0	1	1	0	1	1	0	1	1	1	1	1	0	0
sp|O95249|GOSR1_HUMAN	sp|O95249|GOSR1_HUMAN	7	7	7	sp|O95249|GOSR1_HUMAN Golgi SNAP receptor complex member 1 OS=Homo sapiens OX=9606 GN=GOSR1 PE=1 SV=1	1	7	7	7	4	4	2	2	4	4	3	3	4	4	4	2	4	4	3	5	3	4	4	4	2	2	4	4	3	3	4	4	4	2	4	4	3	5	3	4	4	4	2	2
sp|O95251|KAT7_HUMAN	sp|O95251|KAT7_HUMAN	8	8	7	sp|O95251|KAT7_HUMAN Histone acetyltransferase KAT7 OS=Homo sapiens OX=9606 GN=KAT7 PE=1 SV=1	1	8	8	7	5	5	2	4	4	4	2	2	5	3	3	2	6	4	6	8	6	8	5	5	2	4	4	4	2	2	5	3	3	2	6	4	6	8	6	8	5	4	2	3
sp|O95260|ATE1_HUMAN	sp|O95260|ATE1_HUMAN	7	7	7	sp|O95260|ATE1_HUMAN Arginyl-tRNA--protein transferase 1 OS=Homo sapiens OX=9606 GN=ATE1 PE=1 SV=2	1	7	7	7	5	4	5	5	6	6	5	3	3	6	5	5	6	5	5	6	7	5	5	4	5	5	6	6	5	3	3	6	5	5	6	5	5	6	7	5	5	4	5	5
sp|O95292|VAPB_HUMAN	sp|O95292|VAPB_HUMAN	11	10	10	sp|O95292|VAPB_HUMAN Vesicle-associated membrane protein-associated protein B/C OS=Homo sapiens OX=9606 GN=VAPB PE=1 SV=3	1	11	10	10	8	8	8	7	8	10	7	5	5	7	6	7	7	6	7	6	7	7	7	7	7	6	7	9	6	4	5	6	5	6	6	5	6	5	6	6	7	7	7	6
sp|O95295|SNAPN_HUMAN	sp|O95295|SNAPN_HUMAN	5	5	5	sp|O95295|SNAPN_HUMAN SNARE-associated protein Snapin OS=Homo sapiens OX=9606 GN=SNAPIN PE=1 SV=1	1	5	5	5	5	5	5	4	3	3	4	4	5	5	4	2	4	4	2	4	4	2	5	5	5	4	3	3	4	4	5	5	4	2	4	4	2	4	4	2	5	5	5	4
sp|O95297|MPZL1_HUMAN	sp|O95297|MPZL1_HUMAN	5	5	5	sp|O95297|MPZL1_HUMAN Myelin protein zero-like protein 1 OS=Homo sapiens OX=9606 GN=MPZL1 PE=1 SV=1	1	5	5	5	1	0	1	1	0	1	1	0	2	2	2	2	3	2	2	5	5	3	1	0	1	1	0	1	1	0	2	2	2	2	3	2	2	5	5	3	1	0	1	1
sp|O95298|NDUC2_HUMAN;sp|E9PQ53|NDUCR_HUMAN	sp|O95298|NDUC2_HUMAN;sp|E9PQ53|NDUCR_HUMAN	5;3	5;3	5;3	sp|O95298|NDUC2_HUMAN NADH dehydrogenase [ubiquinone] 1 subunit C2 OS=Homo sapiens OX=9606 GN=NDUFC2 PE=1 SV=1;sp|E9PQ53|NDUCR_HUMAN NADH dehydrogenase [ubiquinone] 1 subunit C2, isoform 2 OS=Homo sapiens OX=9606 GN=NDUFC2-KCTD14 PE=1 SV=1	2	5	5	5	3	3	3	3	2	3	5	1	2	3	2	3	3	2	3	3	3	4	3	3	3	3	2	3	5	1	2	3	2	3	3	2	3	3	3	4	3	3	3	3
sp|O95299|NDUAA_HUMAN	sp|O95299|NDUAA_HUMAN	14	14	14	sp|O95299|NDUAA_HUMAN NADH dehydrogenase [ubiquinone] 1 alpha subcomplex subunit 10, mitochondrial OS=Homo sapiens OX=9606 GN=NDUFA10 PE=1 SV=1	1	14	14	14	9	7	10	8	7	9	8	11	9	11	11	10	12	13	11	12	12	12	9	7	10	8	7	9	8	11	9	11	11	10	12	13	11	12	12	12	9	7	10	8
sp|O95302|FKBP9_HUMAN;sp|Q75LS8|FKB9L_HUMAN	sp|O95302|FKBP9_HUMAN	13;3	13;3	12;3	sp|O95302|FKBP9_HUMAN Peptidyl-prolyl cis-trans isomerase FKBP9 OS=Homo sapiens OX=9606 GN=FKBP9 PE=1 SV=2	2	13	13	12	3	7	7	5	6	7	5	7	6	4	5	3	6	5	6	4	8	6	3	7	7	5	6	7	5	7	6	4	5	3	6	5	6	4	8	6	3	6	6	5
sp|O95336|6PGL_HUMAN	sp|O95336|6PGL_HUMAN	14	14	14	sp|O95336|6PGL_HUMAN 6-phosphogluconolactonase OS=Homo sapiens OX=9606 GN=PGLS PE=1 SV=2	1	14	14	14	12	12	13	11	11	12	10	11	13	12	10	9	10	8	9	10	11	10	12	12	13	11	11	12	10	11	13	12	10	9	10	8	9	10	11	10	12	12	13	11
sp|O95340|PAPS2_HUMAN	sp|O95340|PAPS2_HUMAN	28	28	27	sp|O95340|PAPS2_HUMAN Bifunctional 3-phosphoadenosine 5-phosphosulfate synthase 2 OS=Homo sapiens OX=9606 GN=PAPSS2 PE=1 SV=2	1	28	28	27	26	24	24	25	22	26	24	23	22	6	12	8	11	8	9	6	9	8	26	24	24	25	22	26	24	23	22	6	12	8	11	8	9	6	9	8	25	23	23	24
sp|O95347|SMC2_HUMAN	sp|O95347|SMC2_HUMAN	44	44	44	sp|O95347|SMC2_HUMAN Structural maintenance of chromosomes protein 2 OS=Homo sapiens OX=9606 GN=SMC2 PE=1 SV=2	1	44	44	44	31	34	32	32	35	33	31	34	35	15	15	19	14	17	16	20	21	22	31	34	32	32	35	33	31	34	35	15	15	19	14	17	16	20	21	22	31	34	32	32
sp|O95352|ATG7_HUMAN	sp|O95352|ATG7_HUMAN	6	6	6	sp|O95352|ATG7_HUMAN Ubiquitin-like modifier-activating enzyme ATG7 OS=Homo sapiens OX=9606 GN=ATG7 PE=1 SV=1	1	6	6	6	4	2	3	4	5	1	2	2	1	1	0	1	0	1	0	3	3	3	4	2	3	4	5	1	2	2	1	1	0	1	0	1	0	3	3	3	4	2	3	4
sp|O95359|TACC2_HUMAN	sp|O95359|TACC2_HUMAN	14	12	12	sp|O95359|TACC2_HUMAN Transforming acidic coiled-coil-containing protein 2 OS=Homo sapiens OX=9606 GN=TACC2 PE=1 SV=3	1	14	12	12	6	7	6	6	5	6	9	6	8	2	0	1	1	2	2	1	2	2	5	6	5	4	3	4	8	5	6	1	0	0	0	0	1	1	1	1	5	6	5	4
sp|O95361|TRI16_HUMAN;sp|Q309B1|TR16L_HUMAN	sp|O95361|TRI16_HUMAN	24;8	24;8	24;8	sp|O95361|TRI16_HUMAN Tripartite motif-containing protein 16 OS=Homo sapiens OX=9606 GN=TRIM16 PE=1 SV=3	2	24	24	24	21	21	19	19	18	19	20	18	19	1	1	2	0	0	0	1	1	1	21	21	19	19	18	19	20	18	19	1	1	2	0	0	0	1	1	1	21	21	19	19
sp|O95365|ZBT7A_HUMAN	sp|O95365|ZBT7A_HUMAN	6	6	6	sp|O95365|ZBT7A_HUMAN Zinc finger and BTB domain-containing protein 7A OS=Homo sapiens OX=9606 GN=ZBTB7A PE=1 SV=1	1	6	6	6	1	1	1	1	0	0	0	1	1	2	1	2	2	2	2	4	2	3	1	1	1	1	0	0	0	1	1	2	1	2	2	2	2	4	2	3	1	1	1	1
sp|O95372|LYPA2_HUMAN	sp|O95372|LYPA2_HUMAN	6	6	6	sp|O95372|LYPA2_HUMAN Acyl-protein thioesterase 2 OS=Homo sapiens OX=9606 GN=LYPLA2 PE=1 SV=1	1	6	6	6	6	6	5	6	6	6	6	6	6	6	6	6	6	6	5	6	6	6	6	6	5	6	6	6	6	6	6	6	6	6	6	6	5	6	6	6	6	6	5	6
sp|O95373|IPO7_HUMAN	sp|O95373|IPO7_HUMAN	44	44	43	sp|O95373|IPO7_HUMAN Importin-7 OS=Homo sapiens OX=9606 GN=IPO7 PE=1 SV=1	1	44	44	43	38	42	39	36	37	37	31	35	35	25	26	23	23	23	24	27	25	25	38	42	39	36	37	37	31	35	35	25	26	23	23	23	24	27	25	25	37	41	39	36
sp|O95376|ARI2_HUMAN	sp|O95376|ARI2_HUMAN	3	3	3	sp|O95376|ARI2_HUMAN E3 ubiquitin-protein ligase ARIH2 OS=Homo sapiens OX=9606 GN=ARIH2 PE=1 SV=1	1	3	3	3	0	0	0	1	2	1	1	0	0	0	0	0	2	0	3	0	1	0	0	0	0	1	2	1	1	0	0	0	0	0	2	0	3	0	1	0	0	0	0	1
sp|O95379|TFIP8_HUMAN	sp|O95379|TFIP8_HUMAN	4	4	4	sp|O95379|TFIP8_HUMAN Tumor necrosis factor alpha-induced protein 8 OS=Homo sapiens OX=9606 GN=TNFAIP8 PE=1 SV=1	1	4	4	4	2	4	4	2	3	3	2	2	1	2	3	1	3	0	1	2	2	3	2	4	4	2	3	3	2	2	1	2	3	1	3	0	1	2	2	3	2	4	4	2
sp|O95391|SLU7_HUMAN	sp|O95391|SLU7_HUMAN	5	5	5	sp|O95391|SLU7_HUMAN Pre-mRNA-splicing factor SLU7 OS=Homo sapiens OX=9606 GN=SLU7 PE=1 SV=2	1	5	5	5	0	0	0	0	1	0	1	1	0	1	1	0	0	1	0	0	0	0	0	0	0	0	1	0	1	1	0	1	1	0	0	1	0	0	0	0	0	0	0	0
sp|O95394|AGM1_HUMAN	sp|O95394|AGM1_HUMAN	25	25	25	sp|O95394|AGM1_HUMAN Phosphoacetylglucosamine mutase OS=Homo sapiens OX=9606 GN=PGM3 PE=1 SV=1	1	25	25	25	21	20	20	21	22	21	21	20	19	17	18	19	15	16	14	18	18	21	21	20	20	21	22	21	21	20	19	17	18	19	15	16	14	18	18	21	21	20	20	21
sp|O95400|CD2B2_HUMAN	sp|O95400|CD2B2_HUMAN	11	11	11	sp|O95400|CD2B2_HUMAN CD2 antigen cytoplasmic tail-binding protein 2 OS=Homo sapiens OX=9606 GN=CD2BP2 PE=1 SV=1	1	11	11	11	6	6	4	6	8	8	6	9	7	6	8	7	6	8	8	8	8	7	6	6	4	6	8	8	6	9	7	6	8	7	6	8	8	8	8	7	6	6	4	6
sp|O95407|TNF6B_HUMAN	sp|O95407|TNF6B_HUMAN	2	2	2	sp|O95407|TNF6B_HUMAN Tumor necrosis factor receptor superfamily member 6B OS=Homo sapiens OX=9606 GN=TNFRSF6B PE=1 SV=1	1	2	2	2	0	0	0	0	0	0	0	0	0	2	2	1	1	1	2	0	0	0	0	0	0	0	0	0	0	0	0	2	2	1	1	1	2	0	0	0	0	0	0	0
sp|O95425|SVIL_HUMAN	sp|O95425|SVIL_HUMAN	33	33	33	sp|O95425|SVIL_HUMAN Supervillin OS=Homo sapiens OX=9606 GN=SVIL PE=1 SV=2	1	33	33	33	15	20	21	17	18	15	13	14	18	3	3	4	2	3	1	1	2	3	15	20	21	17	18	15	13	14	18	3	3	4	2	3	1	1	2	3	15	20	21	17
sp|O95429|BAG4_HUMAN	sp|O95429|BAG4_HUMAN	5	5	5	sp|O95429|BAG4_HUMAN BAG family molecular chaperone regulator 4 OS=Homo sapiens OX=9606 GN=BAG4 PE=1 SV=1	1	5	5	5	1	2	3	2	2	2	2	1	1	3	2	3	2	2	3	2	0	1	1	2	3	2	2	2	2	1	1	3	2	3	2	2	3	2	0	1	1	2	3	2
sp|O95433|AHSA1_HUMAN	sp|O95433|AHSA1_HUMAN	19	19	19	sp|O95433|AHSA1_HUMAN Activator of 90 kDa heat shock protein ATPase homolog 1 OS=Homo sapiens OX=9606 GN=AHSA1 PE=1 SV=1	1	19	19	19	16	18	18	17	18	17	15	16	17	14	13	14	14	13	14	17	15	15	16	18	18	17	18	17	15	16	17	14	13	14	14	13	14	17	15	15	16	18	18	17
sp|O95453|PARN_HUMAN	sp|O95453|PARN_HUMAN	13	13	13	sp|O95453|PARN_HUMAN Poly(A)-specific ribonuclease PARN OS=Homo sapiens OX=9606 GN=PARN PE=1 SV=1	1	13	13	13	10	7	9	7	9	5	9	7	6	9	8	8	8	7	9	9	8	10	10	7	9	7	9	5	9	7	6	9	8	8	8	7	9	9	8	10	10	7	9	7
sp|O95456|PSMG1_HUMAN	sp|O95456|PSMG1_HUMAN	12	12	12	sp|O95456|PSMG1_HUMAN Proteasome assembly chaperone 1 OS=Homo sapiens OX=9606 GN=PSMG1 PE=1 SV=1	1	12	12	12	11	10	10	8	9	9	9	10	8	5	7	7	6	7	8	7	8	9	11	10	10	8	9	9	9	10	8	5	7	7	6	7	8	7	8	9	11	10	10	8
sp|O95470|SGPL1_HUMAN	sp|O95470|SGPL1_HUMAN	20	20	20	sp|O95470|SGPL1_HUMAN Sphingosine-1-phosphate lyase 1 OS=Homo sapiens OX=9606 GN=SGPL1 PE=1 SV=3	1	20	20	20	20	19	19	17	18	18	17	16	16	15	15	12	15	17	11	16	16	17	20	19	19	17	18	18	17	16	16	15	15	12	15	17	11	16	16	17	20	19	19	17
sp|O95471|CLD7_HUMAN	sp|O95471|CLD7_HUMAN	2	2	2	sp|O95471|CLD7_HUMAN Claudin-7 OS=Homo sapiens OX=9606 GN=CLDN7 PE=1 SV=4	1	2	2	2	2	2	1	2	1	1	2	1	2	1	1	1	2	1	1	2	2	2	2	2	1	2	1	1	2	1	2	1	1	1	2	1	1	2	2	2	2	2	1	2
sp|O95478|NSA2_HUMAN	sp|O95478|NSA2_HUMAN	9	9	9	sp|O95478|NSA2_HUMAN Ribosome biogenesis protein NSA2 homolog OS=Homo sapiens OX=9606 GN=NSA2 PE=1 SV=1	1	9	9	9	4	4	1	2	1	2	5	5	6	2	3	3	6	7	7	5	8	6	4	4	1	2	1	2	5	5	6	2	3	3	6	7	7	5	8	6	4	4	1	2
sp|O95479|G6PE_HUMAN	sp|O95479|G6PE_HUMAN	3	3	3	sp|O95479|G6PE_HUMAN GDH/6PGL endoplasmic bifunctional protein OS=Homo sapiens OX=9606 GN=H6PD PE=1 SV=2	1	3	3	3	2	1	2	2	3	1	1	0	0	1	1	1	0	1	0	1	0	0	2	1	2	2	3	1	1	0	0	1	1	1	0	1	0	1	0	0	2	1	2	2
sp|O95486|SC24A_HUMAN	sp|O95486|SC24A_HUMAN	21	21	21	sp|O95486|SC24A_HUMAN Protein transport protein Sec24A OS=Homo sapiens OX=9606 GN=SEC24A PE=1 SV=2	1	21	21	21	17	14	15	17	15	18	15	13	16	8	9	9	9	7	5	11	11	12	17	14	15	17	15	18	15	13	16	8	9	9	9	7	5	11	11	12	17	14	15	17
sp|O95487|SC24B_HUMAN	sp|O95487|SC24B_HUMAN	16	16	16	sp|O95487|SC24B_HUMAN Protein transport protein Sec24B OS=Homo sapiens OX=9606 GN=SEC24B PE=1 SV=2	1	16	16	16	12	12	12	14	14	14	12	13	10	10	11	11	12	11	10	10	11	11	12	12	12	14	14	14	12	13	10	10	11	11	12	11	10	10	11	11	12	12	12	14
sp|O95551|TYDP2_HUMAN	sp|O95551|TYDP2_HUMAN	6	6	6	sp|O95551|TYDP2_HUMAN Tyrosyl-DNA phosphodiesterase 2 OS=Homo sapiens OX=9606 GN=TDP2 PE=1 SV=1	1	6	6	6	6	5	5	5	5	5	4	4	6	2	2	1	2	2	1	2	2	4	6	5	5	5	5	5	4	4	6	2	2	1	2	2	1	2	2	4	6	5	5	5
sp|O95563|MPC2_HUMAN	sp|O95563|MPC2_HUMAN	3	3	3	sp|O95563|MPC2_HUMAN Mitochondrial pyruvate carrier 2 OS=Homo sapiens OX=9606 GN=MPC2 PE=1 SV=1	1	3	3	3	1	2	1	3	2	2	2	2	0	0	1	1	1	1	1	1	1	1	1	2	1	3	2	2	2	2	0	0	1	1	1	1	1	1	1	1	1	2	1	3
sp|O95571|ETHE1_HUMAN	sp|O95571|ETHE1_HUMAN	12	12	12	sp|O95571|ETHE1_HUMAN Persulfide dioxygenase ETHE1, mitochondrial OS=Homo sapiens OX=9606 GN=ETHE1 PE=1 SV=2	1	12	12	12	9	10	10	8	10	10	11	10	9	10	9	8	9	9	9	10	8	10	9	10	10	8	10	10	11	10	9	10	9	8	9	9	9	10	8	10	9	10	10	8
sp|O95573|ACSL3_HUMAN	sp|O95573|ACSL3_HUMAN	26	26	24	sp|O95573|ACSL3_HUMAN Long-chain-fatty-acid--CoA ligase 3 OS=Homo sapiens OX=9606 GN=ACSL3 PE=1 SV=3	1	26	26	24	21	18	18	18	19	18	16	20	19	15	17	16	18	19	18	21	22	21	21	18	18	18	19	18	16	20	19	15	17	16	18	19	18	21	22	21	20	17	17	16
sp|O95602|RPA1_HUMAN	sp|O95602|RPA1_HUMAN	25	25	25	sp|O95602|RPA1_HUMAN DNA-directed RNA polymerase I subunit RPA1 OS=Homo sapiens OX=9606 GN=POLR1A PE=1 SV=2	1	25	25	25	8	13	11	9	4	8	11	9	8	2	0	0	2	3	2	10	9	7	8	13	11	9	4	8	11	9	8	2	0	0	2	3	2	10	9	7	8	13	11	9
sp|O95628|CNOT4_HUMAN	sp|O95628|CNOT4_HUMAN	4	4	4	sp|O95628|CNOT4_HUMAN CCR4-NOT transcription complex subunit 4 OS=Homo sapiens OX=9606 GN=CNOT4 PE=1 SV=3	1	4	4	4	1	1	0	1	0	1	0	0	0	0	1	1	1	1	2	1	1	0	1	1	0	1	0	1	0	0	0	0	1	1	1	1	2	1	1	0	1	1	0	1
sp|O95630|STABP_HUMAN	sp|O95630|STABP_HUMAN	13	13	13	sp|O95630|STABP_HUMAN STAM-binding protein OS=Homo sapiens OX=9606 GN=STAMBP PE=1 SV=1	1	13	13	13	7	8	8	7	9	7	9	8	9	9	5	5	7	7	7	6	6	10	7	8	8	7	9	7	9	8	9	9	5	5	7	7	7	6	6	10	7	8	8	7
sp|O95639|CPSF4_HUMAN;sp|A6NMK7|CPS4L_HUMAN	sp|O95639|CPSF4_HUMAN	10;1	10;1	10;1	sp|O95639|CPSF4_HUMAN Cleavage and polyadenylation specificity factor subunit 4 OS=Homo sapiens OX=9606 GN=CPSF4 PE=1 SV=1	2	10	10	10	4	4	4	3	3	3	4	5	4	8	8	7	6	8	9	7	4	5	4	4	4	3	3	3	4	5	4	8	8	7	6	8	9	7	4	5	4	4	4	3
sp|O95671|ASML_HUMAN	sp|O95671|ASML_HUMAN	17	17	17	sp|O95671|ASML_HUMAN Probable bifunctional dTTP/UTP pyrophosphatase/methyltransferase protein OS=Homo sapiens OX=9606 GN=ASMTL PE=1 SV=3	1	17	17	17	10	10	10	11	9	9	8	7	8	11	12	14	12	12	12	12	12	12	10	10	10	11	9	9	8	7	8	11	12	14	12	12	12	12	12	12	10	10	10	11
sp|O95674|CDS2_HUMAN	sp|O95674|CDS2_HUMAN	5	5	5	sp|O95674|CDS2_HUMAN Phosphatidate cytidylyltransferase 2 OS=Homo sapiens OX=9606 GN=CDS2 PE=1 SV=1	1	5	5	5	2	1	2	3	3	3	2	2	1	1	1	2	2	1	1	1	3	2	2	1	2	3	3	3	2	2	1	1	1	2	2	1	1	1	3	2	2	1	2	3
sp|O95684|FR1OP_HUMAN	sp|O95684|FR1OP_HUMAN	7	7	7	sp|O95684|FR1OP_HUMAN FGFR1 oncogene partner OS=Homo sapiens OX=9606 GN=FGFR1OP PE=1 SV=1	1	7	7	7	3	2	2	5	5	5	5	5	4	1	1	1	1	0	1	1	0	0	3	2	2	5	5	5	5	5	4	1	1	1	1	0	1	1	0	0	3	2	2	5
sp|O95707|RPP29_HUMAN	sp|O95707|RPP29_HUMAN	2	2	2	sp|O95707|RPP29_HUMAN Ribonuclease P protein subunit p29 OS=Homo sapiens OX=9606 GN=POP4 PE=1 SV=2	1	2	2	2	0	0	0	1	1	1	1	0	0	0	0	1	0	2	0	0	0	0	0	0	0	1	1	1	1	0	0	0	0	1	0	2	0	0	0	0	0	0	0	1
sp|O95714|HERC2_HUMAN;sp|Q9BVR0|HRC23_HUMAN	sp|O95714|HERC2_HUMAN	9;2	9;2	9;2	sp|O95714|HERC2_HUMAN E3 ubiquitin-protein ligase HERC2 OS=Homo sapiens OX=9606 GN=HERC2 PE=1 SV=2	2	9	9	9	3	2	1	1	2	2	1	2	2	2	2	1	1	1	2	3	5	4	3	2	1	1	2	2	1	2	2	2	2	1	1	1	2	3	5	4	3	2	1	1
sp|O95716|RAB3D_HUMAN	sp|O95716|RAB3D_HUMAN	6	4	4	sp|O95716|RAB3D_HUMAN Ras-related protein Rab-3D OS=Homo sapiens OX=9606 GN=RAB3D PE=1 SV=1	1	6	4	4	2	3	2	1	2	2	2	2	2	3	4	3	4	3	2	6	4	4	0	1	0	0	0	0	0	0	0	1	2	2	3	2	1	4	2	2	0	1	0	0
sp|O95721|SNP29_HUMAN	sp|O95721|SNP29_HUMAN	9	9	9	sp|O95721|SNP29_HUMAN Synaptosomal-associated protein 29 OS=Homo sapiens OX=9606 GN=SNAP29 PE=1 SV=1	1	9	9	9	6	6	5	6	7	7	5	6	5	5	6	7	7	5	4	3	5	3	6	6	5	6	7	7	5	6	5	5	6	7	7	5	4	3	5	3	6	6	5	6
sp|O95747|OXSR1_HUMAN	sp|O95747|OXSR1_HUMAN	20	20	16	sp|O95747|OXSR1_HUMAN Serine/threonine-protein kinase OSR1 OS=Homo sapiens OX=9606 GN=OXSR1 PE=1 SV=1	1	20	20	16	16	15	15	15	16	15	13	16	15	14	15	14	15	14	11	16	16	15	16	15	15	15	16	15	13	16	15	14	15	14	15	14	11	16	16	15	13	12	12	13
sp|O95749|GGPPS_HUMAN	sp|O95749|GGPPS_HUMAN	6	6	6	sp|O95749|GGPPS_HUMAN Geranylgeranyl pyrophosphate synthase OS=Homo sapiens OX=9606 GN=GGPS1 PE=1 SV=1	1	6	6	6	3	3	2	4	6	5	1	0	0	0	0	0	0	0	0	0	0	0	3	3	2	4	6	5	1	0	0	0	0	0	0	0	0	0	0	0	3	3	2	4
sp|O95757|HS74L_HUMAN	sp|O95757|HS74L_HUMAN	33	29	29	sp|O95757|HS74L_HUMAN Heat shock 70 kDa protein 4L OS=Homo sapiens OX=9606 GN=HSPA4L PE=1 SV=3	1	33	29	29	21	24	24	24	23	24	21	21	23	25	24	25	25	23	23	25	29	24	17	20	20	20	19	20	17	17	19	22	20	21	21	19	19	21	25	20	17	20	20	20
sp|O95758|PTBP3_HUMAN	sp|O95758|PTBP3_HUMAN	17	14	14	sp|O95758|PTBP3_HUMAN Polypyrimidine tract-binding protein 3 OS=Homo sapiens OX=9606 GN=PTBP3 PE=1 SV=2	1	17	14	14	11	14	16	11	11	12	13	16	12	8	9	10	9	8	10	12	11	10	8	11	13	8	8	9	10	13	9	5	6	7	6	5	7	9	8	7	8	11	13	8
sp|O95777|LSM8_HUMAN	sp|O95777|LSM8_HUMAN	7	7	7	sp|O95777|LSM8_HUMAN U6 snRNA-associated Sm-like protein LSm8 OS=Homo sapiens OX=9606 GN=LSM8 PE=1 SV=3	1	7	7	7	4	6	7	6	6	6	6	6	5	7	6	6	7	7	6	7	5	7	4	6	7	6	6	6	6	6	5	7	6	6	7	7	6	7	5	7	4	6	7	6
sp|O95782|AP2A1_HUMAN	sp|O95782|AP2A1_HUMAN	41	41	31	sp|O95782|AP2A1_HUMAN AP-2 complex subunit alpha-1 OS=Homo sapiens OX=9606 GN=AP2A1 PE=1 SV=3	1	41	41	31	33	31	32	32	31	29	30	29	28	31	26	30	24	25	26	33	34	35	33	31	32	32	31	29	30	29	28	31	26	30	24	25	26	33	34	35	23	21	23	24
sp|O95785|WIZ_HUMAN	sp|O95785|WIZ_HUMAN	7	7	7	sp|O95785|WIZ_HUMAN Protein Wiz OS=Homo sapiens OX=9606 GN=WIZ PE=1 SV=2	1	7	7	7	4	3	3	4	4	2	4	5	5	4	4	4	4	4	5	3	3	5	4	3	3	4	4	2	4	5	5	4	4	4	4	4	5	3	3	5	4	3	3	4
sp|O95793|STAU1_HUMAN	sp|O95793|STAU1_HUMAN	21	21	19	sp|O95793|STAU1_HUMAN Double-stranded RNA-binding protein Staufen homolog 1 OS=Homo sapiens OX=9606 GN=STAU1 PE=1 SV=2	1	21	21	19	15	13	14	13	16	13	16	15	17	16	17	16	15	19	19	16	15	15	15	13	14	13	16	13	16	15	17	16	17	16	15	19	19	16	15	15	14	11	13	12
sp|O95801|TTC4_HUMAN	sp|O95801|TTC4_HUMAN	14	14	14	sp|O95801|TTC4_HUMAN Tetratricopeptide repeat protein 4 OS=Homo sapiens OX=9606 GN=TTC4 PE=1 SV=3	1	14	14	14	5	4	7	8	8	10	8	5	7	8	7	6	8	10	9	11	7	6	5	4	7	8	8	10	8	5	7	8	7	6	8	10	9	11	7	6	5	4	7	8
sp|O95816|BAG2_HUMAN	sp|O95816|BAG2_HUMAN	13	13	13	sp|O95816|BAG2_HUMAN BAG family molecular chaperone regulator 2 OS=Homo sapiens OX=9606 GN=BAG2 PE=1 SV=1	1	13	13	13	10	10	10	11	11	12	13	11	12	12	12	13	12	13	13	11	12	12	10	10	10	11	11	12	13	11	12	12	12	13	12	13	13	11	12	12	10	10	10	11
sp|O95817|BAG3_HUMAN	sp|O95817|BAG3_HUMAN	25	25	25	sp|O95817|BAG3_HUMAN BAG family molecular chaperone regulator 3 OS=Homo sapiens OX=9606 GN=BAG3 PE=1 SV=3	1	25	25	25	15	17	15	17	18	17	22	20	21	19	19	18	17	16	15	20	19	17	15	17	15	17	18	17	22	20	21	19	19	18	17	16	15	20	19	17	15	17	15	17
sp|O95819|M4K4_HUMAN	sp|O95819|M4K4_HUMAN	12	4	4	sp|O95819|M4K4_HUMAN Mitogen-activated protein kinase kinase kinase kinase 4 OS=Homo sapiens OX=9606 GN=MAP4K4 PE=1 SV=2	1	12	4	4	6	3	5	2	1	2	5	4	4	7	8	9	6	10	7	9	12	9	2	1	2	1	0	1	2	2	1	2	2	2	1	3	2	2	4	2	2	1	2	1
sp|O95825|QORL1_HUMAN	sp|O95825|QORL1_HUMAN	7	7	7	sp|O95825|QORL1_HUMAN Quinone oxidoreductase-like protein 1 OS=Homo sapiens OX=9606 GN=CRYZL1 PE=1 SV=2	1	7	7	7	4	5	5	4	4	6	5	4	5	3	5	4	4	3	2	3	2	3	4	5	5	4	4	6	5	4	5	3	5	4	4	3	2	3	2	3	4	5	5	4
sp|O95831|AIFM1_HUMAN	sp|O95831|AIFM1_HUMAN	24	24	24	sp|O95831|AIFM1_HUMAN Apoptosis-inducing factor 1, mitochondrial OS=Homo sapiens OX=9606 GN=AIFM1 PE=1 SV=1	1	24	24	24	20	16	16	18	19	17	18	17	17	15	16	15	17	16	17	17	17	16	20	16	16	18	19	17	18	17	17	15	16	15	17	16	17	17	17	16	20	16	16	18
sp|O95834|EMAL2_HUMAN;sp|O00423|EMAL1_HUMAN;sp|Q05BV3|EMAL5_HUMAN	sp|O95834|EMAL2_HUMAN	20;1;1	20;1;1	19;0;0	sp|O95834|EMAL2_HUMAN Echinoderm microtubule-associated protein-like 2 OS=Homo sapiens OX=9606 GN=EML2 PE=1 SV=1	3	20	20	19	7	4	4	4	7	6	3	1	2	16	15	17	15	14	15	18	15	18	7	4	4	4	7	6	3	1	2	16	15	17	15	14	15	18	15	18	7	4	4	4
sp|O95857|TSN13_HUMAN;sp|Q12999|TSN31_HUMAN	sp|O95857|TSN13_HUMAN	5;2	5;2	5;2	sp|O95857|TSN13_HUMAN Tetraspanin-13 OS=Homo sapiens OX=9606 GN=TSPAN13 PE=2 SV=1	2	5	5	5	4	4	5	4	4	3	3	3	3	1	1	1	1	0	1	1	2	2	4	4	5	4	4	3	3	3	3	1	1	1	1	0	1	1	2	2	4	4	5	4
sp|O95858|TSN15_HUMAN	sp|O95858|TSN15_HUMAN	3	3	3	sp|O95858|TSN15_HUMAN Tetraspanin-15 OS=Homo sapiens OX=9606 GN=TSPAN15 PE=1 SV=1	1	3	3	3	1	1	1	2	1	0	0	2	1	0	0	0	0	0	0	0	0	0	1	1	1	2	1	0	0	2	1	0	0	0	0	0	0	0	0	0	1	1	1	2
sp|O95861|BPNT1_HUMAN	sp|O95861|BPNT1_HUMAN	14	14	14	sp|O95861|BPNT1_HUMAN 3(2),5-bisphosphate nucleotidase 1 OS=Homo sapiens OX=9606 GN=BPNT1 PE=1 SV=1	1	14	14	14	9	10	9	9	9	9	7	7	7	7	7	9	9	6	9	8	10	9	9	10	9	9	9	9	7	7	7	7	7	9	9	6	9	8	10	9	9	10	9	9
sp|O95865|DDAH2_HUMAN	sp|O95865|DDAH2_HUMAN	12	11	11	sp|O95865|DDAH2_HUMAN N(G),N(G)-dimethylarginine dimethylaminohydrolase 2 OS=Homo sapiens OX=9606 GN=DDAH2 PE=1 SV=1	1	12	11	11	5	6	7	6	4	4	7	5	6	9	10	9	7	7	7	9	8	8	4	5	6	5	3	3	6	4	5	8	9	8	6	6	6	8	7	7	4	5	6	5
sp|O95870|ABHGA_HUMAN	sp|O95870|ABHGA_HUMAN	5	5	5	sp|O95870|ABHGA_HUMAN Phosphatidylserine lipase ABHD16A OS=Homo sapiens OX=9606 GN=ABHD16A PE=1 SV=3	1	5	5	5	4	2	3	2	5	3	2	2	0	1	1	0	1	1	1	0	0	0	4	2	3	2	5	3	2	2	0	1	1	0	1	1	1	0	0	0	4	2	3	2
sp|O95881|TXD12_HUMAN	sp|O95881|TXD12_HUMAN	8	8	8	sp|O95881|TXD12_HUMAN Thioredoxin domain-containing protein 12 OS=Homo sapiens OX=9606 GN=TXNDC12 PE=1 SV=1	1	8	8	8	4	4	6	7	7	7	7	6	6	7	8	6	7	6	8	6	5	6	4	4	6	7	7	7	7	6	6	7	8	6	7	6	8	6	5	6	4	4	6	7
sp|O95905|ECD_HUMAN	sp|O95905|ECD_HUMAN	2	2	2	sp|O95905|ECD_HUMAN Protein ecdysoneless homolog OS=Homo sapiens OX=9606 GN=ECD PE=1 SV=1	1	2	2	2	1	1	1	0	1	2	2	1	2	0	0	0	0	0	1	1	1	1	1	1	1	0	1	2	2	1	2	0	0	0	0	0	1	1	1	1	1	1	1	0
sp|O95926|SYF2_HUMAN	sp|O95926|SYF2_HUMAN	3	3	3	sp|O95926|SYF2_HUMAN Pre-mRNA-splicing factor SYF2 OS=Homo sapiens OX=9606 GN=SYF2 PE=1 SV=1	1	3	3	3	2	2	1	2	3	2	3	2	2	1	3	3	3	2	2	2	2	3	2	2	1	2	3	2	3	2	2	1	3	3	3	2	2	2	2	3	2	2	1	2
sp|O95983|MBD3_HUMAN	sp|O95983|MBD3_HUMAN	8	8	8	sp|O95983|MBD3_HUMAN Methyl-CpG-binding domain protein 3 OS=Homo sapiens OX=9606 GN=MBD3 PE=1 SV=1	1	8	8	8	5	5	6	6	6	5	5	6	6	4	4	5	6	4	4	5	5	6	5	5	6	6	6	5	5	6	6	4	4	5	6	4	4	5	5	6	5	5	6	6
sp|O95989|NUDT3_HUMAN	sp|O95989|NUDT3_HUMAN	6	5	5	sp|O95989|NUDT3_HUMAN Diphosphoinositol polyphosphate phosphohydrolase 1 OS=Homo sapiens OX=9606 GN=NUDT3 PE=1 SV=1	1	6	5	5	2	4	4	1	4	3	3	2	1	4	5	6	3	5	3	4	3	4	2	3	3	0	3	2	2	1	0	3	4	5	2	4	2	3	2	3	2	3	3	0
sp|O95994|AGR2_HUMAN;sp|Q8TD06|AGR3_HUMAN	sp|O95994|AGR2_HUMAN	8;1	8;1	8;1	sp|O95994|AGR2_HUMAN Anterior gradient protein 2 homolog OS=Homo sapiens OX=9606 GN=AGR2 PE=1 SV=1	2	8	8	8	8	8	8	8	8	8	7	8	8	2	2	1	2	2	2	1	2	2	8	8	8	8	8	8	7	8	8	2	2	1	2	2	2	1	2	2	8	8	8	8
sp|O95999|BCL10_HUMAN	sp|O95999|BCL10_HUMAN	7	7	7	sp|O95999|BCL10_HUMAN B-cell lymphoma/leukemia 10 OS=Homo sapiens OX=9606 GN=BCL10 PE=1 SV=1	1	7	7	7	4	3	3	4	4	4	5	4	4	6	3	3	5	3	4	4	3	3	4	3	3	4	4	4	5	4	4	6	3	3	5	3	4	4	3	3	4	3	3	4
sp|O96000|NDUBA_HUMAN	sp|O96000|NDUBA_HUMAN	11	11	11	sp|O96000|NDUBA_HUMAN NADH dehydrogenase [ubiquinone] 1 beta subcomplex subunit 10 OS=Homo sapiens OX=9606 GN=NDUFB10 PE=1 SV=3	1	11	11	11	8	5	6	7	7	6	8	7	7	7	8	8	10	10	9	9	9	8	8	5	6	7	7	6	8	7	7	7	8	8	10	10	9	9	9	8	8	5	6	7
sp|O96005|CLPT1_HUMAN	sp|O96005|CLPT1_HUMAN	8	8	8	sp|O96005|CLPT1_HUMAN Cleft lip and palate transmembrane protein 1 OS=Homo sapiens OX=9606 GN=CLPTM1 PE=1 SV=1	1	8	8	8	8	8	7	6	5	6	7	7	6	6	6	6	7	7	7	6	6	6	8	8	7	6	5	6	7	7	6	6	6	6	7	7	7	6	6	6	8	8	7	6
sp|O96007|MOC2B_HUMAN	sp|O96007|MOC2B_HUMAN	2	2	2	sp|O96007|MOC2B_HUMAN Molybdopterin synthase catalytic subunit OS=Homo sapiens OX=9606 GN=MOCS2 PE=1 SV=1	1	2	2	2	1	1	1	1	1	1	2	1	1	1	1	1	1	1	1	1	0	1	1	1	1	1	1	1	2	1	1	1	1	1	1	1	1	1	0	1	1	1	1	1
sp|O96008|TOM40_HUMAN	sp|O96008|TOM40_HUMAN	13	13	13	sp|O96008|TOM40_HUMAN Mitochondrial import receptor subunit TOM40 homolog OS=Homo sapiens OX=9606 GN=TOMM40 PE=1 SV=1	1	13	13	13	9	12	12	11	11	10	9	10	11	8	10	10	11	11	10	12	11	9	9	12	12	11	11	10	9	10	11	8	10	10	11	11	10	12	11	9	9	12	12	11
sp|O96011|PX11B_HUMAN	sp|O96011|PX11B_HUMAN	4	4	4	sp|O96011|PX11B_HUMAN Peroxisomal membrane protein 11B OS=Homo sapiens OX=9606 GN=PEX11B PE=1 SV=1	1	4	4	4	2	0	1	1	1	1	0	1	0	2	1	1	1	1	0	2	3	3	2	0	1	1	1	1	0	1	0	2	1	1	1	1	0	2	3	3	2	0	1	1
sp|O96013|PAK4_HUMAN;sp|Q9NQU5|PAK6_HUMAN	sp|O96013|PAK4_HUMAN	12;1	12;1	10;0	sp|O96013|PAK4_HUMAN Serine/threonine-protein kinase PAK 4 OS=Homo sapiens OX=9606 GN=PAK4 PE=1 SV=1	2	12	12	10	4	2	2	2	1	4	2	2	2	8	6	6	8	9	8	9	9	9	4	2	2	2	1	4	2	2	2	8	6	6	8	9	8	9	9	9	4	2	2	1
sp|O96017|CHK2_HUMAN	sp|O96017|CHK2_HUMAN	3	3	3	sp|O96017|CHK2_HUMAN Serine/threonine-protein kinase Chk2 OS=Homo sapiens OX=9606 GN=CHEK2 PE=1 SV=1	1	3	3	3	0	1	1	0	0	0	0	0	0	0	2	3	1	0	0	3	3	3	0	1	1	0	0	0	0	0	0	0	2	3	1	0	0	3	3	3	0	1	1	0
sp|O96019|ACL6A_HUMAN;sp|O94805|ACL6B_HUMAN	sp|O96019|ACL6A_HUMAN	14;2	14;2	14;2	sp|O96019|ACL6A_HUMAN Actin-like protein 6A OS=Homo sapiens OX=9606 GN=ACTL6A PE=1 SV=1	2	14	14	14	13	13	13	12	12	13	12	12	13	12	10	12	12	11	13	12	12	12	13	13	13	12	12	13	12	12	13	12	10	12	12	11	13	12	12	12	13	13	13	12
sp|O96028|NSD2_HUMAN	sp|O96028|NSD2_HUMAN	9	9	9	sp|O96028|NSD2_HUMAN Histone-lysine N-methyltransferase NSD2 OS=Homo sapiens OX=9606 GN=NSD2 PE=1 SV=1	1	9	9	9	3	1	2	3	1	3	6	3	6	1	1	2	1	1	1	3	3	3	3	1	2	3	1	3	6	3	6	1	1	2	1	1	1	3	3	3	3	1	2	3
sp|O96033|MOC2A_HUMAN	sp|O96033|MOC2A_HUMAN	2	2	2	sp|O96033|MOC2A_HUMAN Molybdopterin synthase sulfur carrier subunit OS=Homo sapiens OX=9606 GN=MOCS2 PE=1 SV=1	1	2	2	2	2	1	1	1	1	2	2	1	2	1	1	0	0	0	0	1	1	1	2	1	1	1	1	2	2	1	2	1	1	0	0	0	0	1	1	1	2	1	1	1
sp|P00167|CYB5_HUMAN	sp|P00167|CYB5_HUMAN	6	6	6	sp|P00167|CYB5_HUMAN Cytochrome b5 OS=Homo sapiens OX=9606 GN=CYB5A PE=1 SV=2	1	6	6	6	6	6	6	6	6	6	6	6	6	6	6	6	6	6	6	5	5	5	6	6	6	6	6	6	6	6	6	6	6	6	6	6	6	5	5	5	6	6	6	6
sp|P00338|LDHA_HUMAN;sp|Q6ZMR3|LDH6A_HUMAN;sp|P07864|LDHC_HUMAN	sp|P00338|LDHA_HUMAN	24;1;1	24;1;1	23;0;0	sp|P00338|LDHA_HUMAN L-lactate dehydrogenase A chain OS=Homo sapiens OX=9606 GN=LDHA PE=1 SV=2	3	24	24	23	23	23	24	23	23	23	23	22	23	23	23	21	22	20	23	23	23	23	23	23	24	23	23	23	23	22	23	23	23	21	22	20	23	23	23	23	22	22	23	22
sp|P00367|DHE3_HUMAN;sp|P49448|DHE4_HUMAN	sp|P00367|DHE3_HUMAN;sp|P49448|DHE4_HUMAN	27;19	27;19	27;19	sp|P00367|DHE3_HUMAN Glutamate dehydrogenase 1, mitochondrial OS=Homo sapiens OX=9606 GN=GLUD1 PE=1 SV=2;sp|P49448|DHE4_HUMAN Glutamate dehydrogenase 2, mitochondrial OS=Homo sapiens OX=9606 GN=GLUD2 PE=1 SV=2	2	27	27	27	22	25	24	26	25	25	24	25	26	25	24	22	24	24	21	22	23	23	22	25	24	26	25	25	24	25	26	25	24	22	24	24	21	22	23	23	22	25	24	26
sp|P00374|DYR_HUMAN;sp|Q86XF0|DYR2_HUMAN	sp|P00374|DYR_HUMAN	11;4	11;4	11;4	sp|P00374|DYR_HUMAN Dihydrofolate reductase OS=Homo sapiens OX=9606 GN=DHFR PE=1 SV=2	2	11	11	11	8	8	9	8	9	8	10	11	9	8	7	7	8	6	7	8	7	7	8	8	9	8	9	8	10	11	9	8	7	7	8	6	7	8	7	7	8	8	9	8
sp|P00387|NB5R3_HUMAN	sp|P00387|NB5R3_HUMAN	13	13	13	sp|P00387|NB5R3_HUMAN NADH-cytochrome b5 reductase 3 OS=Homo sapiens OX=9606 GN=CYB5R3 PE=1 SV=3	1	13	13	13	13	9	12	10	10	11	10	10	12	13	11	11	12	13	13	13	13	13	13	9	12	10	10	11	10	10	12	13	11	11	12	13	13	13	13	13	13	9	12	10
sp|P00390|GSHR_HUMAN	sp|P00390|GSHR_HUMAN	22	22	22	sp|P00390|GSHR_HUMAN Glutathione reductase, mitochondrial OS=Homo sapiens OX=9606 GN=GSR PE=1 SV=2	1	22	22	22	17	16	17	17	17	18	16	17	19	20	19	21	21	20	20	18	19	20	17	16	17	17	17	18	16	17	19	20	19	21	21	20	20	18	19	20	17	16	17	17
sp|P00395|COX1_HUMAN	sp|P00395|COX1_HUMAN	4	4	4	sp|P00395|COX1_HUMAN Cytochrome c oxidase subunit 1 OS=Homo sapiens OX=9606 GN=MT-CO1 PE=1 SV=1	1	4	4	4	1	1	1	1	1	1	1	1	1	1	1	1	1	2	1	4	3	3	1	1	1	1	1	1	1	1	1	1	1	1	1	2	1	4	3	3	1	1	1	1
sp|P00403|COX2_HUMAN	sp|P00403|COX2_HUMAN	9	9	9	sp|P00403|COX2_HUMAN Cytochrome c oxidase subunit 2 OS=Homo sapiens OX=9606 GN=MT-CO2 PE=1 SV=1	1	9	9	9	7	8	8	7	8	7	7	7	7	8	8	8	8	6	9	8	9	8	7	8	8	7	8	7	7	7	7	8	8	8	8	6	9	8	9	8	7	8	8	7
sp|P00414|COX3_HUMAN	sp|P00414|COX3_HUMAN	2	2	2	sp|P00414|COX3_HUMAN Cytochrome c oxidase subunit 3 OS=Homo sapiens OX=9606 GN=MT-CO3 PE=1 SV=2	1	2	2	2	1	1	1	1	1	1	1	1	1	1	2	1	1	1	2	2	2	2	1	1	1	1	1	1	1	1	1	1	2	1	1	1	2	2	2	2	1	1	1	1
sp|P00441|SODC_HUMAN	sp|P00441|SODC_HUMAN	6	6	6	sp|P00441|SODC_HUMAN Superoxide dismutase [Cu-Zn] OS=Homo sapiens OX=9606 GN=SOD1 PE=1 SV=2	1	6	6	6	6	6	6	6	6	6	6	6	6	6	6	6	6	6	6	6	6	6	6	6	6	6	6	6	6	6	6	6	6	6	6	6	6	6	6	6	6	6	6	6
sp|P00488|F13A_HUMAN	sp|P00488|F13A_HUMAN	2	2	2	sp|P00488|F13A_HUMAN Coagulation factor XIII A chain OS=Homo sapiens OX=9606 GN=F13A1 PE=1 SV=4	1	2	2	2	1	1	1	2	2	2	2	2	1	1	1	0	2	2	1	0	0	0	1	1	1	2	2	2	2	2	1	1	1	0	2	2	1	0	0	0	1	1	1	2
sp|P00491|PNPH_HUMAN	sp|P00491|PNPH_HUMAN	16	16	16	sp|P00491|PNPH_HUMAN Purine nucleoside phosphorylase OS=Homo sapiens OX=9606 GN=PNP PE=1 SV=2	1	16	16	16	16	15	16	16	16	16	16	16	16	14	16	15	15	15	14	15	16	15	16	15	16	16	16	16	16	16	16	14	16	15	15	15	14	15	16	15	16	15	16	16
sp|P00492|HPRT_HUMAN	sp|P00492|HPRT_HUMAN	13	13	12	sp|P00492|HPRT_HUMAN Hypoxanthine-guanine phosphoribosyltransferase OS=Homo sapiens OX=9606 GN=HPRT1 PE=1 SV=2	1	13	13	12	11	12	12	12	13	13	11	11	11	10	12	12	11	11	12	11	11	10	11	12	12	12	13	13	11	11	11	10	12	12	11	11	12	11	11	10	11	11	11	11
sp|P00505|AATM_HUMAN	sp|P00505|AATM_HUMAN	27	27	27	sp|P00505|AATM_HUMAN Aspartate aminotransferase, mitochondrial OS=Homo sapiens OX=9606 GN=GOT2 PE=1 SV=3	1	27	27	27	21	24	22	21	23	25	21	24	22	20	19	19	21	20	20	19	19	22	21	24	22	21	23	25	21	24	22	20	19	19	21	20	20	19	19	22	21	24	22	21
sp|P00533|EGFR_HUMAN;sp|Q15303|ERBB4_HUMAN	sp|P00533|EGFR_HUMAN	26;1	26;1	25;0	sp|P00533|EGFR_HUMAN Epidermal growth factor receptor OS=Homo sapiens OX=9606 GN=EGFR PE=1 SV=2	2	26	26	25	20	18	17	14	18	14	15	11	11	14	9	11	17	16	18	17	15	12	20	18	17	14	18	14	15	11	11	14	9	11	17	16	18	17	15	12	20	18	17	14
sp|P00558|PGK1_HUMAN	sp|P00558|PGK1_HUMAN	31	31	25	sp|P00558|PGK1_HUMAN Phosphoglycerate kinase 1 OS=Homo sapiens OX=9606 GN=PGK1 PE=1 SV=3	1	31	31	25	29	31	31	31	31	31	31	29	29	28	31	31	31	30	30	29	28	29	29	31	31	31	31	31	31	29	29	28	31	31	31	30	30	29	28	29	24	25	25	25
sp|P00568|KAD1_HUMAN;sp|Q9Y6K8|KAD5_HUMAN	sp|P00568|KAD1_HUMAN	11;1	11;1	11;1	sp|P00568|KAD1_HUMAN Adenylate kinase isoenzyme 1 OS=Homo sapiens OX=9606 GN=AK1 PE=1 SV=3	2	11	11	11	9	10	10	9	9	8	8	10	10	8	8	9	8	7	9	8	8	8	9	10	10	9	9	8	8	10	10	8	8	9	8	7	9	8	8	8	9	10	10	9
sp|P00813|ADA_HUMAN	sp|P00813|ADA_HUMAN	8	8	8	sp|P00813|ADA_HUMAN Adenosine deaminase OS=Homo sapiens OX=9606 GN=ADA PE=1 SV=3	1	8	8	8	1	1	1	0	0	0	1	1	0	7	7	6	4	4	5	5	6	6	1	1	1	0	0	0	1	1	0	7	7	6	4	4	5	5	6	6	1	1	1	0
sp|P00846|ATP6_HUMAN	sp|P00846|ATP6_HUMAN	2	2	2	sp|P00846|ATP6_HUMAN ATP synthase subunit a OS=Homo sapiens OX=9606 GN=MT-ATP6 PE=1 SV=1	1	2	2	2	2	2	2	2	2	2	2	2	2	2	2	2	2	2	2	2	2	2	2	2	2	2	2	2	2	2	2	2	2	2	2	2	2	2	2	2	2	2	2	2
sp|P00918|CAH2_HUMAN	sp|P00918|CAH2_HUMAN	9	9	9	sp|P00918|CAH2_HUMAN Carbonic anhydrase 2 OS=Homo sapiens OX=9606 GN=CA2 PE=1 SV=2	1	9	9	9	5	7	6	6	6	6	6	7	7	8	5	8	5	6	5	8	8	9	5	7	6	6	6	6	6	7	7	8	5	8	5	6	5	8	8	9	5	7	6	6
sp|P00966|ASSY_HUMAN	sp|P00966|ASSY_HUMAN	20	20	20	sp|P00966|ASSY_HUMAN Argininosuccinate synthase OS=Homo sapiens OX=9606 GN=ASS1 PE=1 SV=2	1	20	20	20	18	19	18	20	19	19	17	20	19	15	12	15	13	15	14	11	13	12	18	19	18	20	19	19	17	20	19	15	12	15	13	15	14	11	13	12	18	19	18	20
sp|P00973|OAS1_HUMAN	sp|P00973|OAS1_HUMAN	3	3	3	sp|P00973|OAS1_HUMAN 2-5-oligoadenylate synthase 1 OS=Homo sapiens OX=9606 GN=OAS1 PE=1 SV=4	1	3	3	3	2	1	1	1	3	1	2	1	0	0	0	0	0	0	0	0	0	0	2	1	1	1	3	1	2	1	0	0	0	0	0	0	0	0	0	0	2	1	1	1
sp|P01033|TIMP1_HUMAN	sp|P01033|TIMP1_HUMAN	3	3	3	sp|P01033|TIMP1_HUMAN Metalloproteinase inhibitor 1 OS=Homo sapiens OX=9606 GN=TIMP1 PE=1 SV=1	1	3	3	3	1	2	1	2	1	1	1	1	0	1	2	1	2	2	2	1	1	1	1	2	1	2	1	1	1	1	0	1	2	1	2	2	2	1	1	1	1	2	1	2
sp|P01034|CYTC_HUMAN	sp|P01034|CYTC_HUMAN	2	2	2	sp|P01034|CYTC_HUMAN Cystatin-C OS=Homo sapiens OX=9606 GN=CST3 PE=1 SV=1	1	2	2	2	2	1	1	1	1	0	0	0	0	0	0	1	1	1	1	0	1	0	2	1	1	1	1	0	0	0	0	0	0	1	1	1	1	0	1	0	2	1	1	1
sp|P01116|RASK_HUMAN	sp|P01116|RASK_HUMAN	9	9	3	sp|P01116|RASK_HUMAN GTPase KRas OS=Homo sapiens OX=9606 GN=KRAS PE=1 SV=1	1	9	9	3	8	6	7	6	8	8	7	6	7	6	7	8	7	7	6	8	7	5	8	6	7	6	8	8	7	6	7	6	7	8	7	7	6	8	7	5	3	2	2	1
sp|P01130|LDLR_HUMAN	sp|P01130|LDLR_HUMAN	9	9	9	sp|P01130|LDLR_HUMAN Low-density lipoprotein receptor OS=Homo sapiens OX=9606 GN=LDLR PE=1 SV=1	1	9	9	9	7	5	5	4	2	5	1	1	2	1	0	1	0	0	0	1	1	0	7	5	5	4	2	5	1	1	2	1	0	1	0	0	0	1	1	0	7	5	5	4
sp|P01889|HLAB_HUMAN	sp|P01889|HLAB_HUMAN	8	2	2	sp|P01889|HLAB_HUMAN HLA class I histocompatibility antigen, B alpha chain OS=Homo sapiens OX=9606 GN=HLA-B PE=1 SV=3	1	8	2	2	4	5	4	3	2	2	5	6	5	6	6	6	7	7	6	7	7	6	0	0	0	0	0	0	0	0	0	2	2	2	2	2	1	2	2	2	0	0	0	0
sp|P02545|LMNA_HUMAN	sp|P02545|LMNA_HUMAN	46	46	44	sp|P02545|LMNA_HUMAN Prelamin-A/C OS=Homo sapiens OX=9606 GN=LMNA PE=1 SV=1	1	46	46	44	42	42	43	42	44	43	45	41	39	43	44	43	43	44	44	41	41	39	42	42	43	42	44	43	45	41	39	43	44	43	43	44	44	41	41	39	40	40	41	40
sp|P02751|FINC_HUMAN	sp|P02751|FINC_HUMAN	28	28	28	sp|P02751|FINC_HUMAN Fibronectin OS=Homo sapiens OX=9606 GN=FN1 PE=1 SV=5	1	28	28	28	12	14	9	18	16	13	20	20	20	2	5	3	14	12	13	0	0	0	12	14	9	18	16	13	20	20	20	2	5	3	14	12	13	0	0	0	12	14	9	18
sp|P02786|TFR1_HUMAN	sp|P02786|TFR1_HUMAN	32	32	32	sp|P02786|TFR1_HUMAN Transferrin receptor protein 1 OS=Homo sapiens OX=9606 GN=TFRC PE=1 SV=2	1	32	32	32	30	32	31	30	30	32	29	29	28	27	29	27	29	29	29	30	29	29	30	32	31	30	30	32	29	29	28	27	29	27	29	29	29	30	29	29	30	32	31	30
sp|P02794|FRIH_HUMAN	sp|P02794|FRIH_HUMAN	10	10	10	sp|P02794|FRIH_HUMAN Ferritin heavy chain OS=Homo sapiens OX=9606 GN=FTH1 PE=1 SV=2	1	10	10	10	6	6	6	6	7	8	8	8	7	7	8	7	5	5	4	6	5	2	6	6	6	6	7	8	8	8	7	7	8	7	5	5	4	6	5	2	6	6	6	6
sp|P03886|NU1M_HUMAN	sp|P03886|NU1M_HUMAN	2	2	2	sp|P03886|NU1M_HUMAN NADH-ubiquinone oxidoreductase chain 1 OS=Homo sapiens OX=9606 GN=MT-ND1 PE=1 SV=1	1	2	2	2	1	1	1	1	1	1	1	2	2	1	1	1	2	1	2	2	2	2	1	1	1	1	1	1	1	2	2	1	1	1	2	1	2	2	2	2	1	1	1	1
sp|P03891|NU2M_HUMAN	sp|P03891|NU2M_HUMAN	2	2	2	sp|P03891|NU2M_HUMAN NADH-ubiquinone oxidoreductase chain 2 OS=Homo sapiens OX=9606 GN=MT-ND2 PE=1 SV=2	1	2	2	2	1	1	1	1	1	1	1	1	1	1	1	1	1	1	1	2	2	2	1	1	1	1	1	1	1	1	1	1	1	1	1	1	1	2	2	2	1	1	1	1
sp|P03905|NU4M_HUMAN	sp|P03905|NU4M_HUMAN	5	5	5	sp|P03905|NU4M_HUMAN NADH-ubiquinone oxidoreductase chain 4 OS=Homo sapiens OX=9606 GN=MT-ND4 PE=1 SV=1	1	5	5	5	2	3	3	3	2	3	1	3	3	5	4	4	4	4	4	4	5	4	2	3	3	3	2	3	1	3	3	5	4	4	4	4	4	4	5	4	2	3	3	3
sp|P03915|NU5M_HUMAN	sp|P03915|NU5M_HUMAN	5	5	5	sp|P03915|NU5M_HUMAN NADH-ubiquinone oxidoreductase chain 5 OS=Homo sapiens OX=9606 GN=MT-ND5 PE=1 SV=2	1	5	5	5	3	1	1	3	1	0	1	1	2	0	0	2	2	4	3	4	2	4	3	1	1	3	1	0	1	1	2	0	0	2	2	4	3	4	2	4	3	1	1	3
sp|P03928|ATP8_HUMAN	sp|P03928|ATP8_HUMAN	3	3	3	sp|P03928|ATP8_HUMAN ATP synthase protein 8 OS=Homo sapiens OX=9606 GN=MT-ATP8 PE=1 SV=1	1	3	3	3	3	1	2	2	2	3	2	1	1	2	1	2	2	2	2	2	2	2	3	1	2	2	2	3	2	1	1	2	1	2	2	2	2	2	2	2	3	1	2	2
sp|P04035|HMDH_HUMAN	sp|P04035|HMDH_HUMAN	5	5	5	sp|P04035|HMDH_HUMAN 3-hydroxy-3-methylglutaryl-coenzyme A reductase OS=Homo sapiens OX=9606 GN=HMGCR PE=1 SV=1	1	5	5	5	1	0	1	1	2	4	0	1	0	0	0	0	0	0	0	0	0	0	1	0	1	1	2	4	0	1	0	0	0	0	0	0	0	0	0	0	1	0	1	1
sp|P04040|CATA_HUMAN	sp|P04040|CATA_HUMAN	23	23	23	sp|P04040|CATA_HUMAN Catalase OS=Homo sapiens OX=9606 GN=CAT PE=1 SV=3	1	23	23	23	19	20	19	20	19	19	20	20	20	16	16	16	18	17	16	16	15	16	19	20	19	20	19	19	20	20	20	16	16	16	18	17	16	16	15	16	19	20	19	20
sp|P04049|RAF1_HUMAN	sp|P04049|RAF1_HUMAN	8	8	5	sp|P04049|RAF1_HUMAN RAF proto-oncogene serine/threonine-protein kinase OS=Homo sapiens OX=9606 GN=RAF1 PE=1 SV=1	1	8	8	5	2	4	2	4	3	3	1	3	2	2	2	2	1	1	2	1	3	2	2	4	2	4	3	3	1	3	2	2	2	2	1	1	2	1	3	2	1	2	1	3
sp|P04062|GLCM_HUMAN	sp|P04062|GLCM_HUMAN	7	7	7	sp|P04062|GLCM_HUMAN Lysosomal acid glucosylceramidase OS=Homo sapiens OX=9606 GN=GBA PE=1 SV=3	1	7	7	7	5	6	5	4	5	4	6	5	5	2	0	1	5	2	2	4	4	5	5	6	5	4	5	4	6	5	5	2	0	1	5	2	2	4	4	5	5	6	5	4
sp|P04066|FUCO_HUMAN	sp|P04066|FUCO_HUMAN	11	11	11	sp|P04066|FUCO_HUMAN Tissue alpha-L-fucosidase OS=Homo sapiens OX=9606 GN=FUCA1 PE=1 SV=4	1	11	11	11	6	9	8	7	7	9	9	7	7	4	4	6	3	5	4	6	5	7	6	9	8	7	7	9	9	7	7	4	4	6	3	5	4	6	5	7	6	9	8	7
sp|P04075|ALDOA_HUMAN;sp|P05062|ALDOB_HUMAN	sp|P04075|ALDOA_HUMAN	31;1	31;1	26;0	sp|P04075|ALDOA_HUMAN Fructose-bisphosphate aldolase A OS=Homo sapiens OX=9606 GN=ALDOA PE=1 SV=2	2	31	31	26	28	27	28	27	27	26	27	28	27	29	29	28	28	28	28	28	28	29	28	27	28	27	27	26	27	28	27	29	29	28	28	28	28	28	28	29	23	23	23	23
sp|P04080|CYTB_HUMAN	sp|P04080|CYTB_HUMAN	5	5	5	sp|P04080|CYTB_HUMAN Cystatin-B OS=Homo sapiens OX=9606 GN=CSTB PE=1 SV=2	1	5	5	5	5	5	5	5	5	5	5	5	5	5	5	5	5	5	5	5	5	5	5	5	5	5	5	5	5	5	5	5	5	5	5	5	5	5	5	5	5	5	5	5
sp|P04083|ANXA1_HUMAN	sp|P04083|ANXA1_HUMAN	24	24	24	sp|P04083|ANXA1_HUMAN Annexin A1 OS=Homo sapiens OX=9606 GN=ANXA1 PE=1 SV=2	1	24	24	24	23	22	22	23	23	23	22	23	23	24	24	24	24	24	22	23	23	24	23	22	22	23	23	23	22	23	23	24	24	24	24	24	22	23	23	24	23	22	22	23
sp|P04156|PRIO_HUMAN	sp|P04156|PRIO_HUMAN	2	2	2	sp|P04156|PRIO_HUMAN Major prion protein OS=Homo sapiens OX=9606 GN=PRNP PE=1 SV=1	1	2	2	2	2	2	2	2	2	2	2	2	2	2	2	2	2	2	2	2	2	2	2	2	2	2	2	2	2	2	2	2	2	2	2	2	2	2	2	2	2	2	2	2
sp|P04179|SODM_HUMAN	sp|P04179|SODM_HUMAN	9	9	9	sp|P04179|SODM_HUMAN Superoxide dismutase [Mn], mitochondrial OS=Homo sapiens OX=9606 GN=SOD2 PE=1 SV=3	1	9	9	9	8	8	9	7	8	8	7	7	8	7	7	8	8	8	7	8	8	8	8	8	9	7	8	8	7	7	8	7	7	8	8	8	7	8	8	8	8	8	9	7
sp|P04181|OAT_HUMAN	sp|P04181|OAT_HUMAN	22	22	22	sp|P04181|OAT_HUMAN Ornithine aminotransferase, mitochondrial OS=Homo sapiens OX=9606 GN=OAT PE=1 SV=1	1	22	22	22	20	18	20	19	18	19	16	19	19	18	19	18	16	20	19	19	19	20	20	18	20	19	18	19	16	19	19	18	19	18	16	20	19	19	19	20	20	18	20	19
sp|P04183|KITH_HUMAN	sp|P04183|KITH_HUMAN	12	12	12	sp|P04183|KITH_HUMAN Thymidine kinase, cytosolic OS=Homo sapiens OX=9606 GN=TK1 PE=1 SV=2	1	12	12	12	8	8	9	9	9	8	10	8	8	9	9	9	10	9	10	8	9	8	8	8	9	9	9	8	10	8	8	9	9	9	10	9	10	8	9	8	8	8	9	9
sp|P04350|TBB4A_HUMAN	sp|P04350|TBB4A_HUMAN	22	2	2	sp|P04350|TBB4A_HUMAN Tubulin beta-4A chain OS=Homo sapiens OX=9606 GN=TUBB4A PE=1 SV=2	1	22	2	2	20	20	20	20	20	19	20	20	20	22	21	21	21	21	21	22	22	22	0	0	0	0	0	0	0	0	0	2	2	2	2	2	2	2	2	2	0	0	0	0
sp|P04406|G3P_HUMAN;sp|O14556|G3PT_HUMAN	sp|P04406|G3P_HUMAN	17;1	17;1	17;1	sp|P04406|G3P_HUMAN Glyceraldehyde-3-phosphate dehydrogenase OS=Homo sapiens OX=9606 GN=GAPDH PE=1 SV=3	2	17	17	17	17	17	15	17	15	16	16	16	16	16	15	15	16	15	15	17	17	15	17	17	15	17	15	16	16	16	16	16	15	15	16	15	15	17	17	15	17	17	15	17
sp|P04424|ARLY_HUMAN	sp|P04424|ARLY_HUMAN	11	11	11	sp|P04424|ARLY_HUMAN Argininosuccinate lyase OS=Homo sapiens OX=9606 GN=ASL PE=1 SV=4	1	11	11	11	8	7	7	4	3	6	5	6	7	6	2	5	3	2	5	6	11	7	8	7	7	4	3	6	5	6	7	6	2	5	3	2	5	6	11	7	8	7	7	4
sp|P04439|HLAA_HUMAN;sp|P30511|HLAF_HUMAN	sp|P04439|HLAA_HUMAN	14;1	14;1	7;0	sp|P04439|HLAA_HUMAN HLA class I histocompatibility antigen, A alpha chain OS=Homo sapiens OX=9606 GN=HLA-A PE=1 SV=2	2	14	14	7	9	8	8	7	8	7	9	8	8	12	11	9	12	11	11	13	14	13	9	8	8	7	8	7	9	8	8	12	11	9	12	11	11	13	14	13	3	3	3	2
sp|P04626|ERBB2_HUMAN	sp|P04626|ERBB2_HUMAN	8	7	7	sp|P04626|ERBB2_HUMAN Receptor tyrosine-protein kinase erbB-2 OS=Homo sapiens OX=9606 GN=ERBB2 PE=1 SV=1	1	8	7	7	2	2	3	2	3	4	3	3	1	1	0	1	1	1	0	2	1	1	2	2	3	2	3	4	3	3	1	1	0	1	0	0	0	2	1	1	2	2	3	2
sp|P04632|CPNS1_HUMAN;sp|Q96L46|CPNS2_HUMAN	sp|P04632|CPNS1_HUMAN	13;2	13;2	13;2	sp|P04632|CPNS1_HUMAN Calpain small subunit 1 OS=Homo sapiens OX=9606 GN=CAPNS1 PE=1 SV=1	2	13	13	13	13	13	12	12	13	12	11	13	12	12	12	12	11	11	11	12	12	13	13	13	12	12	13	12	11	13	12	12	12	12	11	11	11	12	12	13	13	13	12	12
sp|P04792|HSPB1_HUMAN	sp|P04792|HSPB1_HUMAN	16	16	16	sp|P04792|HSPB1_HUMAN Heat shock protein beta-1 OS=Homo sapiens OX=9606 GN=HSPB1 PE=1 SV=2	1	16	16	16	16	16	16	16	16	16	16	16	16	16	16	16	16	16	16	16	16	16	16	16	16	16	16	16	16	16	16	16	16	16	16	16	16	16	16	16	16	16	16	16
sp|P04818|TYSY_HUMAN	sp|P04818|TYSY_HUMAN	10	10	10	sp|P04818|TYSY_HUMAN Thymidylate synthase OS=Homo sapiens OX=9606 GN=TYMS PE=1 SV=3	1	10	10	10	8	6	6	6	5	8	7	6	6	5	6	4	3	4	3	7	5	7	8	6	6	6	5	8	7	6	6	5	6	4	3	4	3	7	5	7	8	6	6	6
sp|P04843|RPN1_HUMAN	sp|P04843|RPN1_HUMAN	34	34	34	sp|P04843|RPN1_HUMAN Dolichyl-diphosphooligosaccharide--protein glycosyltransferase subunit 1 OS=Homo sapiens OX=9606 GN=RPN1 PE=1 SV=1	1	34	34	34	31	30	30	29	29	29	27	28	29	30	33	31	31	28	29	32	29	32	31	30	30	29	29	29	27	28	29	30	33	31	31	28	29	32	29	32	31	30	30	29
sp|P04844|RPN2_HUMAN	sp|P04844|RPN2_HUMAN	24	24	24	sp|P04844|RPN2_HUMAN Dolichyl-diphosphooligosaccharide--protein glycosyltransferase subunit 2 OS=Homo sapiens OX=9606 GN=RPN2 PE=1 SV=3	1	24	24	24	22	22	21	22	21	21	20	21	20	20	20	20	20	18	20	21	22	21	22	22	21	22	21	21	20	21	20	20	20	20	20	18	20	21	22	21	22	22	21	22
sp|P04899|GNAI2_HUMAN	sp|P04899|GNAI2_HUMAN	15	15	8	sp|P04899|GNAI2_HUMAN Guanine nucleotide-binding protein G(i) subunit alpha-2 OS=Homo sapiens OX=9606 GN=GNAI2 PE=1 SV=3	1	15	15	8	15	14	13	14	15	14	14	13	15	13	13	15	14	13	12	14	14	15	15	14	13	14	15	14	14	13	15	13	13	15	14	13	12	14	14	15	8	7	6	7
sp|P05023|AT1A1_HUMAN;sp|P20648|ATP4A_HUMAN	sp|P05023|AT1A1_HUMAN	45;4	45;4	27;0	sp|P05023|AT1A1_HUMAN Sodium/potassium-transporting ATPase subunit alpha-1 OS=Homo sapiens OX=9606 GN=ATP1A1 PE=1 SV=1	2	45	45	27	44	42	44	41	40	41	39	43	42	42	38	41	39	40	40	44	42	40	44	42	44	41	40	41	39	43	42	42	38	41	39	40	40	44	42	40	26	25	26	24
sp|P05026|AT1B1_HUMAN	sp|P05026|AT1B1_HUMAN	7	7	7	sp|P05026|AT1B1_HUMAN Sodium/potassium-transporting ATPase subunit beta-1 OS=Homo sapiens OX=9606 GN=ATP1B1 PE=1 SV=1	1	7	7	7	6	6	7	7	7	6	6	6	6	4	6	6	6	6	6	5	5	6	6	6	7	7	7	6	6	6	6	4	6	6	6	6	6	5	5	6	6	6	7	7
sp|P05067|A4_HUMAN	sp|P05067|A4_HUMAN	10	10	9	sp|P05067|A4_HUMAN Amyloid-beta precursor protein OS=Homo sapiens OX=9606 GN=APP PE=1 SV=3	1	10	10	9	7	8	7	7	6	6	6	8	7	3	3	3	5	4	6	6	6	6	7	8	7	7	6	6	6	8	7	3	3	3	5	4	6	6	6	6	6	7	6	7
sp|P05091|ALDH2_HUMAN	sp|P05091|ALDH2_HUMAN	24	24	21	sp|P05091|ALDH2_HUMAN Aldehyde dehydrogenase, mitochondrial OS=Homo sapiens OX=9606 GN=ALDH2 PE=1 SV=2	1	24	24	21	21	20	19	20	22	19	20	18	20	15	16	18	17	17	17	17	15	15	21	20	19	20	22	19	20	18	20	15	16	18	17	17	17	17	15	15	18	17	17	19
sp|P05114|HMGN1_HUMAN	sp|P05114|HMGN1_HUMAN	3	3	3	sp|P05114|HMGN1_HUMAN Non-histone chromosomal protein HMG-14 OS=Homo sapiens OX=9606 GN=HMGN1 PE=1 SV=3	1	3	3	3	2	2	2	2	2	2	2	2	2	2	2	2	2	2	2	2	1	3	2	2	2	2	2	2	2	2	2	2	2	2	2	2	2	2	1	3	2	2	2	2
sp|P05141|ADT2_HUMAN;sp|Q9H0C2|ADT4_HUMAN	sp|P05141|ADT2_HUMAN	16;3	8;0	8;0	sp|P05141|ADT2_HUMAN ADP/ATP translocase 2 OS=Homo sapiens OX=9606 GN=SLC25A5 PE=1 SV=7	2	16	8	8	15	15	15	15	15	15	16	15	15	13	14	14	15	15	15	14	15	14	7	7	7	7	7	7	8	7	7	6	6	6	7	7	7	6	7	6	7	7	7	7
sp|P05161|ISG15_HUMAN	sp|P05161|ISG15_HUMAN	8	8	8	sp|P05161|ISG15_HUMAN Ubiquitin-like protein ISG15 OS=Homo sapiens OX=9606 GN=ISG15 PE=1 SV=5	1	8	8	8	6	5	6	4	6	6	5	6	6	8	8	7	6	7	7	5	7	8	6	5	6	4	6	6	5	6	6	8	8	7	6	7	7	5	7	8	6	5	6	4
sp|P05165|PCCA_HUMAN	sp|P05165|PCCA_HUMAN	10	10	10	sp|P05165|PCCA_HUMAN Propionyl-CoA carboxylase alpha chain, mitochondrial OS=Homo sapiens OX=9606 GN=PCCA PE=1 SV=4	1	10	10	10	5	4	5	6	7	4	4	4	4	1	1	1	2	3	2	4	3	3	5	4	5	6	7	4	4	4	4	1	1	1	2	3	2	4	3	3	5	4	5	6
sp|P05166|PCCB_HUMAN	sp|P05166|PCCB_HUMAN	17	17	17	sp|P05166|PCCB_HUMAN Propionyl-CoA carboxylase beta chain, mitochondrial OS=Homo sapiens OX=9606 GN=PCCB PE=1 SV=3	1	17	17	17	9	6	11	12	10	9	9	9	9	4	6	5	9	5	7	5	6	3	9	6	11	12	10	9	9	9	9	4	6	5	9	5	7	5	6	3	9	6	11	12
sp|P05198|IF2A_HUMAN	sp|P05198|IF2A_HUMAN	24	24	24	sp|P05198|IF2A_HUMAN Eukaryotic translation initiation factor 2 subunit 1 OS=Homo sapiens OX=9606 GN=EIF2S1 PE=1 SV=3	1	24	24	24	23	22	23	23	23	24	23	20	21	24	24	24	23	22	23	22	21	23	23	22	23	23	23	24	23	20	21	24	24	24	23	22	23	22	21	23	23	22	23	23
sp|P05204|HMGN2_HUMAN;sp|Q15651|HMGN3_HUMAN	sp|P05204|HMGN2_HUMAN;sp|Q15651|HMGN3_HUMAN	2;2	2;2	2;2	sp|P05204|HMGN2_HUMAN Non-histone chromosomal protein HMG-17 OS=Homo sapiens OX=9606 GN=HMGN2 PE=1 SV=3;sp|Q15651|HMGN3_HUMAN High mobility group nucleosome-binding domain-containing protein 3 OS=Homo sapiens OX=9606 GN=HMGN3 PE=1 SV=2	2	2	2	2	2	2	2	2	2	1	2	2	2	2	2	2	1	2	2	2	2	2	2	2	2	2	2	1	2	2	2	2	2	2	1	2	2	2	2	2	2	2	2	2
sp|P05362|ICAM1_HUMAN	sp|P05362|ICAM1_HUMAN	10	10	10	sp|P05362|ICAM1_HUMAN Intercellular adhesion molecule 1 OS=Homo sapiens OX=9606 GN=ICAM1 PE=1 SV=2	1	10	10	10	8	8	7	7	8	7	8	8	7	0	1	0	0	0	0	0	0	0	8	8	7	7	8	7	8	8	7	0	1	0	0	0	0	0	0	0	8	8	7	7
sp|P05386|RLA1_HUMAN	sp|P05386|RLA1_HUMAN	5	4	4	sp|P05386|RLA1_HUMAN 60S acidic ribosomal protein P1 OS=Homo sapiens OX=9606 GN=RPLP1 PE=1 SV=1	1	5	4	4	4	4	4	5	5	5	3	4	4	5	5	5	5	5	5	4	4	4	4	4	4	4	4	4	3	4	4	4	4	4	4	4	4	4	4	4	4	4	4	4
sp|P05387|RLA2_HUMAN	sp|P05387|RLA2_HUMAN	9	9	8	sp|P05387|RLA2_HUMAN 60S acidic ribosomal protein P2 OS=Homo sapiens OX=9606 GN=RPLP2 PE=1 SV=1	1	9	9	8	8	8	8	9	9	9	8	8	8	9	9	9	8	9	9	8	8	8	8	8	8	9	9	9	8	8	8	9	9	9	8	9	9	8	8	8	8	8	8	8
sp|P05388|RLA0_HUMAN;sp|Q8NHW5|RLA0L_HUMAN	sp|P05388|RLA0_HUMAN;sp|Q8NHW5|RLA0L_HUMAN	13;8	13;8	13;8	sp|P05388|RLA0_HUMAN 60S acidic ribosomal protein P0 OS=Homo sapiens OX=9606 GN=RPLP0 PE=1 SV=1;sp|Q8NHW5|RLA0L_HUMAN 60S acidic ribosomal protein P0-like OS=Homo sapiens OX=9606 GN=RPLP0P6 PE=5 SV=1	2	13	13	13	12	12	12	13	12	12	13	13	12	13	12	12	13	12	12	13	13	12	12	12	12	13	12	12	13	13	12	13	12	12	13	12	12	13	13	12	12	12	12	13
sp|P05423|RPC4_HUMAN	sp|P05423|RPC4_HUMAN	3	3	3	sp|P05423|RPC4_HUMAN DNA-directed RNA polymerase III subunit RPC4 OS=Homo sapiens OX=9606 GN=POLR3D PE=1 SV=2	1	3	3	3	1	2	2	0	0	0	1	1	2	1	1	0	2	1	2	2	1	1	1	2	2	0	0	0	1	1	2	1	1	0	2	1	2	2	1	1	1	2	2	0
sp|P05455|LA_HUMAN	sp|P05455|LA_HUMAN	29	29	29	sp|P05455|LA_HUMAN Lupus La protein OS=Homo sapiens OX=9606 GN=SSB PE=1 SV=2	1	29	29	29	27	28	28	28	28	27	28	28	28	29	25	28	29	28	28	27	27	27	27	28	28	28	28	27	28	28	28	29	25	28	29	28	28	27	27	27	27	28	28	28
sp|P05556|ITB1_HUMAN	sp|P05556|ITB1_HUMAN	20	20	20	sp|P05556|ITB1_HUMAN Integrin beta-1 OS=Homo sapiens OX=9606 GN=ITGB1 PE=1 SV=2	1	20	20	20	16	18	16	18	18	17	16	17	16	17	18	18	19	18	18	18	18	19	16	18	16	18	18	17	16	17	16	17	18	18	19	18	18	18	18	19	16	18	16	18
sp|P05783|K1C18_HUMAN;CON__H-INV:HIT000015463	sp|P05783|K1C18_HUMAN	38;3	36;3	26;2	sp|P05783|K1C18_HUMAN Keratin, type I cytoskeletal 18 OS=Homo sapiens OX=9606 GN=KRT18 PE=1 SV=2	2	38	36	26	32	32	33	35	34	32	31	33	35	34	33	33	33	33	32	32	31	30	30	30	31	33	32	30	29	31	33	32	31	31	31	31	30	30	29	28	21	20	22	24
sp|P05976|MYL1_HUMAN;sp|P08590|MYL3_HUMAN	sp|P05976|MYL1_HUMAN;sp|P08590|MYL3_HUMAN	3;2	3;2	3;2	sp|P05976|MYL1_HUMAN Myosin light chain 1/3, skeletal muscle isoform OS=Homo sapiens OX=9606 GN=MYL1 PE=1 SV=3;sp|P08590|MYL3_HUMAN Myosin light chain 3 OS=Homo sapiens OX=9606 GN=MYL3 PE=1 SV=3	2	3	3	3	1	2	1	1	1	2	2	1	1	2	1	1	1	0	1	1	1	1	1	2	1	1	1	2	2	1	1	2	1	1	1	0	1	1	1	1	1	2	1	1
sp|P06132|DCUP_HUMAN	sp|P06132|DCUP_HUMAN	11	11	11	sp|P06132|DCUP_HUMAN Uroporphyrinogen decarboxylase OS=Homo sapiens OX=9606 GN=UROD PE=1 SV=2	1	11	11	11	7	8	9	8	8	7	8	7	8	9	8	9	7	7	6	7	7	6	7	8	9	8	8	7	8	7	8	9	8	9	7	7	6	7	7	6	7	8	9	8
sp|P06280|AGAL_HUMAN	sp|P06280|AGAL_HUMAN	10	10	10	sp|P06280|AGAL_HUMAN Alpha-galactosidase A OS=Homo sapiens OX=9606 GN=GLA PE=1 SV=1	1	10	10	10	5	6	5	9	6	5	6	7	5	3	4	3	5	2	6	6	5	7	5	6	5	9	6	5	6	7	5	3	4	3	5	2	6	6	5	7	5	6	5	9
sp|P06396|GELS_HUMAN;REV__sp|Q6TDU7|CASC1_HUMAN	sp|P06396|GELS_HUMAN	27;1	27;1	11;1	sp|P06396|GELS_HUMAN Gelsolin OS=Homo sapiens OX=9606 GN=GSN PE=1 SV=1	2	27	27	11	20	20	20	22	21	20	20	20	20	25	23	22	22	22	25	23	22	22	20	20	20	22	21	20	20	20	20	25	23	22	22	22	25	23	22	22	7	7	8	7
sp|P06400|RB_HUMAN	sp|P06400|RB_HUMAN	18	18	18	sp|P06400|RB_HUMAN Retinoblastoma-associated protein OS=Homo sapiens OX=9606 GN=RB1 PE=1 SV=2	1	18	18	18	15	12	13	14	10	12	9	11	9	2	6	5	6	3	6	8	10	9	15	12	13	14	10	12	9	11	9	2	6	5	6	3	6	8	10	9	15	12	13	14
sp|P06454|PTMA_HUMAN	sp|P06454|PTMA_HUMAN	8	8	8	sp|P06454|PTMA_HUMAN Prothymosin alpha OS=Homo sapiens OX=9606 GN=PTMA PE=1 SV=2	1	8	8	8	6	8	7	8	8	8	7	8	8	8	8	8	8	8	8	8	8	8	6	8	7	8	8	8	7	8	8	8	8	8	8	8	8	8	8	8	6	8	7	8
sp|P06493|CDK1_HUMAN	sp|P06493|CDK1_HUMAN	19	19	17	sp|P06493|CDK1_HUMAN Cyclin-dependent kinase 1 OS=Homo sapiens OX=9606 GN=CDK1 PE=1 SV=3	1	19	19	17	15	17	15	16	16	12	13	16	16	14	13	11	11	12	12	16	16	16	15	17	15	16	16	12	13	16	16	14	13	11	11	12	12	16	16	16	13	15	13	14
sp|P06576|ATPB_HUMAN	sp|P06576|ATPB_HUMAN	27	27	27	sp|P06576|ATPB_HUMAN ATP synthase subunit beta, mitochondrial OS=Homo sapiens OX=9606 GN=ATP5F1B PE=1 SV=3	1	27	27	27	26	25	25	26	26	24	25	26	26	26	25	24	27	26	26	25	25	26	26	25	25	26	26	24	25	26	26	26	25	24	27	26	26	25	25	26	26	25	25	26
sp|P06703|S10A6_HUMAN	sp|P06703|S10A6_HUMAN	4	4	4	sp|P06703|S10A6_HUMAN Protein S100-A6 OS=Homo sapiens OX=9606 GN=S100A6 PE=1 SV=1	1	4	4	4	4	4	4	4	4	4	4	3	4	4	4	4	4	4	4	4	4	4	4	4	4	4	4	4	4	3	4	4	4	4	4	4	4	4	4	4	4	4	4	4
sp|P06730|IF4E_HUMAN	sp|P06730|IF4E_HUMAN	8	8	8	sp|P06730|IF4E_HUMAN Eukaryotic translation initiation factor 4E OS=Homo sapiens OX=9606 GN=EIF4E PE=1 SV=2	1	8	8	8	6	6	7	8	6	7	7	4	6	7	8	8	7	8	8	6	7	5	6	6	7	8	6	7	7	4	6	7	8	8	7	8	8	6	7	5	6	6	7	8
sp|P06733|ENOA_HUMAN	sp|P06733|ENOA_HUMAN	24	24	21	sp|P06733|ENOA_HUMAN Alpha-enolase OS=Homo sapiens OX=9606 GN=ENO1 PE=1 SV=2	1	24	24	21	23	22	22	22	22	22	23	22	22	22	22	22	21	22	21	22	22	22	23	22	22	22	22	22	23	22	22	22	22	22	21	22	21	22	22	22	20	19	19	19
sp|P06737|PYGL_HUMAN	sp|P06737|PYGL_HUMAN	45	45	36	sp|P06737|PYGL_HUMAN Glycogen phosphorylase, liver form OS=Homo sapiens OX=9606 GN=PYGL PE=1 SV=4	1	45	45	36	8	5	6	4	10	7	5	5	3	39	39	38	33	31	34	40	41	37	8	5	6	4	10	7	5	5	3	39	39	38	33	31	34	40	41	37	3	1	2	0
sp|P06744|G6PI_HUMAN	sp|P06744|G6PI_HUMAN	23	23	16	sp|P06744|G6PI_HUMAN Glucose-6-phosphate isomerase OS=Homo sapiens OX=9606 GN=GPI PE=1 SV=4	1	23	23	16	21	23	23	22	22	22	22	21	21	22	23	21	23	21	20	21	23	22	21	23	23	22	22	22	22	21	21	22	23	21	23	21	20	21	23	22	14	16	16	16
sp|P06746|DPOLB_HUMAN	sp|P06746|DPOLB_HUMAN	8	8	8	sp|P06746|DPOLB_HUMAN DNA polymerase beta OS=Homo sapiens OX=9606 GN=POLB PE=1 SV=3	1	8	8	8	3	2	3	4	5	2	4	4	4	4	5	5	5	5	4	2	1	3	3	2	3	4	5	2	4	4	4	4	5	5	5	5	4	2	1	3	3	2	3	4
sp|P06748|NPM_HUMAN	sp|P06748|NPM_HUMAN	18	18	18	sp|P06748|NPM_HUMAN Nucleophosmin OS=Homo sapiens OX=9606 GN=NPM1 PE=1 SV=2	1	18	18	18	14	14	14	14	15	14	16	15	16	15	14	15	15	15	15	13	15	14	14	14	14	14	15	14	16	15	16	15	14	15	15	15	15	13	15	14	14	14	14	14
sp|P06753|TPM3_HUMAN	sp|P06753|TPM3_HUMAN	14	10	6	sp|P06753|TPM3_HUMAN Tropomyosin alpha-3 chain OS=Homo sapiens OX=9606 GN=TPM3 PE=1 SV=2	1	14	10	6	13	13	14	13	13	13	13	12	13	10	10	11	11	10	11	10	10	10	9	9	10	9	9	9	9	8	9	6	6	7	7	6	7	6	6	6	6	5	6	6
sp|P06756|ITAV_HUMAN	sp|P06756|ITAV_HUMAN	22	22	22	sp|P06756|ITAV_HUMAN Integrin alpha-V OS=Homo sapiens OX=9606 GN=ITGAV PE=1 SV=2	1	22	22	22	15	18	18	17	17	19	16	12	17	5	7	8	10	11	11	9	12	10	15	18	18	17	17	19	16	12	17	5	7	8	10	11	11	9	12	10	15	18	18	17
sp|P06865|HEXA_HUMAN	sp|P06865|HEXA_HUMAN	13	13	13	sp|P06865|HEXA_HUMAN Beta-hexosaminidase subunit alpha OS=Homo sapiens OX=9606 GN=HEXA PE=1 SV=2	1	13	13	13	8	11	11	10	11	9	9	8	7	7	5	6	5	5	7	3	4	4	8	11	11	10	11	9	9	8	7	7	5	6	5	5	7	3	4	4	8	11	11	10
sp|Q16778|H2B2E_HUMAN;sp|P06899|H2B1J_HUMAN;sp|P33778|H2B1B_HUMAN;sp|P23527|H2B1O_HUMAN;sp|Q8N257|H2B3B_HUMAN;sp|Q6DRA6|H2B2D_HUMAN;sp|Q6DN03|H2B2C_HUMAN	sp|Q16778|H2B2E_HUMAN;sp|P06899|H2B1J_HUMAN;sp|P33778|H2B1B_HUMAN;sp|P23527|H2B1O_HUMAN;sp|Q8N257|H2B3B_HUMAN	9;9;8;8;6;3;3	3;3;2;2;2;2;2	2;2;2;2;2;2;2	sp|Q16778|H2B2E_HUMAN Histone H2B type 2-E OS=Homo sapiens OX=9606 GN=HIST2H2BE PE=1 SV=3;sp|P06899|H2B1J_HUMAN Histone H2B type 1-J OS=Homo sapiens OX=9606 GN=H2BC11 PE=1 SV=3;sp|P33778|H2B1B_HUMAN Histone H2B type 1-B OS=Homo sapiens OX=9606 GN=HIST1H2BB	7	9	3	2	8	7	8	7	7	8	8	8	9	7	8	7	8	8	7	7	8	7	3	3	3	3	3	3	3	3	3	3	3	3	3	3	3	3	3	3	2	2	2	2
sp|P07093|GDN_HUMAN	sp|P07093|GDN_HUMAN	6	6	6	sp|P07093|GDN_HUMAN Glia-derived nexin OS=Homo sapiens OX=9606 GN=SERPINE2 PE=1 SV=1	1	6	6	6	0	1	0	0	0	0	0	0	0	2	4	3	2	3	2	4	4	5	0	1	0	0	0	0	0	0	0	2	4	3	2	3	2	4	4	5	0	1	0	0
sp|P07099|HYEP_HUMAN	sp|P07099|HYEP_HUMAN	20	20	20	sp|P07099|HYEP_HUMAN Epoxide hydrolase 1 OS=Homo sapiens OX=9606 GN=EPHX1 PE=1 SV=1	1	20	20	20	18	18	17	20	19	18	19	14	18	15	16	16	17	14	16	14	15	16	18	18	17	20	19	18	19	14	18	15	16	16	17	14	16	14	15	16	18	18	17	20
sp|P07108|ACBP_HUMAN	sp|P07108|ACBP_HUMAN	6	6	6	sp|P07108|ACBP_HUMAN Acyl-CoA-binding protein OS=Homo sapiens OX=9606 GN=DBI PE=1 SV=2	1	6	6	6	6	6	6	5	6	5	5	6	6	6	6	5	5	5	5	5	5	6	6	6	6	5	6	5	5	6	6	6	6	5	5	5	5	5	5	6	6	6	6	5
sp|P07195|LDHB_HUMAN	sp|P07195|LDHB_HUMAN	20	19	19	sp|P07195|LDHB_HUMAN L-lactate dehydrogenase B chain OS=Homo sapiens OX=9606 GN=LDHB PE=1 SV=2	1	20	19	19	18	19	19	19	19	19	19	19	19	20	19	20	18	19	19	20	20	20	17	18	18	18	18	18	18	18	18	19	18	19	17	18	18	19	19	19	17	18	18	18
sp|P07199|CENPB_HUMAN	sp|P07199|CENPB_HUMAN	4	4	4	sp|P07199|CENPB_HUMAN Major centromere autoantigen B OS=Homo sapiens OX=9606 GN=CENPB PE=1 SV=2	1	4	4	4	1	0	1	1	0	1	3	2	1	0	0	1	3	1	1	1	0	2	1	0	1	1	0	1	3	2	1	0	0	1	3	1	1	1	0	2	1	0	1	1
sp|P07203|GPX1_HUMAN	sp|P07203|GPX1_HUMAN	8	8	8	sp|P07203|GPX1_HUMAN Glutathione peroxidase 1 OS=Homo sapiens OX=9606 GN=GPX1 PE=1 SV=4	1	8	8	8	2	2	1	2	4	1	3	3	2	7	8	6	6	6	7	6	5	6	2	2	1	2	4	1	3	3	2	7	8	6	6	6	7	6	5	6	2	2	1	2
sp|P07237|PDIA1_HUMAN	sp|P07237|PDIA1_HUMAN	38	38	38	sp|P07237|PDIA1_HUMAN Protein disulfide-isomerase OS=Homo sapiens OX=9606 GN=P4HB PE=1 SV=3	1	38	38	38	32	34	34	33	31	32	32	32	33	33	31	33	36	34	35	32	32	32	32	34	34	33	31	32	32	32	33	33	31	33	36	34	35	32	32	32	32	34	34	33
sp|P07305|H10_HUMAN	sp|P07305|H10_HUMAN	9	9	9	sp|P07305|H10_HUMAN Histone H1.0 OS=Homo sapiens OX=9606 GN=H1-0 PE=1 SV=3	1	9	9	9	7	6	6	8	6	5	8	6	6	9	9	9	9	9	9	9	9	8	7	6	6	8	6	5	8	6	6	9	9	9	9	9	9	9	9	8	7	6	6	8
sp|P07311|ACYP1_HUMAN	sp|P07311|ACYP1_HUMAN	6	6	6	sp|P07311|ACYP1_HUMAN Acylphosphatase-1 OS=Homo sapiens OX=9606 GN=ACYP1 PE=1 SV=2	1	6	6	6	3	3	3	3	4	3	3	3	4	4	5	4	5	3	5	4	4	6	3	3	3	3	4	3	3	3	4	4	5	4	5	3	5	4	4	6	3	3	3	3
sp|P07339|CATD_HUMAN	sp|P07339|CATD_HUMAN	16	16	16	sp|P07339|CATD_HUMAN Cathepsin D OS=Homo sapiens OX=9606 GN=CTSD PE=1 SV=1	1	16	16	16	15	15	15	15	15	15	16	16	16	11	12	13	11	11	12	10	12	11	15	15	15	15	15	15	16	16	16	11	12	13	11	11	12	10	12	11	15	15	15	15
sp|P07355|ANXA2_HUMAN;sp|A6NMY6|AXA2L_HUMAN	sp|P07355|ANXA2_HUMAN;sp|A6NMY6|AXA2L_HUMAN	31;23	31;23	31;23	sp|P07355|ANXA2_HUMAN Annexin A2 OS=Homo sapiens OX=9606 GN=ANXA2 PE=1 SV=2;sp|A6NMY6|AXA2L_HUMAN Putative annexin A2-like protein OS=Homo sapiens OX=9606 GN=ANXA2P2 PE=5 SV=2	2	31	31	31	30	30	31	30	30	30	28	30	30	29	29	28	29	29	28	27	27	27	30	30	31	30	30	30	28	30	30	29	29	28	29	29	28	27	27	27	30	30	31	30
sp|P07384|CAN1_HUMAN	sp|P07384|CAN1_HUMAN	37	37	37	sp|P07384|CAN1_HUMAN Calpain-1 catalytic subunit OS=Homo sapiens OX=9606 GN=CAPN1 PE=1 SV=1	1	37	37	37	35	35	33	35	37	34	34	32	34	32	32	32	29	31	30	33	34	32	35	35	33	35	37	34	34	32	34	32	32	32	29	31	30	33	34	32	35	35	33	35
sp|P07437|TBB5_HUMAN	sp|P07437|TBB5_HUMAN	22	4	4	sp|P07437|TBB5_HUMAN Tubulin beta chain OS=Homo sapiens OX=9606 GN=TUBB PE=1 SV=2	1	22	4	4	22	22	22	22	22	21	22	22	22	22	21	21	21	21	21	22	22	22	4	4	4	4	4	4	4	4	4	4	4	4	4	4	4	4	4	4	4	4	4	4
sp|P07602|SAP_HUMAN	sp|P07602|SAP_HUMAN	16	16	16	sp|P07602|SAP_HUMAN Prosaposin OS=Homo sapiens OX=9606 GN=PSAP PE=1 SV=2	1	16	16	16	11	10	10	13	11	9	10	11	13	13	12	14	13	12	13	14	14	15	11	10	10	13	11	9	10	11	13	13	12	14	13	12	13	14	14	15	11	10	10	13
sp|P07686|HEXB_HUMAN	sp|P07686|HEXB_HUMAN	17	17	17	sp|P07686|HEXB_HUMAN Beta-hexosaminidase subunit beta OS=Homo sapiens OX=9606 GN=HEXB PE=1 SV=3	1	17	17	17	15	16	17	16	14	16	16	15	15	14	14	14	15	15	14	15	11	15	15	16	17	16	14	16	16	15	15	14	14	14	15	15	14	15	11	15	15	16	17	16
sp|P07711|CATL1_HUMAN;sp|Q5NE16|CATL3_HUMAN;sp|O60911|CATL2_HUMAN	sp|P07711|CATL1_HUMAN	4;1;1	4;1;1	3;0;0	sp|P07711|CATL1_HUMAN Cathepsin L1 OS=Homo sapiens OX=9606 GN=CTSL PE=1 SV=2	3	4	4	3	3	4	3	2	3	3	3	3	3	1	1	0	2	3	2	2	1	2	3	4	3	2	3	3	3	3	3	1	1	0	2	3	2	2	1	2	2	3	2	2
sp|P07737|PROF1_HUMAN;CON__P02584	sp|P07737|PROF1_HUMAN	11;5	11;5	11;5	sp|P07737|PROF1_HUMAN Profilin-1 OS=Homo sapiens OX=9606 GN=PFN1 PE=1 SV=2	2	11	11	11	11	11	11	11	11	11	11	11	11	11	11	11	11	11	10	11	11	11	11	11	11	11	11	11	11	11	11	11	11	11	11	11	10	11	11	11	11	11	11	11
sp|P07741|APT_HUMAN	sp|P07741|APT_HUMAN	13	13	13	sp|P07741|APT_HUMAN Adenine phosphoribosyltransferase OS=Homo sapiens OX=9606 GN=APRT PE=1 SV=2	1	13	13	13	11	11	12	12	11	12	11	11	11	11	11	12	12	12	12	11	11	11	11	11	12	12	11	12	11	11	11	11	11	12	12	12	12	11	11	11	11	11	12	12
sp|P07814|SYEP_HUMAN	sp|P07814|SYEP_HUMAN	79	79	78	sp|P07814|SYEP_HUMAN Bifunctional glutamate/proline--tRNA ligase OS=Homo sapiens OX=9606 GN=EPRS PE=1 SV=5	1	79	79	78	71	71	72	70	69	71	67	62	66	60	63	58	61	56	56	65	63	58	71	71	72	70	69	71	67	62	66	60	63	58	61	56	56	65	63	58	70	70	71	69
sp|P07858|CATB_HUMAN	sp|P07858|CATB_HUMAN	10	10	10	sp|P07858|CATB_HUMAN Cathepsin B OS=Homo sapiens OX=9606 GN=CTSB PE=1 SV=3	1	10	10	10	8	8	8	8	8	8	8	9	9	7	8	9	8	9	9	9	8	8	8	8	8	8	8	8	8	9	9	7	8	9	8	9	9	9	8	8	8	8	8	8
sp|P07900|HS90A_HUMAN;sp|Q14568|HS902_HUMAN	sp|P07900|HS90A_HUMAN	49;7	34;2	30;2	sp|P07900|HS90A_HUMAN Heat shock protein HSP 90-alpha OS=Homo sapiens OX=9606 GN=HSP90AA1 PE=1 SV=5	2	49	34	30	45	44	45	46	46	46	45	45	45	47	45	44	45	45	45	47	46	47	32	30	32	32	33	33	32	31	32	33	32	31	31	31	32	32	31	32	28	26	28	28
sp|P07902|GALT_HUMAN	sp|P07902|GALT_HUMAN	2	2	2	sp|P07902|GALT_HUMAN Galactose-1-phosphate uridylyltransferase OS=Homo sapiens OX=9606 GN=GALT PE=1 SV=3	1	2	2	2	1	1	1	1	2	1	1	1	1	1	0	1	1	1	0	1	0	1	1	1	1	1	2	1	1	1	1	1	0	1	1	1	0	1	0	1	1	1	1	1
sp|P07910|HNRPC_HUMAN;sp|P0DMR1|HNRC4_HUMAN;sp|O60812|HNRC1_HUMAN;sp|B7ZW38|HNRC3_HUMAN;sp|B2RXH8|HNRC2_HUMAN	sp|P07910|HNRPC_HUMAN	17;8;8;8;8	17;8;8;8;8	17;8;8;8;8	sp|P07910|HNRPC_HUMAN Heterogeneous nuclear ribonucleoproteins C1/C2 OS=Homo sapiens OX=9606 GN=HNRNPC PE=1 SV=4	5	17	17	17	14	15	15	15	16	15	16	16	15	15	16	16	17	16	16	16	15	15	14	15	15	15	16	15	16	16	15	15	16	16	17	16	16	16	15	15	14	15	15	15
sp|P07919|QCR6_HUMAN;sp|A0A096LP55|QCR6L_HUMAN	sp|P07919|QCR6_HUMAN	5;2	5;2	5;2	sp|P07919|QCR6_HUMAN Cytochrome b-c1 complex subunit 6, mitochondrial OS=Homo sapiens OX=9606 GN=UQCRH PE=1 SV=2	2	5	5	5	5	5	5	5	5	4	4	4	4	5	5	5	5	5	5	5	5	5	5	5	5	5	5	4	4	4	4	5	5	5	5	5	5	5	5	5	5	5	5	5
sp|P07942|LAMB1_HUMAN	sp|P07942|LAMB1_HUMAN	20	20	20	sp|P07942|LAMB1_HUMAN Laminin subunit beta-1 OS=Homo sapiens OX=9606 GN=LAMB1 PE=1 SV=2	1	20	20	20	8	9	11	9	11	10	12	12	10	3	6	7	2	5	6	5	6	5	8	9	11	9	11	10	12	12	10	3	6	7	2	5	6	5	6	5	8	9	11	9
sp|P07947|YES_HUMAN;sp|P06241|FYN_HUMAN	sp|P07947|YES_HUMAN	13;1	13;1	11;1	sp|P07947|YES_HUMAN Tyrosine-protein kinase Yes OS=Homo sapiens OX=9606 GN=YES1 PE=1 SV=3	2	13	13	11	6	9	9	8	7	7	4	8	7	5	4	4	6	6	1	7	4	7	6	9	9	8	7	7	4	8	7	5	4	4	6	6	1	7	4	7	5	8	8	7
sp|P07948|LYN_HUMAN;sp|P08631|HCK_HUMAN	sp|P07948|LYN_HUMAN	8;2	7;1	7;1	sp|P07948|LYN_HUMAN Tyrosine-protein kinase Lyn OS=Homo sapiens OX=9606 GN=LYN PE=1 SV=3	2	8	7	7	3	3	3	3	4	4	5	4	5	5	2	3	4	3	2	5	7	6	3	3	3	3	3	4	5	3	4	5	2	3	3	3	2	5	7	6	3	3	3	3
sp|P07954|FUMH_HUMAN	sp|P07954|FUMH_HUMAN	22	22	22	sp|P07954|FUMH_HUMAN Fumarate hydratase, mitochondrial OS=Homo sapiens OX=9606 GN=FH PE=1 SV=3	1	22	22	22	21	21	21	21	21	21	20	22	20	20	18	18	17	15	19	18	19	21	21	21	21	21	21	21	20	22	20	20	18	18	17	15	19	18	19	21	21	21	21	21
sp|P07992|ERCC1_HUMAN	sp|P07992|ERCC1_HUMAN	2	2	2	sp|P07992|ERCC1_HUMAN DNA excision repair protein ERCC-1 OS=Homo sapiens OX=9606 GN=ERCC1 PE=1 SV=1	1	2	2	2	0	1	0	0	0	1	0	1	1	1	2	2	1	1	0	2	2	2	0	1	0	0	0	1	0	1	1	1	2	2	1	1	0	2	2	2	0	1	0	0
sp|P08047|SP1_HUMAN	sp|P08047|SP1_HUMAN	3	3	3	sp|P08047|SP1_HUMAN Transcription factor Sp1 OS=Homo sapiens OX=9606 GN=SP1 PE=1 SV=3	1	3	3	3	1	2	2	2	1	3	3	3	2	3	2	3	3	3	3	3	2	3	1	2	2	2	1	3	3	3	2	3	2	3	3	3	3	3	2	3	1	2	2	2
sp|P08133|ANXA6_HUMAN	sp|P08133|ANXA6_HUMAN	39	39	39	sp|P08133|ANXA6_HUMAN Annexin A6 OS=Homo sapiens OX=9606 GN=ANXA6 PE=1 SV=3	1	39	39	39	34	34	34	37	35	35	32	33	37	37	36	36	37	36	36	37	38	37	34	34	34	37	35	35	32	33	37	37	36	36	37	36	36	37	38	37	34	34	34	37
sp|P08174|DAF_HUMAN	sp|P08174|DAF_HUMAN	7	7	7	sp|P08174|DAF_HUMAN Complement decay-accelerating factor OS=Homo sapiens OX=9606 GN=CD55 PE=1 SV=4	1	7	7	7	6	6	6	6	5	6	5	3	3	2	3	1	3	3	2	1	1	1	6	6	6	6	5	6	5	3	3	2	3	1	3	3	2	1	1	1	6	6	6	6
sp|P08183|MDR1_HUMAN;sp|P21439|MDR3_HUMAN	sp|P08183|MDR1_HUMAN	11;1	11;1	11;1	sp|P08183|MDR1_HUMAN ATP-dependent translocase ABCB1 OS=Homo sapiens OX=9606 GN=ABCB1 PE=1 SV=3	2	11	11	11	6	4	5	4	5	5	7	5	5	0	0	0	0	0	0	0	0	0	6	4	5	4	5	5	7	5	5	0	0	0	0	0	0	0	0	0	6	4	5	4
sp|P08195|4F2_HUMAN	sp|P08195|4F2_HUMAN	26	26	26	sp|P08195|4F2_HUMAN 4F2 cell-surface antigen heavy chain OS=Homo sapiens OX=9606 GN=SLC3A2 PE=1 SV=3	1	26	26	26	23	25	24	25	26	23	21	22	20	19	20	21	20	22	22	22	23	24	23	25	24	25	26	23	21	22	20	19	20	21	20	22	22	22	23	24	23	25	24	25
sp|P08236|BGLR_HUMAN	sp|P08236|BGLR_HUMAN	3	3	3	sp|P08236|BGLR_HUMAN Beta-glucuronidase OS=Homo sapiens OX=9606 GN=GUSB PE=1 SV=2	1	3	3	3	0	2	2	2	2	3	3	2	3	0	1	1	2	3	0	0	0	0	0	2	2	2	2	3	3	2	3	0	1	1	2	3	0	0	0	0	0	2	2	2
sp|P08237|PFKAM_HUMAN	sp|P08237|PFKAM_HUMAN	28	26	26	sp|P08237|PFKAM_HUMAN ATP-dependent 6-phosphofructokinase, muscle type OS=Homo sapiens OX=9606 GN=PFKM PE=1 SV=2	1	28	26	26	23	22	23	24	20	21	21	23	19	21	20	20	19	18	19	22	24	22	22	21	21	22	18	19	19	22	18	19	18	18	17	16	17	20	22	20	22	21	21	22
sp|P08238|HS90B_HUMAN;sp|Q58FF7|H90B3_HUMAN	sp|P08238|HS90B_HUMAN	51;18	50;18	29;8	sp|P08238|HS90B_HUMAN Heat shock protein HSP 90-beta OS=Homo sapiens OX=9606 GN=HSP90AB1 PE=1 SV=4	2	51	50	29	46	49	47	48	48	47	46	49	46	47	46	46	48	47	47	49	49	49	45	48	46	47	47	46	45	48	45	46	45	45	47	46	46	48	48	48	26	28	27	27
sp|P08240|SRPRA_HUMAN	sp|P08240|SRPRA_HUMAN	28	28	28	sp|P08240|SRPRA_HUMAN Signal recognition particle receptor subunit alpha OS=Homo sapiens OX=9606 GN=SRPRA PE=1 SV=2	1	28	28	28	18	21	22	20	20	20	16	18	16	17	18	12	17	17	17	16	16	16	18	21	22	20	20	20	16	18	16	17	18	12	17	17	17	16	16	16	18	21	22	20
sp|P08243|ASNS_HUMAN	sp|P08243|ASNS_HUMAN	24	24	24	sp|P08243|ASNS_HUMAN Asparagine synthetase [glutamine-hydrolyzing] OS=Homo sapiens OX=9606 GN=ASNS PE=1 SV=4	1	24	24	24	18	18	22	19	22	21	18	20	19	19	21	21	19	21	20	20	19	20	18	18	22	19	22	21	18	20	19	19	21	21	19	21	20	20	19	20	18	18	22	19
sp|P08397|HEM3_HUMAN	sp|P08397|HEM3_HUMAN	17	17	17	sp|P08397|HEM3_HUMAN Porphobilinogen deaminase OS=Homo sapiens OX=9606 GN=HMBS PE=1 SV=2	1	17	17	17	13	14	13	14	14	15	13	14	14	13	12	13	10	11	13	12	10	13	13	14	13	14	14	15	13	14	14	13	12	13	10	11	13	12	10	13	13	14	13	14
sp|P08559|ODPA_HUMAN;sp|P29803|ODPAT_HUMAN	sp|P08559|ODPA_HUMAN	18;3	18;3	18;3	sp|P08559|ODPA_HUMAN Pyruvate dehydrogenase E1 component subunit alpha, somatic form, mitochondrial OS=Homo sapiens OX=9606 GN=PDHA1 PE=1 SV=3	2	18	18	18	14	16	15	15	15	13	16	15	14	17	17	17	18	17	16	17	16	16	14	16	15	15	15	13	16	15	14	17	17	17	18	17	16	17	16	16	14	16	15	15
sp|P08574|CY1_HUMAN	sp|P08574|CY1_HUMAN	11	11	11	sp|P08574|CY1_HUMAN Cytochrome c1, heme protein, mitochondrial OS=Homo sapiens OX=9606 GN=CYC1 PE=1 SV=3	1	11	11	11	9	9	8	8	8	9	8	8	8	8	8	8	7	8	9	10	10	10	9	9	8	8	8	9	8	8	8	8	8	8	7	8	9	10	10	10	9	9	8	8
sp|P08579|RU2B_HUMAN	sp|P08579|RU2B_HUMAN	10	8	8	sp|P08579|RU2B_HUMAN U2 small nuclear ribonucleoprotein B OS=Homo sapiens OX=9606 GN=SNRPB2 PE=1 SV=1	1	10	8	8	9	7	9	8	10	8	10	10	10	6	9	8	8	9	10	9	7	8	7	6	7	7	8	6	8	8	8	4	7	6	6	7	8	7	6	6	7	6	7	7
sp|P08581|MET_HUMAN	sp|P08581|MET_HUMAN	7	6	6	sp|P08581|MET_HUMAN Hepatocyte growth factor receptor OS=Homo sapiens OX=9606 GN=MET PE=1 SV=4	1	7	6	6	3	3	3	3	2	3	3	3	4	3	3	2	5	4	3	4	5	4	2	2	2	2	1	2	3	2	3	2	2	1	4	3	2	3	4	3	2	2	2	2
sp|P08582|TRFM_HUMAN	sp|P08582|TRFM_HUMAN	5	5	5	sp|P08582|TRFM_HUMAN Melanotransferrin OS=Homo sapiens OX=9606 GN=MELTF PE=1 SV=2	1	5	5	5	0	0	0	0	1	0	0	0	0	1	1	1	0	0	0	2	3	3	0	0	0	0	1	0	0	0	0	1	1	1	0	0	0	2	3	3	0	0	0	0
sp|P08621|RU17_HUMAN	sp|P08621|RU17_HUMAN	19	19	19	sp|P08621|RU17_HUMAN U1 small nuclear ribonucleoprotein 70 kDa OS=Homo sapiens OX=9606 GN=SNRNP70 PE=1 SV=2	1	19	19	19	17	16	17	16	16	17	18	17	17	15	19	18	18	19	19	16	14	16	17	16	17	16	16	17	18	17	17	15	19	18	18	19	19	16	14	16	17	16	17	16
sp|P08648|ITA5_HUMAN	sp|P08648|ITA5_HUMAN	3	3	3	sp|P08648|ITA5_HUMAN Integrin alpha-5 OS=Homo sapiens OX=9606 GN=ITGA5 PE=1 SV=2	1	3	3	3	0	0	0	0	0	0	1	0	0	2	2	1	2	0	1	2	1	1	0	0	0	0	0	0	1	0	0	2	2	1	2	0	1	2	1	1	0	0	0	0
sp|P08651|NFIC_HUMAN	sp|P08651|NFIC_HUMAN	6	6	5	sp|P08651|NFIC_HUMAN Nuclear factor 1 C-type OS=Homo sapiens OX=9606 GN=NFIC PE=1 SV=2	1	6	6	5	0	2	0	1	2	2	2	1	0	4	4	4	2	5	4	4	4	6	0	2	0	1	2	2	2	1	0	4	4	4	2	5	4	4	4	6	0	2	0	1
sp|P08708|RS17_HUMAN	sp|P08708|RS17_HUMAN	9	9	9	sp|P08708|RS17_HUMAN 40S ribosomal protein S17 OS=Homo sapiens OX=9606 GN=RPS17 PE=1 SV=2	1	9	9	9	7	8	9	8	9	8	9	9	8	9	9	9	9	9	9	9	9	9	7	8	9	8	9	8	9	9	8	9	9	9	9	9	9	9	9	9	7	8	9	8
sp|P08754|GNAI3_HUMAN;sp|P11488|GNAT1_HUMAN;sp|P09471|GNAO_HUMAN;sp|P19087|GNAT2_HUMAN;sp|A8MTJ3|GNAT3_HUMAN	sp|P08754|GNAI3_HUMAN	14;2;2;2;2	8;0;0;0;0	8;0;0;0;0	sp|P08754|GNAI3_HUMAN Guanine nucleotide-binding protein G(i) subunit alpha OS=Homo sapiens OX=9606 GN=GNAI3 PE=1 SV=3	5	14	8	8	12	14	13	14	13	14	14	14	14	11	11	12	12	12	13	13	13	14	6	8	7	8	7	8	8	8	8	5	6	6	6	6	7	7	8	8	6	8	7	8
sp|P08758|ANXA5_HUMAN	sp|P08758|ANXA5_HUMAN	23	23	23	sp|P08758|ANXA5_HUMAN Annexin A5 OS=Homo sapiens OX=9606 GN=ANXA5 PE=1 SV=2	1	23	23	23	23	20	21	22	22	22	20	20	21	20	22	21	20	22	21	20	22	21	23	20	21	22	22	22	20	20	21	20	22	21	20	22	21	20	22	21	23	20	21	22
sp|P08865|RSSA_HUMAN	sp|P08865|RSSA_HUMAN	16	16	16	sp|P08865|RSSA_HUMAN 40S ribosomal protein SA OS=Homo sapiens OX=9606 GN=RPSA PE=1 SV=4	1	16	16	16	15	15	14	15	15	16	16	16	16	15	15	15	15	16	15	15	16	16	15	15	14	15	15	16	16	16	16	15	15	15	15	16	15	15	16	16	15	15	14	15
sp|P09001|RM03_HUMAN	sp|P09001|RM03_HUMAN	10	10	10	sp|P09001|RM03_HUMAN 39S ribosomal protein L3, mitochondrial OS=Homo sapiens OX=9606 GN=MRPL3 PE=1 SV=1	1	10	10	10	3	3	4	2	1	2	6	6	7	3	3	2	6	6	6	7	6	5	3	3	4	2	1	2	6	6	7	3	3	2	6	6	6	7	6	5	3	3	4	2
sp|P09012|SNRPA_HUMAN	sp|P09012|SNRPA_HUMAN	11	11	9	sp|P09012|SNRPA_HUMAN U1 small nuclear ribonucleoprotein A OS=Homo sapiens OX=9606 GN=SNRPA PE=1 SV=3	1	11	11	9	11	10	11	10	11	11	11	11	11	11	11	11	11	11	11	11	10	11	11	10	11	10	11	11	11	11	11	11	11	11	11	11	11	11	10	11	9	9	9	9
sp|P09104|ENOG_HUMAN	sp|P09104|ENOG_HUMAN	17	14	13	sp|P09104|ENOG_HUMAN Gamma-enolase OS=Homo sapiens OX=9606 GN=ENO2 PE=1 SV=3	1	17	14	13	7	7	7	7	6	9	9	8	9	16	15	15	16	15	16	15	14	16	4	4	4	4	3	6	6	5	6	13	12	12	13	12	13	12	11	13	4	4	4	4
sp|P09110|THIK_HUMAN	sp|P09110|THIK_HUMAN	17	17	17	sp|P09110|THIK_HUMAN 3-ketoacyl-CoA thiolase, peroxisomal OS=Homo sapiens OX=9606 GN=ACAA1 PE=1 SV=2	1	17	17	17	14	13	15	15	14	15	16	15	15	11	12	10	10	13	13	11	11	12	14	13	15	15	14	15	16	15	15	11	12	10	10	13	13	11	11	12	14	13	15	15
sp|P09132|SRP19_HUMAN	sp|P09132|SRP19_HUMAN	4	4	4	sp|P09132|SRP19_HUMAN Signal recognition particle 19 kDa protein OS=Homo sapiens OX=9606 GN=SRP19 PE=1 SV=3	1	4	4	4	3	3	3	4	4	4	3	4	3	4	4	4	4	4	4	4	4	4	3	3	3	4	4	4	3	4	3	4	4	4	4	4	4	4	4	4	3	3	3	4
sp|P09211|GSTP1_HUMAN	sp|P09211|GSTP1_HUMAN	12	12	12	sp|P09211|GSTP1_HUMAN Glutathione S-transferase P OS=Homo sapiens OX=9606 GN=GSTP1 PE=1 SV=2	1	12	12	12	12	12	12	12	12	12	12	11	12	10	9	9	9	10	10	9	9	10	12	12	12	12	12	12	12	11	12	10	9	9	9	10	10	9	9	10	12	12	12	12
sp|P09234|RU1C_HUMAN	sp|P09234|RU1C_HUMAN	3	3	3	sp|P09234|RU1C_HUMAN U1 small nuclear ribonucleoprotein C OS=Homo sapiens OX=9606 GN=SNRPC PE=1 SV=1	1	3	3	3	3	3	3	3	3	3	3	3	3	3	3	3	3	2	3	3	3	3	3	3	3	3	3	3	3	3	3	3	3	3	3	2	3	3	3	3	3	3	3	3
sp|P09327|VILI_HUMAN;sp|O75366|AVIL_HUMAN	sp|P09327|VILI_HUMAN	15;1	15;1	15;1	sp|P09327|VILI_HUMAN Villin-1 OS=Homo sapiens OX=9606 GN=VIL1 PE=1 SV=4	2	15	15	15	8	5	8	3	6	4	8	8	8	0	0	0	0	0	0	0	0	0	8	5	8	3	6	4	8	8	8	0	0	0	0	0	0	0	0	0	8	5	8	3
sp|P09382|LEG1_HUMAN	sp|P09382|LEG1_HUMAN	9	9	9	sp|P09382|LEG1_HUMAN Galectin-1 OS=Homo sapiens OX=9606 GN=LGALS1 PE=1 SV=2	1	9	9	9	1	0	2	2	2	2	5	1	1	9	9	9	9	9	9	9	8	8	1	0	2	2	2	2	5	1	1	9	9	9	9	9	9	9	8	8	1	0	2	2
sp|P09417|DHPR_HUMAN	sp|P09417|DHPR_HUMAN	10	10	10	sp|P09417|DHPR_HUMAN Dihydropteridine reductase OS=Homo sapiens OX=9606 GN=QDPR PE=1 SV=2	1	10	10	10	6	6	5	5	6	7	6	9	7	7	5	7	5	5	6	6	7	7	6	6	5	5	6	7	6	9	7	7	5	7	5	5	6	6	7	7	6	6	5	5
sp|P09429|HMGB1_HUMAN;sp|B2RPK0|HGB1A_HUMAN	sp|P09429|HMGB1_HUMAN;sp|B2RPK0|HGB1A_HUMAN	16;8	16;8	13;5	sp|P09429|HMGB1_HUMAN High mobility group protein B1 OS=Homo sapiens OX=9606 GN=HMGB1 PE=1 SV=3;sp|B2RPK0|HGB1A_HUMAN Putative high mobility group protein B1-like 1 OS=Homo sapiens OX=9606 GN=HMGB1P1 PE=5 SV=1	2	16	16	13	16	14	15	15	15	15	15	16	15	14	13	13	13	14	14	13	14	13	16	14	15	15	15	15	15	16	15	14	13	13	13	14	14	13	14	13	13	11	12	12
sp|P09455|RET1_HUMAN	sp|P09455|RET1_HUMAN	9	9	9	sp|P09455|RET1_HUMAN Retinol-binding protein 1 OS=Homo sapiens OX=9606 GN=RBP1 PE=1 SV=2	1	9	9	9	0	0	0	0	0	0	0	0	0	9	9	9	8	8	8	9	9	8	0	0	0	0	0	0	0	0	0	9	9	9	8	8	8	9	9	8	0	0	0	0
sp|P09493|TPM1_HUMAN	sp|P09493|TPM1_HUMAN	14	5	5	sp|P09493|TPM1_HUMAN Tropomyosin alpha-1 chain OS=Homo sapiens OX=9606 GN=TPM1 PE=1 SV=2	1	14	5	5	12	13	12	13	13	14	11	12	12	9	7	7	7	7	7	8	9	8	4	4	4	5	5	5	4	4	4	3	1	1	1	1	1	2	3	2	4	4	4	5
sp|P09496|CLCA_HUMAN	sp|P09496|CLCA_HUMAN	6	6	6	sp|P09496|CLCA_HUMAN Clathrin light chain A OS=Homo sapiens OX=9606 GN=CLTA PE=1 SV=1	1	6	6	6	4	5	5	5	6	6	4	5	5	5	4	5	4	4	4	5	4	5	4	5	5	5	6	6	4	5	5	5	4	5	4	4	4	5	4	5	4	5	5	5
sp|P09497|CLCB_HUMAN	sp|P09497|CLCB_HUMAN	8	8	8	sp|P09497|CLCB_HUMAN Clathrin light chain B OS=Homo sapiens OX=9606 GN=CLTB PE=1 SV=1	1	8	8	8	8	8	8	8	7	6	8	8	8	8	8	7	8	8	8	7	7	7	8	8	8	8	7	6	8	8	8	8	8	7	8	8	8	7	7	7	8	8	8	8
sp|P09525|ANXA4_HUMAN	sp|P09525|ANXA4_HUMAN	20	20	20	sp|P09525|ANXA4_HUMAN Annexin A4 OS=Homo sapiens OX=9606 GN=ANXA4 PE=1 SV=4	1	20	20	20	16	17	17	18	17	17	18	18	18	14	13	15	13	13	14	12	14	16	16	17	17	18	17	17	18	18	18	14	13	15	13	13	14	12	14	16	16	17	17	18
sp|P09543|CN37_HUMAN	sp|P09543|CN37_HUMAN	20	20	20	sp|P09543|CN37_HUMAN 2,3-cyclic-nucleotide 3-phosphodiesterase OS=Homo sapiens OX=9606 GN=CNP PE=1 SV=2	1	20	20	20	14	16	15	13	12	15	10	16	16	15	17	15	13	15	14	16	17	18	14	16	15	13	12	15	10	16	16	15	17	15	13	15	14	16	17	18	14	16	15	13
sp|P09601|HMOX1_HUMAN	sp|P09601|HMOX1_HUMAN	5	5	5	sp|P09601|HMOX1_HUMAN Heme oxygenase 1 OS=Homo sapiens OX=9606 GN=HMOX1 PE=1 SV=1	1	5	5	5	0	0	1	0	0	0	0	1	1	0	1	0	1	2	2	2	1	3	0	0	1	0	0	0	0	1	1	0	1	0	1	2	2	2	1	3	0	0	1	0
sp|P09622|DLDH_HUMAN	sp|P09622|DLDH_HUMAN	14	14	14	sp|P09622|DLDH_HUMAN Dihydrolipoyl dehydrogenase, mitochondrial OS=Homo sapiens OX=9606 GN=DLD PE=1 SV=2	1	14	14	14	13	13	13	12	12	13	12	11	12	11	13	13	12	14	12	12	12	12	13	13	13	12	12	13	12	11	12	11	13	13	12	14	12	12	12	12	13	13	13	12
sp|P09651|ROA1_HUMAN;sp|Q32P51|RA1L2_HUMAN	sp|P09651|ROA1_HUMAN;sp|Q32P51|RA1L2_HUMAN	19;12	18;11	17;10	sp|P09651|ROA1_HUMAN Heterogeneous nuclear ribonucleoprotein A1 OS=Homo sapiens OX=9606 GN=HNRNPA1 PE=1 SV=5;sp|Q32P51|RA1L2_HUMAN Heterogeneous nuclear ribonucleoprotein A1-like 2 OS=Homo sapiens OX=9606 GN=HNRNPA1L2 PE=2 SV=2	2	19	18	17	16	16	17	16	15	16	18	15	17	17	17	15	16	17	17	19	18	18	15	15	16	15	14	15	17	14	16	16	16	15	15	16	16	18	17	17	14	15	15	14
sp|P09661|RU2A_HUMAN	sp|P09661|RU2A_HUMAN	13	13	13	sp|P09661|RU2A_HUMAN U2 small nuclear ribonucleoprotein A OS=Homo sapiens OX=9606 GN=SNRPA1 PE=1 SV=2	1	13	13	13	12	10	11	11	11	10	11	10	12	12	11	12	13	11	12	10	11	10	12	10	11	11	11	10	11	10	12	12	11	12	13	11	12	10	11	10	12	10	11	11
sp|P09668|CATH_HUMAN	sp|P09668|CATH_HUMAN	2	2	2	sp|P09668|CATH_HUMAN Pro-cathepsin H OS=Homo sapiens OX=9606 GN=CTSH PE=1 SV=4	1	2	2	2	1	1	1	1	1	0	1	2	2	1	0	0	0	1	0	0	1	1	1	1	1	1	1	0	1	2	2	1	0	0	0	1	0	0	1	1	1	1	1	1
sp|P09669|COX6C_HUMAN	sp|P09669|COX6C_HUMAN	4	4	4	sp|P09669|COX6C_HUMAN Cytochrome c oxidase subunit 6C OS=Homo sapiens OX=9606 GN=COX6C PE=1 SV=2	1	4	4	4	3	2	2	2	2	2	2	2	4	4	3	3	4	3	3	4	4	4	3	2	2	2	2	2	2	2	4	4	3	3	4	3	3	4	4	4	3	2	2	2
sp|P09758|TACD2_HUMAN	sp|P09758|TACD2_HUMAN	9	9	9	sp|P09758|TACD2_HUMAN Tumor-associated calcium signal transducer 2 OS=Homo sapiens OX=9606 GN=TACSTD2 PE=1 SV=3	1	9	9	9	7	7	7	6	9	8	6	4	7	3	2	1	3	3	3	0	0	0	7	7	7	6	9	8	6	4	7	3	2	1	3	3	3	0	0	0	7	7	7	6
sp|P09874|PARP1_HUMAN	sp|P09874|PARP1_HUMAN	58	58	58	sp|P09874|PARP1_HUMAN Poly [ADP-ribose] polymerase 1 OS=Homo sapiens OX=9606 GN=PARP1 PE=1 SV=4	1	58	58	58	47	47	47	51	49	48	46	46	48	44	44	45	48	45	47	47	46	46	47	47	47	51	49	48	46	46	48	44	44	45	48	45	47	47	46	46	47	47	47	51
sp|P09884|DPOLA_HUMAN	sp|P09884|DPOLA_HUMAN	9	9	9	sp|P09884|DPOLA_HUMAN DNA polymerase alpha catalytic subunit OS=Homo sapiens OX=9606 GN=POLA1 PE=1 SV=2	1	9	9	9	5	4	3	3	3	3	4	3	3	3	1	2	3	1	2	6	5	6	5	4	3	3	3	3	4	3	3	3	1	2	3	1	2	6	5	6	5	4	3	3
sp|P09960|LKHA4_HUMAN	sp|P09960|LKHA4_HUMAN	25	25	25	sp|P09960|LKHA4_HUMAN Leukotriene A-4 hydrolase OS=Homo sapiens OX=9606 GN=LTA4H PE=1 SV=2	1	25	25	25	23	23	23	23	23	24	21	21	21	24	24	24	23	24	24	25	24	24	23	23	23	23	23	24	21	21	21	24	24	24	23	24	24	25	24	24	23	23	23	23
sp|P09972|ALDOC_HUMAN	sp|P09972|ALDOC_HUMAN	22	17	17	sp|P09972|ALDOC_HUMAN Fructose-bisphosphate aldolase C OS=Homo sapiens OX=9606 GN=ALDOC PE=1 SV=2	1	22	17	17	6	5	6	5	5	5	5	7	6	19	18	18	16	18	17	17	18	18	1	1	1	1	1	1	1	2	1	14	13	14	12	14	13	12	13	13	1	1	1	1
sp|Q71UI9|H2AV_HUMAN;sp|P0C0S5|H2AZ_HUMAN	sp|Q71UI9|H2AV_HUMAN;sp|P0C0S5|H2AZ_HUMAN	5;5	3;3	3;3	sp|Q71UI9|H2AV_HUMAN Histone H2A.V OS=Homo sapiens OX=9606 GN=H2AFV PE=1 SV=3;sp|P0C0S5|H2AZ_HUMAN Histone H2A.Z OS=Homo sapiens OX=9606 GN=H2AZ1 PE=1 SV=2	2	5	3	3	5	5	5	5	5	5	5	5	5	5	5	5	5	5	5	5	5	5	3	3	3	3	3	3	3	3	3	3	3	3	3	3	3	3	3	3	3	3	3	3
sp|P0CG12|DERPC_HUMAN	sp|P0CG12|DERPC_HUMAN	5	5	5	sp|P0CG12|DERPC_HUMAN Decreased expression in renal and prostate cancer protein OS=Homo sapiens OX=9606 GN=DERPC PE=1 SV=1	1	5	5	5	2	2	2	2	1	1	2	3	3	3	3	3	3	4	3	2	1	4	2	2	2	2	1	1	2	3	3	3	3	3	3	4	3	2	1	4	2	2	2	2
sp|P0CG13|CTF8_HUMAN	sp|P0CG13|CTF8_HUMAN	3	3	3	sp|P0CG13|CTF8_HUMAN Chromosome transmission fidelity protein 8 homolog OS=Homo sapiens OX=9606 GN=CHTF8 PE=1 SV=1	1	3	3	3	1	1	1	0	2	1	2	1	2	2	2	2	3	3	2	3	2	2	1	1	1	0	2	1	2	1	2	2	2	2	3	3	2	3	2	2	1	1	1	0
sp|P0CG30|GSTT2_HUMAN;sp|P0CG29|GST2_HUMAN	sp|P0CG30|GSTT2_HUMAN;sp|P0CG29|GST2_HUMAN	5;4	5;4	5;4	sp|P0CG30|GSTT2_HUMAN Glutathione S-transferase theta-2B OS=Homo sapiens OX=9606 GN=GSTT2B PE=1 SV=1;sp|P0CG29|GST2_HUMAN Glutathione S-transferase theta-2 OS=Homo sapiens OX=9606 GN=GSTT2 PE=1 SV=1	2	5	5	5	1	1	1	2	1	1	1	0	0	3	2	3	1	1	2	4	5	2	1	1	1	2	1	1	1	0	0	3	2	3	1	1	2	4	5	2	1	1	1	2
sp|P0DMN0|ST1A4_HUMAN;sp|P0DMM9|ST1A3_HUMAN	sp|P0DMN0|ST1A4_HUMAN;sp|P0DMM9|ST1A3_HUMAN	9;9	9;9	4;4	sp|P0DMN0|ST1A4_HUMAN Sulfotransferase 1A4 OS=Homo sapiens OX=9606 GN=SULT1A4 PE=1 SV=1;sp|P0DMM9|ST1A3_HUMAN Sulfotransferase 1A3 OS=Homo sapiens OX=9606 GN=SULT1A3 PE=1 SV=1	2	9	9	4	3	3	2	1	1	1	2	3	3	5	4	7	8	6	5	6	5	6	3	3	2	1	1	1	2	3	3	5	4	7	8	6	5	6	5	6	1	1	1	0
sp|P0DMV9|HS71B_HUMAN;sp|P0DMV8|HS71A_HUMAN	sp|P0DMV9|HS71B_HUMAN;sp|P0DMV8|HS71A_HUMAN	35;35	32;32	19;19	sp|P0DMV9|HS71B_HUMAN Heat shock 70 kDa protein 1B OS=Homo sapiens OX=9606 GN=HSPA1B PE=1 SV=1;sp|P0DMV8|HS71A_HUMAN Heat shock 70 kDa protein 1A OS=Homo sapiens OX=9606 GN=HSPA1A PE=1 SV=1	2	35	32	19	28	30	30	30	30	30	28	29	28	31	32	32	32	31	33	31	31	32	25	27	27	27	27	27	25	26	25	28	29	29	29	28	30	28	28	29	14	16	15	15
sp|P0DN76|U2AF5_HUMAN;sp|Q01081|U2AF1_HUMAN;sp|Q8WU68|U2AF4_HUMAN	sp|P0DN76|U2AF5_HUMAN;sp|Q01081|U2AF1_HUMAN	9;9;3	9;9;3	9;9;3	sp|P0DN76|U2AF5_HUMAN Splicing factor U2AF 35 kDa subunit-like protein OS=Homo sapiens OX=9606 GN=U2AF1L5 PE=1 SV=1;sp|Q01081|U2AF1_HUMAN Splicing factor U2AF 35 kDa subunit OS=Homo sapiens OX=9606 GN=U2AF1 PE=1 SV=3	3	9	9	9	9	9	9	9	8	8	9	8	9	9	9	9	8	9	8	9	9	8	9	9	9	9	8	8	9	8	9	9	9	9	8	9	8	9	9	8	9	9	9	9
sp|P0DP25|CALM3_HUMAN;sp|P0DP24|CALM2_HUMAN;sp|P0DP23|CALM1_HUMAN	sp|P0DP25|CALM3_HUMAN;sp|P0DP24|CALM2_HUMAN;sp|P0DP23|CALM1_HUMAN	11;11;11	11;11;11	9;9;9	sp|P0DP25|CALM3_HUMAN Calmodulin-3 OS=Homo sapiens OX=9606 GN=CALM3 PE=1 SV=1;sp|P0DP24|CALM2_HUMAN Calmodulin-2 OS=Homo sapiens OX=9606 GN=CALM2 PE=1 SV=1;sp|P0DP23|CALM1_HUMAN Calmodulin-1 OS=Homo sapiens OX=9606 GN=CALM1 PE=1 SV=1	3	11	11	9	10	10	9	11	11	10	10	10	10	10	10	10	10	10	11	10	10	9	10	10	9	11	11	10	10	10	10	10	10	10	10	10	11	10	10	9	8	8	7	9
sp|P0DPB6|RPAC2_HUMAN	sp|P0DPB6|RPAC2_HUMAN	7	7	6	sp|P0DPB6|RPAC2_HUMAN DNA-directed RNA polymerases I and III subunit RPAC2 OS=Homo sapiens OX=9606 GN=POLR1D PE=1 SV=1	1	7	7	6	5	6	6	6	6	6	7	7	5	6	5	7	6	7	7	6	6	7	5	6	6	6	6	6	7	7	5	6	5	7	6	7	7	6	6	7	4	5	5	5
sp|P10109|ADX_HUMAN	sp|P10109|ADX_HUMAN	3	3	3	sp|P10109|ADX_HUMAN Adrenodoxin, mitochondrial OS=Homo sapiens OX=9606 GN=FDX1 PE=1 SV=1	1	3	3	3	3	3	3	3	2	2	2	3	3	2	2	2	3	2	2	2	3	2	3	3	3	3	2	2	2	3	3	2	2	2	3	2	2	2	3	2	3	3	3	3
sp|P10155|RO60_HUMAN	sp|P10155|RO60_HUMAN	21	21	21	sp|P10155|RO60_HUMAN 60 kDa SS-A/Ro ribonucleoprotein OS=Homo sapiens OX=9606 GN=RO60 PE=1 SV=2	1	21	21	21	18	16	17	19	17	18	18	13	14	16	18	19	17	19	17	16	17	14	18	16	17	19	17	18	18	13	14	16	18	19	17	19	17	16	17	14	18	16	17	19
sp|P10253|LYAG_HUMAN	sp|P10253|LYAG_HUMAN	18	18	18	sp|P10253|LYAG_HUMAN Lysosomal alpha-glucosidase OS=Homo sapiens OX=9606 GN=GAA PE=1 SV=4	1	18	18	18	6	4	5	6	7	7	6	6	3	15	16	16	16	16	16	15	16	15	6	4	5	6	7	7	6	6	3	15	16	16	16	16	16	15	16	15	6	4	5	6
sp|P10301|RRAS_HUMAN	sp|P10301|RRAS_HUMAN	6	4	4	sp|P10301|RRAS_HUMAN Ras-related protein R-Ras OS=Homo sapiens OX=9606 GN=RRAS PE=1 SV=1	1	6	4	4	5	4	3	5	5	5	4	5	4	6	4	5	5	4	4	6	6	5	4	3	2	3	3	3	3	3	2	4	3	4	4	3	3	4	4	3	4	3	2	3
sp|P10321|HLAC_HUMAN	sp|P10321|HLAC_HUMAN	12	9	6	sp|P10321|HLAC_HUMAN HLA class I histocompatibility antigen, C alpha chain OS=Homo sapiens OX=9606 GN=HLA-C PE=1 SV=3	1	12	9	6	7	8	4	5	3	5	7	8	7	6	8	6	8	9	8	11	11	9	4	5	2	3	1	3	5	6	5	4	5	4	6	7	6	8	8	6	3	3	1	2
sp|P10398|ARAF_HUMAN	sp|P10398|ARAF_HUMAN	5	3	3	sp|P10398|ARAF_HUMAN Serine/threonine-protein kinase A-Raf OS=Homo sapiens OX=9606 GN=ARAF PE=1 SV=2	1	5	3	3	2	3	2	2	2	3	2	3	3	4	4	2	2	2	3	4	3	3	1	1	1	1	1	2	1	2	1	2	2	1	1	1	1	3	1	1	1	1	1	1
sp|P10515|ODP2_HUMAN	sp|P10515|ODP2_HUMAN	18	18	18	sp|P10515|ODP2_HUMAN Dihydrolipoyllysine-residue acetyltransferase component of pyruvate dehydrogenase complex, mitochondrial OS=Homo sapiens OX=9606 GN=DLAT PE=1 SV=3	1	18	18	18	15	15	13	14	14	14	16	14	15	17	16	14	15	14	16	12	15	16	15	15	13	14	14	14	16	14	15	17	16	14	15	14	16	12	15	16	15	15	13	14
sp|P10586|PTPRF_HUMAN;sp|P23468|PTPRD_HUMAN;sp|Q13332|PTPRS_HUMAN	sp|P10586|PTPRF_HUMAN	38;7;4	38;7;4	38;7;4	sp|P10586|PTPRF_HUMAN Receptor-type tyrosine-protein phosphatase F OS=Homo sapiens OX=9606 GN=PTPRF PE=1 SV=2	3	38	38	38	21	15	14	17	14	16	17	14	12	4	6	6	6	5	9	17	18	20	21	15	14	17	14	16	17	14	12	4	6	6	6	5	9	17	18	20	21	15	14	17
sp|P10599|THIO_HUMAN	sp|P10599|THIO_HUMAN	10	10	10	sp|P10599|THIO_HUMAN Thioredoxin OS=Homo sapiens OX=9606 GN=TXN PE=1 SV=3	1	10	10	10	10	10	10	9	10	10	9	10	10	9	9	10	9	8	8	9	9	9	10	10	10	9	10	10	9	10	10	9	9	10	9	8	8	9	9	9	10	10	10	9
sp|P10606|COX5B_HUMAN	sp|P10606|COX5B_HUMAN	7	7	7	sp|P10606|COX5B_HUMAN Cytochrome c oxidase subunit 5B, mitochondrial OS=Homo sapiens OX=9606 GN=COX5B PE=1 SV=2	1	7	7	7	5	5	6	5	5	5	5	5	5	7	6	6	7	7	7	6	6	6	5	5	6	5	5	5	5	5	5	7	6	6	7	7	7	6	6	6	5	5	6	5
sp|P10619|PPGB_HUMAN	sp|P10619|PPGB_HUMAN	6	6	6	sp|P10619|PPGB_HUMAN Lysosomal protective protein OS=Homo sapiens OX=9606 GN=CTSA PE=1 SV=2	1	6	6	6	5	3	4	6	6	5	5	5	4	2	1	4	4	5	3	3	2	3	5	3	4	6	6	5	5	5	4	2	1	4	4	5	3	3	2	3	5	3	4	6
sp|P10620|MGST1_HUMAN	sp|P10620|MGST1_HUMAN	4	4	4	sp|P10620|MGST1_HUMAN Microsomal glutathione S-transferase 1 OS=Homo sapiens OX=9606 GN=MGST1 PE=1 SV=1	1	4	4	4	3	2	2	3	2	2	2	2	1	4	4	3	4	3	4	4	4	4	3	2	2	3	2	2	2	2	1	4	4	3	4	3	4	4	4	4	3	2	2	3
sp|P10636|TAU_HUMAN	sp|P10636|TAU_HUMAN	16	16	16	sp|P10636|TAU_HUMAN Microtubule-associated protein tau OS=Homo sapiens OX=9606 GN=MAPT PE=1 SV=5	1	16	16	16	1	0	0	0	0	1	0	0	0	12	10	12	11	10	11	9	11	10	1	0	0	0	0	1	0	0	0	12	10	12	11	10	11	9	11	10	1	0	0	0
sp|P10644|KAP0_HUMAN;sp|P31321|KAP1_HUMAN	sp|P10644|KAP0_HUMAN	18;2	18;2	18;2	sp|P10644|KAP0_HUMAN cAMP-dependent protein kinase type I-alpha regulatory subunit OS=Homo sapiens OX=9606 GN=PRKAR1A PE=1 SV=1	2	18	18	18	7	7	5	6	6	6	9	9	9	14	14	14	15	15	14	13	14	15	7	7	5	6	6	6	9	9	9	14	14	14	15	15	14	13	14	15	7	7	5	6
sp|P10768|ESTD_HUMAN	sp|P10768|ESTD_HUMAN	14	14	14	sp|P10768|ESTD_HUMAN S-formylglutathione hydrolase OS=Homo sapiens OX=9606 GN=ESD PE=1 SV=2	1	14	14	14	11	10	9	10	11	7	8	10	10	12	10	10	8	9	10	10	12	13	11	10	9	10	11	7	8	10	10	12	10	10	8	9	10	10	12	13	11	10	9	10
sp|P10809|CH60_HUMAN	sp|P10809|CH60_HUMAN	42	42	42	sp|P10809|CH60_HUMAN 60 kDa heat shock protein, mitochondrial OS=Homo sapiens OX=9606 GN=HSPD1 PE=1 SV=2	1	42	42	42	41	42	41	39	40	41	40	41	39	41	40	41	40	41	40	41	39	40	41	42	41	39	40	41	40	41	39	41	40	41	40	41	40	41	39	40	41	42	41	39
sp|P10909|CLUS_HUMAN	sp|P10909|CLUS_HUMAN	8	8	8	sp|P10909|CLUS_HUMAN Clusterin OS=Homo sapiens OX=9606 GN=CLU PE=1 SV=1	1	8	8	8	7	6	6	6	6	6	6	6	6	3	3	5	5	4	6	1	2	2	7	6	6	6	6	6	6	6	6	3	3	5	5	4	6	1	2	2	7	6	6	6
sp|P11021|BIP_HUMAN	sp|P11021|BIP_HUMAN	36	34	34	sp|P11021|BIP_HUMAN Endoplasmic reticulum chaperone BiP OS=Homo sapiens OX=9606 GN=HSPA5 PE=1 SV=2	1	36	34	34	31	32	32	33	33	31	34	32	31	33	34	35	32	32	32	30	30	31	29	30	30	31	31	29	32	30	29	31	32	33	30	30	30	28	28	29	29	30	30	31
sp|P11047|LAMC1_HUMAN	sp|P11047|LAMC1_HUMAN	13	13	13	sp|P11047|LAMC1_HUMAN Laminin subunit gamma-1 OS=Homo sapiens OX=9606 GN=LAMC1 PE=1 SV=3	1	13	13	13	5	2	4	3	1	2	5	8	4	4	3	4	3	1	5	5	4	5	5	2	4	3	1	2	5	8	4	4	3	4	3	1	5	5	4	5	5	2	4	3
sp|P11117|PPAL_HUMAN	sp|P11117|PPAL_HUMAN	4	4	4	sp|P11117|PPAL_HUMAN Lysosomal acid phosphatase OS=Homo sapiens OX=9606 GN=ACP2 PE=1 SV=3	1	4	4	4	1	1	2	0	1	0	0	1	2	1	1	1	1	2	1	1	3	2	1	1	2	0	1	0	0	1	2	1	1	1	1	2	1	1	3	2	1	1	2	0
sp|P11137|MTAP2_HUMAN	sp|P11137|MTAP2_HUMAN	5	5	5	sp|P11137|MTAP2_HUMAN Microtubule-associated protein 2 OS=Homo sapiens OX=9606 GN=MAP2 PE=1 SV=4	1	5	5	5	2	1	1	1	0	1	1	1	1	2	2	3	1	2	2	2	3	3	2	1	1	1	0	1	1	1	1	2	2	3	1	2	2	2	3	3	2	1	1	1
sp|P11142|HSP7C_HUMAN	sp|P11142|HSP7C_HUMAN	36	35	25	sp|P11142|HSP7C_HUMAN Heat shock cognate 71 kDa protein OS=Homo sapiens OX=9606 GN=HSPA8 PE=1 SV=1	1	36	35	25	35	36	34	36	35	34	33	34	34	35	34	34	35	35	34	34	34	34	34	35	33	35	34	33	33	33	33	34	33	33	34	34	34	33	33	33	24	25	23	25
sp|P11166|GTR1_HUMAN	sp|P11166|GTR1_HUMAN	8	8	8	sp|P11166|GTR1_HUMAN Solute carrier family 2, facilitated glucose transporter member 1 OS=Homo sapiens OX=9606 GN=SLC2A1 PE=1 SV=2	1	8	8	8	8	8	8	7	7	7	8	7	7	7	8	8	7	7	7	7	7	7	8	8	8	7	7	7	8	7	7	7	8	8	7	7	7	7	7	7	8	8	8	7
sp|P11171|41_HUMAN	sp|P11171|41_HUMAN	12	11	10	sp|P11171|41_HUMAN Protein 4.1 OS=Homo sapiens OX=9606 GN=EPB41 PE=1 SV=4	1	12	11	10	4	4	5	4	6	2	6	1	2	4	2	3	3	5	3	4	5	6	3	3	4	4	5	2	5	1	1	3	2	2	2	4	2	3	4	6	3	3	4	4
sp|P11172|UMPS_HUMAN	sp|P11172|UMPS_HUMAN	24	24	24	sp|P11172|UMPS_HUMAN Uridine 5-monophosphate synthase OS=Homo sapiens OX=9606 GN=UMPS PE=1 SV=1	1	24	24	24	19	18	19	17	19	20	18	18	17	19	15	14	16	15	17	20	19	19	19	18	19	17	19	20	18	18	17	19	15	14	16	15	17	20	19	19	19	18	19	17
sp|P11177|ODPB_HUMAN	sp|P11177|ODPB_HUMAN	17	17	17	sp|P11177|ODPB_HUMAN Pyruvate dehydrogenase E1 component subunit beta, mitochondrial OS=Homo sapiens OX=9606 GN=PDHB PE=1 SV=3	1	17	17	17	12	13	16	11	14	13	14	13	13	16	16	16	16	16	16	15	15	15	12	13	16	11	14	13	14	13	13	16	16	16	16	16	16	15	15	15	12	13	16	11
sp|P11182|ODB2_HUMAN	sp|P11182|ODB2_HUMAN	11	11	11	sp|P11182|ODB2_HUMAN Lipoamide acyltransferase component of branched-chain alpha-keto acid dehydrogenase complex, mitochondrial OS=Homo sapiens OX=9606 GN=DBT PE=1 SV=3	1	11	11	11	4	1	4	4	5	5	6	5	3	8	7	7	8	9	8	4	4	4	4	1	4	4	5	5	6	5	3	8	7	7	8	9	8	4	4	4	4	1	4	4
sp|P11216|PYGB_HUMAN	sp|P11216|PYGB_HUMAN	35	27	24	sp|P11216|PYGB_HUMAN Glycogen phosphorylase, brain form OS=Homo sapiens OX=9606 GN=PYGB PE=1 SV=5	1	35	27	24	21	22	23	25	25	23	22	23	24	31	32	31	24	25	26	31	30	29	16	18	19	21	19	18	18	20	21	25	26	24	19	21	21	25	24	24	15	17	17	19
sp|P11233|RALA_HUMAN	sp|P11233|RALA_HUMAN	8	4	4	sp|P11233|RALA_HUMAN Ras-related protein Ral-A OS=Homo sapiens OX=9606 GN=RALA PE=1 SV=1	1	8	4	4	6	6	7	6	6	6	6	7	8	7	5	4	4	4	4	6	6	5	3	3	4	3	3	3	3	4	4	3	3	2	2	2	2	2	2	2	3	3	4	3
sp|P11234|RALB_HUMAN	sp|P11234|RALB_HUMAN	9	9	5	sp|P11234|RALB_HUMAN Ras-related protein Ral-B OS=Homo sapiens OX=9606 GN=RALB PE=1 SV=1	1	9	9	5	7	7	7	7	7	7	8	7	7	9	6	5	5	6	5	7	8	6	7	7	7	7	7	7	8	7	7	9	6	5	5	6	5	7	8	6	4	4	4	4
sp|P11279|LAMP1_HUMAN	sp|P11279|LAMP1_HUMAN	6	6	6	sp|P11279|LAMP1_HUMAN Lysosome-associated membrane glycoprotein 1 OS=Homo sapiens OX=9606 GN=LAMP1 PE=1 SV=3	1	6	6	6	5	5	6	6	5	5	5	4	4	5	5	5	5	5	5	6	6	5	5	5	6	6	5	5	5	4	4	5	5	5	5	5	5	6	6	5	5	5	6	6
sp|P11310|ACADM_HUMAN	sp|P11310|ACADM_HUMAN	12	12	12	sp|P11310|ACADM_HUMAN Medium-chain specific acyl-CoA dehydrogenase, mitochondrial OS=Homo sapiens OX=9606 GN=ACADM PE=1 SV=1	1	12	12	12	9	9	10	9	9	8	11	9	9	10	10	10	11	10	11	9	9	10	9	9	10	9	9	8	11	9	9	10	10	10	11	10	11	9	9	10	9	9	10	9
sp|P11387|TOP1_HUMAN;sp|Q969P6|TOP1M_HUMAN	sp|P11387|TOP1_HUMAN	34;5	34;5	34;5	sp|P11387|TOP1_HUMAN DNA topoisomerase 1 OS=Homo sapiens OX=9606 GN=TOP1 PE=1 SV=2	2	34	34	34	30	29	27	28	28	28	28	30	30	31	29	30	29	29	30	29	30	30	30	29	27	28	28	28	28	30	30	31	29	30	29	29	30	29	30	30	30	29	27	28
sp|P11388|TOP2A_HUMAN	sp|P11388|TOP2A_HUMAN	60	60	47	sp|P11388|TOP2A_HUMAN DNA topoisomerase 2-alpha OS=Homo sapiens OX=9606 GN=TOP2A PE=1 SV=3	1	60	60	47	48	43	49	50	50	48	34	43	36	22	20	19	18	19	15	28	27	29	48	43	49	50	50	48	34	43	36	22	20	19	18	19	15	28	27	29	36	34	37	38
sp|P11413|G6PD_HUMAN	sp|P11413|G6PD_HUMAN	37	37	37	sp|P11413|G6PD_HUMAN Glucose-6-phosphate 1-dehydrogenase OS=Homo sapiens OX=9606 GN=G6PD PE=1 SV=4	1	37	37	37	37	36	36	36	37	34	35	33	35	29	31	29	29	27	25	30	28	29	37	36	36	36	37	34	35	33	35	29	31	29	29	27	25	30	28	29	37	36	36	36
sp|P11441|UBL4A_HUMAN	sp|P11441|UBL4A_HUMAN	8	8	8	sp|P11441|UBL4A_HUMAN Ubiquitin-like protein 4A OS=Homo sapiens OX=9606 GN=UBL4A PE=1 SV=1	1	8	8	8	5	7	7	5	5	4	7	6	7	4	7	6	5	6	5	5	6	4	5	7	7	5	5	4	7	6	7	4	7	6	5	6	5	5	6	4	5	7	7	5
sp|P11498|PYC_HUMAN	sp|P11498|PYC_HUMAN	4	4	4	sp|P11498|PYC_HUMAN Pyruvate carboxylase, mitochondrial OS=Homo sapiens OX=9606 GN=PC PE=1 SV=2	1	4	4	4	1	1	0	1	1	1	1	1	2	0	0	1	2	1	1	0	0	1	1	1	0	1	1	1	1	1	2	0	0	1	2	1	1	0	0	1	1	1	0	1
sp|P11586|C1TC_HUMAN	sp|P11586|C1TC_HUMAN	50	50	50	sp|P11586|C1TC_HUMAN C-1-tetrahydrofolate synthase, cytoplasmic OS=Homo sapiens OX=9606 GN=MTHFD1 PE=1 SV=3	1	50	50	50	47	47	45	47	47	46	42	46	43	43	42	41	41	41	41	43	44	43	47	47	45	47	47	46	42	46	43	43	42	41	41	41	41	43	44	43	47	47	45	47
sp|P11717|MPRI_HUMAN	sp|P11717|MPRI_HUMAN	59	59	59	sp|P11717|MPRI_HUMAN Cation-independent mannose-6-phosphate receptor OS=Homo sapiens OX=9606 GN=IGF2R PE=1 SV=3	1	59	59	59	40	40	43	44	46	44	36	36	34	29	28	27	26	23	28	37	37	37	40	40	43	44	46	44	36	36	34	29	28	27	26	23	28	37	37	37	40	40	43	44
sp|P11766|ADHX_HUMAN	sp|P11766|ADHX_HUMAN	18	18	18	sp|P11766|ADHX_HUMAN Alcohol dehydrogenase class-3 OS=Homo sapiens OX=9606 GN=ADH5 PE=1 SV=4	1	18	18	18	14	12	13	13	13	14	14	14	15	14	16	14	13	14	14	17	14	16	14	12	13	13	13	14	14	14	15	14	16	14	13	14	14	17	14	16	14	12	13	13
sp|P11802|CDK4_HUMAN	sp|P11802|CDK4_HUMAN	6	5	5	sp|P11802|CDK4_HUMAN Cyclin-dependent kinase 4 OS=Homo sapiens OX=9606 GN=CDK4 PE=1 SV=2	1	6	5	5	4	2	3	3	3	4	2	3	3	3	2	2	4	2	4	4	5	3	3	1	2	2	2	3	1	2	2	2	1	1	3	1	3	3	4	2	3	1	2	2
sp|P11908|PRPS2_HUMAN	sp|P11908|PRPS2_HUMAN	16	16	7	sp|P11908|PRPS2_HUMAN Ribose-phosphate pyrophosphokinase 2 OS=Homo sapiens OX=9606 GN=PRPS2 PE=1 SV=2	1	16	16	7	14	15	13	16	14	15	13	15	16	13	15	15	12	13	13	15	15	15	14	15	13	16	14	15	13	15	16	13	15	15	12	13	13	15	15	15	7	7	7	7
sp|P11940|PABP1_HUMAN;sp|Q9H361|PABP3_HUMAN;sp|Q4VXU2|PAP1L_HUMAN;sp|Q96DU9|PABP5_HUMAN	sp|P11940|PABP1_HUMAN	33;14;6;2	33;14;6;2	23;11;3;2	sp|P11940|PABP1_HUMAN Polyadenylate-binding protein 1 OS=Homo sapiens OX=9606 GN=PABPC1 PE=1 SV=2	4	33	33	23	30	29	30	28	28	31	28	30	31	31	27	28	29	30	28	28	28	29	30	29	30	28	28	31	28	30	31	31	27	28	29	30	28	28	28	29	21	20	22	19
sp|P12004|PCNA_HUMAN	sp|P12004|PCNA_HUMAN	15	15	15	sp|P12004|PCNA_HUMAN Proliferating cell nuclear antigen OS=Homo sapiens OX=9606 GN=PCNA PE=1 SV=1	1	15	15	15	15	14	14	13	14	13	13	13	13	13	14	12	14	13	13	15	15	14	15	14	14	13	14	13	13	13	13	13	14	12	14	13	13	15	15	14	15	14	14	13
sp|P12074|CX6A1_HUMAN	sp|P12074|CX6A1_HUMAN	2	2	2	sp|P12074|CX6A1_HUMAN Cytochrome c oxidase subunit 6A1, mitochondrial OS=Homo sapiens OX=9606 GN=COX6A1 PE=1 SV=4	1	2	2	2	1	1	1	1	1	1	1	1	1	2	1	2	2	1	2	2	2	2	1	1	1	1	1	1	1	1	1	2	1	2	2	1	2	2	2	2	1	1	1	1
sp|P12081|SYHC_HUMAN	sp|P12081|SYHC_HUMAN	26	26	20	sp|P12081|SYHC_HUMAN Histidine--tRNA ligase, cytoplasmic OS=Homo sapiens OX=9606 GN=HARS PE=1 SV=2	1	26	26	20	15	11	18	15	16	16	13	13	14	15	17	18	16	15	12	17	14	17	15	11	18	15	16	16	13	13	14	15	17	18	16	15	12	17	14	17	11	8	14	11
sp|P12109|CO6A1_HUMAN	sp|P12109|CO6A1_HUMAN	4	4	4	sp|P12109|CO6A1_HUMAN Collagen alpha-1(VI) chain OS=Homo sapiens OX=9606 GN=COL6A1 PE=1 SV=3	1	4	4	4	0	0	1	0	0	0	0	0	0	2	2	3	4	3	4	3	4	3	0	0	1	0	0	0	0	0	0	2	2	3	4	3	4	3	4	3	0	0	1	0
sp|P12235|ADT1_HUMAN	sp|P12235|ADT1_HUMAN	15	5	5	sp|P12235|ADT1_HUMAN ADP/ATP translocase 1 OS=Homo sapiens OX=9606 GN=SLC25A4 PE=1 SV=4	1	15	5	5	14	14	15	15	15	15	14	14	14	13	14	14	14	14	14	15	14	14	4	4	5	5	5	5	4	4	4	4	4	4	4	4	4	5	4	4	4	4	5	5
sp|P12236|ADT3_HUMAN	sp|P12236|ADT3_HUMAN	17	17	5	sp|P12236|ADT3_HUMAN ADP/ATP translocase 3 OS=Homo sapiens OX=9606 GN=SLC25A6 PE=1 SV=4	1	17	17	5	17	16	16	17	17	16	17	16	16	16	17	17	17	16	17	17	17	17	17	16	16	17	17	16	17	16	16	16	17	17	17	16	17	17	17	17	5	4	4	5
sp|P12268|IMDH2_HUMAN	sp|P12268|IMDH2_HUMAN	30	30	29	sp|P12268|IMDH2_HUMAN Inosine-5-monophosphate dehydrogenase 2 OS=Homo sapiens OX=9606 GN=IMPDH2 PE=1 SV=2	1	30	30	29	30	29	28	28	28	29	29	27	29	29	26	28	28	28	29	30	29	30	30	29	28	28	28	29	29	27	29	29	26	28	28	28	29	30	29	30	29	28	27	27
sp|P12270|TPR_HUMAN	sp|P12270|TPR_HUMAN	92	92	92	sp|P12270|TPR_HUMAN Nucleoprotein TPR OS=Homo sapiens OX=9606 GN=TPR PE=1 SV=3	1	92	92	92	60	59	60	57	56	57	70	67	65	67	68	73	78	81	80	75	69	71	60	59	60	57	56	57	70	67	65	67	68	73	78	81	80	75	69	71	60	59	60	57
sp|P12277|KCRB_HUMAN;sp|P06732|KCRM_HUMAN	sp|P12277|KCRB_HUMAN	22;1	22;1	22;1	sp|P12277|KCRB_HUMAN Creatine kinase B-type OS=Homo sapiens OX=9606 GN=CKB PE=1 SV=1	2	22	22	22	0	0	0	0	0	1	1	0	0	22	22	21	21	21	19	20	20	19	0	0	0	0	0	1	1	0	0	22	22	21	21	21	19	20	20	19	0	0	0	0
sp|P12429|ANXA3_HUMAN	sp|P12429|ANXA3_HUMAN	26	26	26	sp|P12429|ANXA3_HUMAN Annexin A3 OS=Homo sapiens OX=9606 GN=ANXA3 PE=1 SV=3	1	26	26	26	24	24	23	25	24	25	25	23	24	20	22	22	20	19	18	22	20	19	24	24	23	25	24	25	25	23	24	20	22	22	20	19	18	22	20	19	24	24	23	25
sp|P12532|KCRU_HUMAN	sp|P12532|KCRU_HUMAN	10	10	8	sp|P12532|KCRU_HUMAN Creatine kinase U-type, mitochondrial OS=Homo sapiens OX=9606 GN=CKMT1A PE=1 SV=1	1	10	10	8	0	0	0	0	0	0	0	0	0	8	9	10	8	8	8	7	8	7	0	0	0	0	0	0	0	0	0	8	9	10	8	8	8	7	8	7	0	0	0	0
sp|P12694|ODBA_HUMAN	sp|P12694|ODBA_HUMAN	7	7	7	sp|P12694|ODBA_HUMAN 2-oxoisovalerate dehydrogenase subunit alpha, mitochondrial OS=Homo sapiens OX=9606 GN=BCKDHA PE=1 SV=2	1	7	7	7	3	2	1	4	2	2	4	2	4	1	0	1	1	1	1	2	2	1	3	2	1	4	2	2	4	2	4	1	0	1	1	1	1	2	2	1	3	2	1	4
sp|P12814|ACTN1_HUMAN	sp|P12814|ACTN1_HUMAN	55	36	31	sp|P12814|ACTN1_HUMAN Alpha-actinin-1 OS=Homo sapiens OX=9606 GN=ACTN1 PE=1 SV=2	1	55	36	31	48	47	47	46	46	45	44	47	46	52	52	51	51	49	51	52	53	52	29	29	30	28	28	28	27	30	31	34	34	33	33	32	33	34	35	34	25	24	25	25
sp|P12830|CADH1_HUMAN	sp|P12830|CADH1_HUMAN	22	22	19	sp|P12830|CADH1_HUMAN Cadherin-1 OS=Homo sapiens OX=9606 GN=CDH1 PE=1 SV=3	1	22	22	19	19	20	19	19	21	20	21	19	21	15	14	12	13	12	13	16	15	13	19	20	19	19	21	20	21	19	21	15	14	12	13	12	13	16	15	13	17	18	17	16
sp|P12931|SRC_HUMAN;sp|Q9H3Y6|SRMS_HUMAN;sp|P42685|FRK_HUMAN	sp|P12931|SRC_HUMAN	7;1;1	5;1;1	4;0;0	sp|P12931|SRC_HUMAN Proto-oncogene tyrosine-protein kinase Src OS=Homo sapiens OX=9606 GN=SRC PE=1 SV=3	3	7	5	4	3	3	3	3	5	2	1	5	4	4	4	3	6	4	3	5	4	5	2	2	2	2	3	2	1	3	2	3	3	2	4	3	3	4	3	4	1	1	1	1
sp|P12955|PEPD_HUMAN	sp|P12955|PEPD_HUMAN	17	17	17	sp|P12955|PEPD_HUMAN Xaa-Pro dipeptidase OS=Homo sapiens OX=9606 GN=PEPD PE=1 SV=3	1	17	17	17	13	15	12	14	14	15	15	12	11	12	12	14	7	9	10	13	13	13	13	15	12	14	14	15	15	12	11	12	12	14	7	9	10	13	13	13	13	15	12	14
sp|P12956|XRCC6_HUMAN	sp|P12956|XRCC6_HUMAN	42	42	42	sp|P12956|XRCC6_HUMAN X-ray repair cross-complementing protein 6 OS=Homo sapiens OX=9606 GN=XRCC6 PE=1 SV=2	1	42	42	42	37	38	39	38	37	38	34	36	35	33	36	37	35	38	40	32	35	37	37	38	39	38	37	38	34	36	35	33	36	37	35	38	40	32	35	37	37	38	39	38
sp|P13010|XRCC5_HUMAN	sp|P13010|XRCC5_HUMAN	45	45	45	sp|P13010|XRCC5_HUMAN X-ray repair cross-complementing protein 5 OS=Homo sapiens OX=9606 GN=XRCC5 PE=1 SV=3	1	45	45	45	38	38	36	38	38	38	37	38	37	38	39	39	42	39	37	37	38	37	38	38	36	38	38	38	37	38	37	38	39	39	42	39	37	37	38	37	38	38	36	38
sp|P13051|UNG_HUMAN	sp|P13051|UNG_HUMAN	5	5	5	sp|P13051|UNG_HUMAN Uracil-DNA glycosylase OS=Homo sapiens OX=9606 GN=UNG PE=1 SV=2	1	5	5	5	0	1	0	2	1	1	2	2	1	2	1	2	4	2	3	1	2	0	0	1	0	2	1	1	2	2	1	2	1	2	4	2	3	1	2	0	0	1	0	2
sp|P13056|NR2C1_HUMAN	sp|P13056|NR2C1_HUMAN	4	4	4	sp|P13056|NR2C1_HUMAN Nuclear receptor subfamily 2 group C member 1 OS=Homo sapiens OX=9606 GN=NR2C1 PE=1 SV=2	1	4	4	4	2	3	2	2	2	2	1	3	2	2	2	1	1	1	2	3	2	2	2	3	2	2	2	2	1	3	2	2	2	1	1	1	2	3	2	2	2	3	2	2
sp|P13073|COX41_HUMAN	sp|P13073|COX41_HUMAN	6	6	6	sp|P13073|COX41_HUMAN Cytochrome c oxidase subunit 4 isoform 1, mitochondrial OS=Homo sapiens OX=9606 GN=COX4I1 PE=1 SV=1	1	6	6	6	6	6	6	5	5	5	5	5	5	5	4	6	5	6	5	6	6	5	6	6	6	5	5	5	5	5	5	5	4	6	5	6	5	6	6	5	6	6	6	5
sp|P13196|HEM1_HUMAN	sp|P13196|HEM1_HUMAN	7	7	7	sp|P13196|HEM1_HUMAN 5-aminolevulinate synthase, nonspecific, mitochondrial OS=Homo sapiens OX=9606 GN=ALAS1 PE=1 SV=2	1	7	7	7	2	2	1	2	2	2	2	0	0	2	1	0	3	1	3	1	4	5	2	2	1	2	2	2	2	0	0	2	1	0	3	1	3	1	4	5	2	2	1	2
sp|P13284|GILT_HUMAN	sp|P13284|GILT_HUMAN	4	4	4	sp|P13284|GILT_HUMAN Gamma-interferon-inducible lysosomal thiol reductase OS=Homo sapiens OX=9606 GN=IFI30 PE=1 SV=3	1	4	4	4	1	1	2	1	3	0	1	0	1	2	2	4	2	2	1	4	2	3	1	1	2	1	3	0	1	0	1	2	2	4	2	2	1	4	2	3	1	1	2	1
sp|P13473|LAMP2_HUMAN	sp|P13473|LAMP2_HUMAN	4	4	4	sp|P13473|LAMP2_HUMAN Lysosome-associated membrane glycoprotein 2 OS=Homo sapiens OX=9606 GN=LAMP2 PE=1 SV=2	1	4	4	4	4	4	4	3	3	2	2	4	4	3	4	4	3	3	3	3	4	4	4	4	4	3	3	2	2	4	4	3	4	4	3	3	3	3	4	4	4	4	4	3
sp|P13489|RINI_HUMAN	sp|P13489|RINI_HUMAN	24	24	24	sp|P13489|RINI_HUMAN Ribonuclease inhibitor OS=Homo sapiens OX=9606 GN=RNH1 PE=1 SV=2	1	24	24	24	21	22	21	20	20	21	21	22	22	17	16	20	18	18	19	16	19	18	21	22	21	20	20	21	21	22	22	17	16	20	18	18	19	16	19	18	21	22	21	20
sp|P13498|CY24A_HUMAN	sp|P13498|CY24A_HUMAN	3	3	3	sp|P13498|CY24A_HUMAN Cytochrome b-245 light chain OS=Homo sapiens OX=9606 GN=CYBA PE=1 SV=3	1	3	3	3	2	2	2	1	2	2	1	3	3	1	1	1	2	2	1	1	1	2	2	2	2	1	2	2	1	3	3	1	1	1	2	2	1	1	1	2	2	2	2	1
sp|P13639|EF2_HUMAN	sp|P13639|EF2_HUMAN	58	58	57	sp|P13639|EF2_HUMAN Elongation factor 2 OS=Homo sapiens OX=9606 GN=EEF2 PE=1 SV=4	1	58	58	57	56	55	55	55	56	57	54	54	55	56	56	57	53	55	55	55	55	55	56	55	55	55	56	57	54	54	55	56	56	57	53	55	55	55	55	55	55	54	54	54
sp|P13667|PDIA4_HUMAN	sp|P13667|PDIA4_HUMAN	41	41	41	sp|P13667|PDIA4_HUMAN Protein disulfide-isomerase A4 OS=Homo sapiens OX=9606 GN=PDIA4 PE=1 SV=2	1	41	41	41	38	40	38	38	39	39	38	38	38	37	39	39	38	38	38	37	37	39	38	40	38	38	39	39	38	38	38	37	39	39	38	38	38	37	37	39	38	40	38	38
sp|P13674|P4HA1_HUMAN	sp|P13674|P4HA1_HUMAN	20	20	20	sp|P13674|P4HA1_HUMAN Prolyl 4-hydroxylase subunit alpha-1 OS=Homo sapiens OX=9606 GN=P4HA1 PE=1 SV=2	1	20	20	20	14	15	13	13	11	13	13	13	12	18	17	18	19	18	19	15	16	16	14	15	13	13	11	13	13	13	12	18	17	18	19	18	19	15	16	16	14	15	13	13
sp|P13693|TCTP_HUMAN;sp|Q56UQ5|TPT1L_HUMAN;sp|Q9HAU6|TCTP8_HUMAN	sp|P13693|TCTP_HUMAN	8;2;1	8;2;1	8;2;1	sp|P13693|TCTP_HUMAN Translationally-controlled tumor protein OS=Homo sapiens OX=9606 GN=TPT1 PE=1 SV=1	3	8	8	8	8	8	8	8	8	8	8	8	8	8	8	8	8	8	8	8	8	8	8	8	8	8	8	8	8	8	8	8	8	8	8	8	8	8	8	8	8	8	8	8
sp|P13726|TF_HUMAN	sp|P13726|TF_HUMAN	4	4	4	sp|P13726|TF_HUMAN Tissue factor OS=Homo sapiens OX=9606 GN=F3 PE=1 SV=1	1	4	4	4	1	3	0	0	1	0	0	0	1	0	0	0	1	1	1	0	1	0	1	3	0	0	1	0	0	0	1	0	0	0	1	1	1	0	1	0	1	3	0	0
sp|P13747|HLAE_HUMAN	sp|P13747|HLAE_HUMAN	8	5	5	sp|P13747|HLAE_HUMAN HLA class I histocompatibility antigen, alpha chain E OS=Homo sapiens OX=9606 GN=HLA-E PE=1 SV=4	1	8	5	5	3	3	2	2	1	2	2	2	2	1	3	1	2	3	3	6	6	7	0	0	0	0	0	0	0	0	0	0	0	0	0	1	1	3	3	4	0	0	0	0
sp|P13797|PLST_HUMAN;sp|P13796|PLSL_HUMAN	sp|P13797|PLST_HUMAN	38;7	38;7	35;6	sp|P13797|PLST_HUMAN Plastin-3 OS=Homo sapiens OX=9606 GN=PLS3 PE=1 SV=4	2	38	38	35	32	33	32	35	30	35	27	29	32	23	25	26	23	20	22	25	28	28	32	33	32	35	30	35	27	29	32	23	25	26	23	20	22	25	28	28	29	30	29	32
sp|P13798|ACPH_HUMAN	sp|P13798|ACPH_HUMAN	22	22	22	sp|P13798|ACPH_HUMAN Acylamino-acid-releasing enzyme OS=Homo sapiens OX=9606 GN=APEH PE=1 SV=4	1	22	22	22	21	21	22	21	22	20	19	19	20	17	16	18	15	15	17	17	16	16	21	21	22	21	22	20	19	19	20	17	16	18	15	15	17	17	16	16	21	21	22	21
sp|P13804|ETFA_HUMAN	sp|P13804|ETFA_HUMAN	18	18	18	sp|P13804|ETFA_HUMAN Electron transfer flavoprotein subunit alpha, mitochondrial OS=Homo sapiens OX=9606 GN=ETFA PE=1 SV=1	1	18	18	18	16	18	17	16	16	17	17	18	18	17	16	16	16	17	15	16	17	16	16	18	17	16	16	17	17	18	18	17	16	16	16	17	15	16	17	16	16	18	17	16
sp|P13807|GYS1_HUMAN	sp|P13807|GYS1_HUMAN	18	18	17	sp|P13807|GYS1_HUMAN Glycogen [starch] synthase, muscle OS=Homo sapiens OX=9606 GN=GYS1 PE=1 SV=2	1	18	18	17	12	9	14	13	9	10	9	9	7	4	5	3	3	4	3	8	7	11	12	9	14	13	9	10	9	9	7	4	5	3	3	4	3	8	7	11	12	9	14	12
sp|P13861|KAP2_HUMAN	sp|P13861|KAP2_HUMAN	21	21	19	sp|P13861|KAP2_HUMAN cAMP-dependent protein kinase type II-alpha regulatory subunit OS=Homo sapiens OX=9606 GN=PRKAR2A PE=1 SV=2	1	21	21	19	19	20	21	20	19	19	19	20	18	16	16	16	13	13	14	14	15	12	19	20	21	20	19	19	19	20	18	16	16	16	13	13	14	14	15	12	17	18	19	18
sp|P13984|T2FB_HUMAN	sp|P13984|T2FB_HUMAN	18	18	18	sp|P13984|T2FB_HUMAN General transcription factor IIF subunit 2 OS=Homo sapiens OX=9606 GN=GTF2F2 PE=1 SV=2	1	18	18	18	13	14	12	11	13	14	16	13	13	14	13	14	15	16	15	12	15	14	13	14	12	11	13	14	16	13	13	14	13	14	15	16	15	12	15	14	13	14	12	11
sp|P13987|CD59_HUMAN	sp|P13987|CD59_HUMAN	4	4	4	sp|P13987|CD59_HUMAN CD59 glycoprotein OS=Homo sapiens OX=9606 GN=CD59 PE=1 SV=1	1	4	4	4	4	4	3	4	4	4	4	4	4	4	4	4	4	3	4	4	4	4	4	4	3	4	4	4	4	4	4	4	4	4	4	3	4	4	4	4	4	4	3	4
sp|P13995|MTDC_HUMAN	sp|P13995|MTDC_HUMAN	16	16	16	sp|P13995|MTDC_HUMAN Bifunctional methylenetetrahydrofolate dehydrogenase/cyclohydrolase, mitochondrial OS=Homo sapiens OX=9606 GN=MTHFD2 PE=1 SV=2	1	16	16	16	8	11	12	9	11	11	9	13	11	13	11	12	13	12	11	14	13	13	8	11	12	9	11	11	9	13	11	13	11	12	13	12	11	14	13	13	8	11	12	9
sp|P14174|MIF_HUMAN	sp|P14174|MIF_HUMAN	5	5	5	sp|P14174|MIF_HUMAN Macrophage migration inhibitory factor OS=Homo sapiens OX=9606 GN=MIF PE=1 SV=4	1	5	5	5	4	3	3	4	4	4	3	3	3	3	4	3	3	3	3	3	3	3	4	3	3	4	4	4	3	3	3	3	4	3	3	3	3	3	3	3	4	3	3	4
sp|P14209|CD99_HUMAN	sp|P14209|CD99_HUMAN	3	3	3	sp|P14209|CD99_HUMAN CD99 antigen OS=Homo sapiens OX=9606 GN=CD99 PE=1 SV=1	1	3	3	3	3	3	3	3	3	3	3	3	3	3	3	2	2	3	2	2	3	3	3	3	3	3	3	3	3	3	3	3	3	2	2	3	2	2	3	3	3	3	3	3
sp|P14314|GLU2B_HUMAN	sp|P14314|GLU2B_HUMAN	23	23	23	sp|P14314|GLU2B_HUMAN Glucosidase 2 subunit beta OS=Homo sapiens OX=9606 GN=PRKCSH PE=1 SV=2	1	23	23	23	21	20	19	19	19	20	19	21	21	19	19	19	19	18	18	19	19	18	21	20	19	19	19	20	19	21	21	19	19	19	19	18	18	19	19	18	21	20	19	19
sp|P14324|FPPS_HUMAN	sp|P14324|FPPS_HUMAN	14	14	14	sp|P14324|FPPS_HUMAN Farnesyl pyrophosphate synthase OS=Homo sapiens OX=9606 GN=FDPS PE=1 SV=4	1	14	14	14	12	11	13	10	10	10	11	12	12	6	6	6	6	5	5	8	8	7	12	11	13	10	10	10	11	12	12	6	6	6	6	5	5	8	8	7	12	11	13	10
sp|P14373|TRI27_HUMAN	sp|P14373|TRI27_HUMAN	3	3	3	sp|P14373|TRI27_HUMAN Zinc finger protein RFP OS=Homo sapiens OX=9606 GN=TRIM27 PE=1 SV=1	1	3	3	3	1	0	1	0	0	0	0	0	0	1	0	0	2	2	2	0	1	1	1	0	1	0	0	0	0	0	0	1	0	0	2	2	2	0	1	1	1	0	1	0
sp|P14406|CX7A2_HUMAN	sp|P14406|CX7A2_HUMAN	2	2	2	sp|P14406|CX7A2_HUMAN Cytochrome c oxidase subunit 7A2, mitochondrial OS=Homo sapiens OX=9606 GN=COX7A2 PE=1 SV=1	1	2	2	2	1	2	2	2	2	2	1	1	1	2	2	2	2	2	2	2	2	2	1	2	2	2	2	2	1	1	1	2	2	2	2	2	2	2	2	2	1	2	2	2
sp|P14550|AK1A1_HUMAN	sp|P14550|AK1A1_HUMAN	20	20	20	sp|P14550|AK1A1_HUMAN Aldo-keto reductase family 1 member A1 OS=Homo sapiens OX=9606 GN=AKR1A1 PE=1 SV=3	1	20	20	20	15	13	16	16	16	18	16	14	16	18	19	19	17	19	15	17	18	18	15	13	16	16	16	18	16	14	16	18	19	19	17	19	15	17	18	18	15	13	16	16
sp|P14618|KPYM_HUMAN;sp|P30613|KPYR_HUMAN	sp|P14618|KPYM_HUMAN	40;1	40;1	40;1	sp|P14618|KPYM_HUMAN Pyruvate kinase PKM OS=Homo sapiens OX=9606 GN=PKM PE=1 SV=4	2	40	40	40	40	39	40	40	40	40	40	39	40	40	40	40	40	40	40	40	39	38	40	39	40	40	40	40	40	39	40	40	40	40	40	40	40	40	39	38	40	39	40	40
sp|P14621|ACYP2_HUMAN	sp|P14621|ACYP2_HUMAN	4	4	4	sp|P14621|ACYP2_HUMAN Acylphosphatase-2 OS=Homo sapiens OX=9606 GN=ACYP2 PE=1 SV=2	1	4	4	4	2	2	1	2	3	1	2	3	3	0	2	2	1	1	1	1	0	0	2	2	1	2	3	1	2	3	3	0	2	2	1	1	1	1	0	0	2	2	1	2
sp|P14625|ENPL_HUMAN	sp|P14625|ENPL_HUMAN	56	56	49	sp|P14625|ENPL_HUMAN Endoplasmin OS=Homo sapiens OX=9606 GN=HSP90B1 PE=1 SV=1	1	56	56	49	52	53	51	54	54	52	53	51	52	53	53	53	53	55	54	50	51	54	52	53	51	54	54	52	53	51	52	53	53	53	53	55	54	50	51	54	45	46	44	47
sp|P14635|CCNB1_HUMAN	sp|P14635|CCNB1_HUMAN	9	9	9	sp|P14635|CCNB1_HUMAN G2/mitotic-specific cyclin-B1 OS=Homo sapiens OX=9606 GN=CCNB1 PE=1 SV=1	1	9	9	9	5	6	7	9	7	9	4	1	3	4	5	3	3	2	4	4	4	4	5	6	7	9	7	9	4	1	3	4	5	3	3	2	4	4	4	4	5	6	7	9
sp|P14649|MYL6B_HUMAN	sp|P14649|MYL6B_HUMAN	7	5	5	sp|P14649|MYL6B_HUMAN Myosin light chain 6B OS=Homo sapiens OX=9606 GN=MYL6B PE=1 SV=1	1	7	5	5	4	2	2	4	4	2	3	2	3	6	7	6	5	5	4	5	4	3	2	0	0	2	2	0	1	0	1	4	5	4	3	3	2	3	2	1	2	0	0	2
sp|P63162|RSMN_HUMAN;sp|P14678|RSMB_HUMAN	sp|P63162|RSMN_HUMAN;sp|P14678|RSMB_HUMAN	7;7	7;7	7;7	sp|P63162|RSMN_HUMAN Small nuclear ribonucleoprotein-associated protein N OS=Homo sapiens OX=9606 GN=SNRPN PE=1 SV=1;sp|P14678|RSMB_HUMAN Small nuclear ribonucleoprotein-associated proteins B and B OS=Homo sapiens OX=9606 GN=SNRPB PE=1 SV=2	2	7	7	7	7	7	7	7	7	7	7	7	7	7	7	7	7	7	7	7	7	6	7	7	7	7	7	7	7	7	7	7	7	7	7	7	7	7	7	6	7	7	7	7
sp|P14735|IDE_HUMAN	sp|P14735|IDE_HUMAN	33	33	33	sp|P14735|IDE_HUMAN Insulin-degrading enzyme OS=Homo sapiens OX=9606 GN=IDE PE=1 SV=4	1	33	33	33	25	27	25	25	26	27	25	23	21	19	24	21	20	20	18	24	27	27	25	27	25	25	26	27	25	23	21	19	24	21	20	20	18	24	27	27	25	27	25	25
sp|P14854|CX6B1_HUMAN	sp|P14854|CX6B1_HUMAN	7	7	7	sp|P14854|CX6B1_HUMAN Cytochrome c oxidase subunit 6B1 OS=Homo sapiens OX=9606 GN=COX6B1 PE=1 SV=2	1	7	7	7	4	4	5	5	6	5	6	5	5	6	6	5	6	6	7	7	7	6	4	4	5	5	6	5	6	5	5	6	6	5	6	6	7	7	7	6	4	4	5	5
sp|P14859|PO2F1_HUMAN;sp|Q9UKI9|PO2F3_HUMAN;sp|P09086|PO2F2_HUMAN	sp|P14859|PO2F1_HUMAN	8;3;3	8;3;3	8;3;3	sp|P14859|PO2F1_HUMAN POU domain, class 2, transcription factor 1 OS=Homo sapiens OX=9606 GN=POU2F1 PE=1 SV=2	3	8	8	8	3	3	2	2	3	3	2	3	2	3	3	3	4	3	5	1	4	3	3	3	2	2	3	3	2	3	2	3	3	3	4	3	5	1	4	3	3	3	2	2
sp|P14866|HNRPL_HUMAN	sp|P14866|HNRPL_HUMAN	26	26	25	sp|P14866|HNRPL_HUMAN Heterogeneous nuclear ribonucleoprotein L OS=Homo sapiens OX=9606 GN=HNRNPL PE=1 SV=2	1	26	26	25	23	24	24	25	23	24	22	23	24	23	24	25	24	23	25	25	24	25	23	24	24	25	23	24	22	23	24	23	24	25	24	23	25	25	24	25	22	23	23	24
sp|P14868|SYDC_HUMAN	sp|P14868|SYDC_HUMAN	31	31	31	sp|P14868|SYDC_HUMAN Aspartate--tRNA ligase, cytoplasmic OS=Homo sapiens OX=9606 GN=DARS PE=1 SV=2	1	31	31	31	28	31	29	28	30	29	30	28	30	30	29	29	28	29	29	30	29	30	28	31	29	28	30	29	30	28	30	30	29	29	28	29	29	30	29	30	28	31	29	28
sp|P14923|PLAK_HUMAN	sp|P14923|PLAK_HUMAN	38	33	33	sp|P14923|PLAK_HUMAN Junction plakoglobin OS=Homo sapiens OX=9606 GN=JUP PE=1 SV=3	1	38	33	33	36	35	32	34	34	33	32	32	32	27	30	28	30	31	28	32	31	33	32	30	28	29	30	29	28	28	29	24	27	24	26	27	24	29	28	29	32	30	28	29
sp|P14927|QCR7_HUMAN	sp|P14927|QCR7_HUMAN	6	6	6	sp|P14927|QCR7_HUMAN Cytochrome b-c1 complex subunit 7 OS=Homo sapiens OX=9606 GN=UQCRB PE=1 SV=2	1	6	6	6	5	5	5	6	5	5	6	6	6	6	6	6	6	6	6	6	5	6	5	5	5	6	5	5	6	6	6	6	6	6	6	6	6	6	5	6	5	5	5	6
sp|P15104|GLNA_HUMAN	sp|P15104|GLNA_HUMAN	11	11	11	sp|P15104|GLNA_HUMAN Glutamine synthetase OS=Homo sapiens OX=9606 GN=GLUL PE=1 SV=4	1	11	11	11	0	2	0	2	1	1	1	1	0	8	8	4	9	6	7	11	11	11	0	2	0	2	1	1	1	1	0	8	8	4	9	6	7	11	11	11	0	2	0	2
sp|P15121|ALDR_HUMAN;sp|C9JRZ8|AK1BF_HUMAN	sp|P15121|ALDR_HUMAN	14;1	14;1	14;1	sp|P15121|ALDR_HUMAN Aldo-keto reductase family 1 member B1 OS=Homo sapiens OX=9606 GN=AKR1B1 PE=1 SV=3	2	14	14	14	0	0	0	0	0	0	0	0	0	13	13	13	12	11	12	12	12	12	0	0	0	0	0	0	0	0	0	13	13	13	12	11	12	12	12	12	0	0	0	0
sp|P15151|PVR_HUMAN	sp|P15151|PVR_HUMAN	5	5	5	sp|P15151|PVR_HUMAN Poliovirus receptor OS=Homo sapiens OX=9606 GN=PVR PE=1 SV=2	1	5	5	5	5	4	3	5	4	5	5	4	2	1	4	3	5	4	2	3	2	3	5	4	3	5	4	5	5	4	2	1	4	3	5	4	2	3	2	3	5	4	3	5
sp|P15153|RAC2_HUMAN;sp|P17081|RHOQ_HUMAN;sp|Q9H4E5|RHOJ_HUMAN	sp|P15153|RAC2_HUMAN	7;1;1	3;0;0	3;0;0	sp|P15153|RAC2_HUMAN Ras-related C3 botulinum toxin substrate 2 OS=Homo sapiens OX=9606 GN=RAC2 PE=1 SV=1	3	7	3	3	7	7	6	6	7	7	6	5	5	7	6	6	6	7	6	7	7	7	3	3	2	2	3	3	2	1	1	3	2	2	2	3	2	3	3	3	3	3	2	2
sp|P15170|ERF3A_HUMAN	sp|P15170|ERF3A_HUMAN	21	21	10	sp|P15170|ERF3A_HUMAN Eukaryotic peptide chain release factor GTP-binding subunit ERF3A OS=Homo sapiens OX=9606 GN=GSPT1 PE=1 SV=1	1	21	21	10	20	18	19	20	21	19	19	20	19	17	16	18	17	17	15	18	17	15	20	18	19	20	21	19	19	20	19	17	16	18	17	17	15	18	17	15	10	8	10	10
sp|P15260|INGR1_HUMAN	sp|P15260|INGR1_HUMAN	6	6	6	sp|P15260|INGR1_HUMAN Interferon gamma receptor 1 OS=Homo sapiens OX=9606 GN=IFNGR1 PE=1 SV=1	1	6	6	6	3	5	3	4	1	4	3	2	1	0	0	0	0	0	0	0	0	1	3	5	3	4	1	4	3	2	1	0	0	0	0	0	0	0	0	1	3	5	3	4
sp|P15291|B4GT1_HUMAN	sp|P15291|B4GT1_HUMAN	5	5	5	sp|P15291|B4GT1_HUMAN Beta-1,4-galactosyltransferase 1 OS=Homo sapiens OX=9606 GN=B4GALT1 PE=1 SV=5	1	5	5	5	4	4	4	4	4	3	3	3	2	1	1	1	1	1	1	1	0	1	4	4	4	4	4	3	3	3	2	1	1	1	1	1	1	1	0	1	4	4	4	4
sp|P15311|EZRI_HUMAN	sp|P15311|EZRI_HUMAN	48	48	32	sp|P15311|EZRI_HUMAN Ezrin OS=Homo sapiens OX=9606 GN=EZR PE=1 SV=4	1	48	48	32	42	42	40	42	44	41	41	40	41	46	44	46	42	44	45	42	44	43	42	42	40	42	44	41	41	40	41	46	44	46	42	44	45	42	44	43	27	27	25	28
sp|P15374|UCHL3_HUMAN	sp|P15374|UCHL3_HUMAN	12	12	12	sp|P15374|UCHL3_HUMAN Ubiquitin carboxyl-terminal hydrolase isozyme L3 OS=Homo sapiens OX=9606 GN=UCHL3 PE=1 SV=1	1	12	12	12	12	10	11	11	11	11	12	10	9	9	6	9	8	11	9	9	10	9	12	10	11	11	11	11	12	10	9	9	6	9	8	11	9	9	10	9	12	10	11	11
sp|P15407|FOSL1_HUMAN	sp|P15407|FOSL1_HUMAN	3	3	3	sp|P15407|FOSL1_HUMAN Fos-related antigen 1 OS=Homo sapiens OX=9606 GN=FOSL1 PE=1 SV=1	1	3	3	3	3	3	3	2	2	2	1	1	1	3	3	3	3	3	3	3	2	2	3	3	3	2	2	2	1	1	1	3	3	3	3	3	3	3	2	2	3	3	3	2
sp|P15408|FOSL2_HUMAN	sp|P15408|FOSL2_HUMAN	2	2	2	sp|P15408|FOSL2_HUMAN Fos-related antigen 2 OS=Homo sapiens OX=9606 GN=FOSL2 PE=1 SV=1	1	2	2	2	1	1	1	1	1	1	1	1	1	0	0	0	1	0	0	0	0	0	1	1	1	1	1	1	1	1	1	0	0	0	1	0	0	0	0	0	1	1	1	1
sp|P15428|PGDH_HUMAN	sp|P15428|PGDH_HUMAN	7	7	7	sp|P15428|PGDH_HUMAN 15-hydroxyprostaglandin dehydrogenase [NAD(+)] OS=Homo sapiens OX=9606 GN=HPGD PE=1 SV=1	1	7	7	7	3	2	1	2	2	3	5	4	3	0	0	0	0	0	0	0	0	0	3	2	1	2	2	3	5	4	3	0	0	0	0	0	0	0	0	0	3	2	1	2
sp|P15514|AREG_HUMAN	sp|P15514|AREG_HUMAN	3	3	3	sp|P15514|AREG_HUMAN Amphiregulin OS=Homo sapiens OX=9606 GN=AREG PE=1 SV=2	1	3	3	3	2	3	3	2	1	2	2	2	1	1	1	0	0	0	0	1	2	2	2	3	3	2	1	2	2	2	1	1	1	0	0	0	0	1	2	2	2	3	3	2
sp|P15529|MCP_HUMAN	sp|P15529|MCP_HUMAN	9	9	9	sp|P15529|MCP_HUMAN Membrane cofactor protein OS=Homo sapiens OX=9606 GN=CD46 PE=1 SV=3	1	9	9	9	8	8	8	7	8	7	7	6	9	1	1	1	0	0	1	2	4	3	8	8	8	7	8	7	7	6	9	1	1	1	0	0	1	2	4	3	8	8	8	7
sp|P15531|NDKA_HUMAN	sp|P15531|NDKA_HUMAN	13	7	7	sp|P15531|NDKA_HUMAN Nucleoside diphosphate kinase A OS=Homo sapiens OX=9606 GN=NME1 PE=1 SV=1	1	13	7	7	12	11	12	12	12	12	11	12	11	11	12	12	11	11	12	13	12	12	6	5	6	6	6	6	5	6	6	6	6	6	5	5	6	7	7	7	6	5	6	6
sp|P15559|NQO1_HUMAN	sp|P15559|NQO1_HUMAN	11	11	11	sp|P15559|NQO1_HUMAN NAD(P)H dehydrogenase [quinone] 1 OS=Homo sapiens OX=9606 GN=NQO1 PE=1 SV=1	1	11	11	11	11	11	11	10	10	10	10	10	10	10	11	11	10	11	10	10	11	11	11	11	11	10	10	10	10	10	10	10	11	11	10	11	10	10	11	11	11	11	11	10
sp|P15586|GNS_HUMAN	sp|P15586|GNS_HUMAN	12	12	12	sp|P15586|GNS_HUMAN N-acetylglucosamine-6-sulfatase OS=Homo sapiens OX=9606 GN=GNS PE=1 SV=3	1	12	12	12	8	8	10	8	9	8	10	8	9	8	6	5	9	9	7	7	10	8	8	8	10	8	9	8	10	8	9	8	6	5	9	9	7	7	10	8	8	8	10	8
sp|P15880|RS2_HUMAN	sp|P15880|RS2_HUMAN	17	17	17	sp|P15880|RS2_HUMAN 40S ribosomal protein S2 OS=Homo sapiens OX=9606 GN=RPS2 PE=1 SV=2	1	17	17	17	17	17	17	16	16	16	17	17	17	17	17	17	15	17	17	17	17	15	17	17	17	16	16	16	17	17	17	17	17	17	15	17	17	17	17	15	17	17	17	16
sp|P15924|DESP_HUMAN	sp|P15924|DESP_HUMAN	142	142	142	sp|P15924|DESP_HUMAN Desmoplakin OS=Homo sapiens OX=9606 GN=DSP PE=1 SV=3	1	142	142	142	114	122	118	117	120	120	111	116	116	95	98	100	106	101	92	98	107	108	114	122	118	117	120	120	111	116	116	95	98	100	106	101	92	98	107	108	114	122	118	117
sp|P15927|RFA2_HUMAN	sp|P15927|RFA2_HUMAN	10	10	10	sp|P15927|RFA2_HUMAN Replication protein A 32 kDa subunit OS=Homo sapiens OX=9606 GN=RPA2 PE=1 SV=1	1	10	10	10	6	7	6	6	7	7	7	9	9	6	7	8	8	7	9	8	8	7	6	7	6	6	7	7	7	9	9	6	7	8	8	7	9	8	8	7	6	7	6	6
sp|P16070|CD44_HUMAN	sp|P16070|CD44_HUMAN	9	9	9	sp|P16070|CD44_HUMAN CD44 antigen OS=Homo sapiens OX=9606 GN=CD44 PE=1 SV=3	1	9	9	9	7	5	6	5	5	5	6	5	4	8	8	8	8	8	8	8	9	9	7	5	6	5	5	5	6	5	4	8	8	8	8	8	8	8	9	9	7	5	6	5
sp|P16083|NQO2_HUMAN	sp|P16083|NQO2_HUMAN	4	4	4	sp|P16083|NQO2_HUMAN Ribosyldihydronicotinamide dehydrogenase [quinone] OS=Homo sapiens OX=9606 GN=NQO2 PE=1 SV=5	1	4	4	4	2	3	2	2	3	2	2	1	1	1	2	2	1	1	1	1	1	3	2	3	2	2	3	2	2	1	1	1	2	2	1	1	1	1	1	3	2	3	2	2
sp|P16144|ITB4_HUMAN	sp|P16144|ITB4_HUMAN	62	62	62	sp|P16144|ITB4_HUMAN Integrin beta-4 OS=Homo sapiens OX=9606 GN=ITGB4 PE=1 SV=5	1	62	62	62	42	46	48	47	48	47	42	43	42	40	40	40	46	47	43	47	46	44	42	46	48	47	48	47	42	43	42	40	40	40	46	47	43	47	46	44	42	46	48	47
sp|P16152|CBR1_HUMAN	sp|P16152|CBR1_HUMAN	12	12	10	sp|P16152|CBR1_HUMAN Carbonyl reductase [NADPH] 1 OS=Homo sapiens OX=9606 GN=CBR1 PE=1 SV=3	1	12	12	10	10	10	9	11	11	10	9	10	9	1	0	0	0	0	0	0	0	0	10	10	9	11	11	10	9	10	9	1	0	0	0	0	0	0	0	0	8	8	7	9
sp|P16219|ACADS_HUMAN	sp|P16219|ACADS_HUMAN	8	8	8	sp|P16219|ACADS_HUMAN Short-chain specific acyl-CoA dehydrogenase, mitochondrial OS=Homo sapiens OX=9606 GN=ACADS PE=1 SV=1	1	8	8	8	2	3	1	2	1	1	4	1	5	6	4	8	7	8	7	8	7	6	2	3	1	2	1	1	4	1	5	6	4	8	7	8	7	8	7	6	2	3	1	2
sp|P16220|CREB1_HUMAN;sp|P18846|ATF1_HUMAN	sp|P16220|CREB1_HUMAN;sp|P18846|ATF1_HUMAN	4;2	4;2	4;2	sp|P16220|CREB1_HUMAN Cyclic AMP-responsive element-binding protein 1 OS=Homo sapiens OX=9606 GN=CREB1 PE=1 SV=2;sp|P18846|ATF1_HUMAN Cyclic AMP-dependent transcription factor ATF-1 OS=Homo sapiens OX=9606 GN=ATF1 PE=1 SV=2	2	4	4	4	2	4	3	3	3	3	4	3	3	3	4	4	4	4	4	3	2	2	2	4	3	3	3	3	4	3	3	3	4	4	4	4	4	3	2	2	2	4	3	3
sp|P16278|BGAL_HUMAN	sp|P16278|BGAL_HUMAN	11	11	11	sp|P16278|BGAL_HUMAN Beta-galactosidase OS=Homo sapiens OX=9606 GN=GLB1 PE=1 SV=2	1	11	11	11	9	9	9	9	7	8	9	9	10	5	6	5	7	6	7	6	5	7	9	9	9	9	7	8	9	9	10	5	6	5	7	6	7	6	5	7	9	9	9	9
sp|P16298|PP2BB_HUMAN	sp|P16298|PP2BB_HUMAN	7	2	2	sp|P16298|PP2BB_HUMAN Serine/threonine-protein phosphatase 2B catalytic subunit beta isoform OS=Homo sapiens OX=9606 GN=PPP3CB PE=1 SV=2	1	7	2	2	5	6	4	5	5	6	4	4	4	5	6	6	6	5	5	6	7	6	0	1	0	0	0	1	0	0	0	0	1	1	1	0	0	1	2	1	0	1	0	0
sp|P16333|NCK1_HUMAN;sp|O43639|NCK2_HUMAN	sp|P16333|NCK1_HUMAN	7;1	7;1	7;1	sp|P16333|NCK1_HUMAN Cytoplasmic protein NCK1 OS=Homo sapiens OX=9606 GN=NCK1 PE=1 SV=1	2	7	7	7	5	4	3	5	3	4	4	2	2	2	3	5	4	4	4	1	2	2	5	4	3	5	3	4	4	2	2	2	3	5	4	4	4	1	2	2	5	4	3	5
sp|P16401|H15_HUMAN	sp|P16401|H15_HUMAN	7	6	6	sp|P16401|H15_HUMAN Histone H1.5 OS=Homo sapiens OX=9606 GN=H1-5 PE=1 SV=3	1	7	6	6	6	7	7	7	7	7	7	7	7	1	1	1	1	0	1	1	0	1	6	6	6	6	6	6	6	6	6	0	0	0	0	0	0	0	0	0	6	6	6	6
sp|P16422|EPCAM_HUMAN	sp|P16422|EPCAM_HUMAN	10	10	10	sp|P16422|EPCAM_HUMAN Epithelial cell adhesion molecule OS=Homo sapiens OX=9606 GN=EPCAM PE=1 SV=2	1	10	10	10	9	10	9	9	8	9	9	9	9	9	10	8	8	9	8	10	10	10	9	10	9	9	8	9	9	9	9	9	10	8	8	9	8	10	10	10	9	10	9	9
sp|P16435|NCPR_HUMAN	sp|P16435|NCPR_HUMAN	31	31	31	sp|P16435|NCPR_HUMAN NADPH--cytochrome P450 reductase OS=Homo sapiens OX=9606 GN=POR PE=1 SV=2	1	31	31	31	28	24	25	23	27	29	20	20	23	18	15	23	16	20	21	23	19	17	28	24	25	23	27	29	20	20	23	18	15	23	16	20	21	23	19	17	28	24	25	23
sp|P16455|MGMT_HUMAN	sp|P16455|MGMT_HUMAN	8	8	8	sp|P16455|MGMT_HUMAN Methylated-DNA--protein-cysteine methyltransferase OS=Homo sapiens OX=9606 GN=MGMT PE=1 SV=1	1	8	8	8	7	8	7	7	7	7	7	8	6	1	1	0	3	3	3	2	3	4	7	8	7	7	7	7	7	8	6	1	1	0	3	3	3	2	3	4	7	8	7	7
sp|P16591|FER_HUMAN	sp|P16591|FER_HUMAN	4	4	4	sp|P16591|FER_HUMAN Tyrosine-protein kinase Fer OS=Homo sapiens OX=9606 GN=FER PE=1 SV=2	1	4	4	4	0	0	0	0	0	0	0	0	0	2	3	3	2	4	3	3	2	2	0	0	0	0	0	0	0	0	0	2	3	3	2	4	3	3	2	2	0	0	0	0
sp|P16615|AT2A2_HUMAN;sp|O14983|AT2A1_HUMAN	sp|P16615|AT2A2_HUMAN	43;15	43;15	34;9	sp|P16615|AT2A2_HUMAN Sarcoplasmic/endoplasmic reticulum calcium ATPase 2 OS=Homo sapiens OX=9606 GN=ATP2A2 PE=1 SV=1	2	43	43	34	36	39	34	37	38	38	36	35	30	37	38	36	37	37	38	35	41	40	36	39	34	37	38	38	36	35	30	37	38	36	37	37	38	35	41	40	29	31	27	29
sp|P16885|PLCG2_HUMAN	sp|P16885|PLCG2_HUMAN	16	16	16	sp|P16885|PLCG2_HUMAN 1-phosphatidylinositol 4,5-bisphosphate phosphodiesterase gamma-2 OS=Homo sapiens OX=9606 GN=PLCG2 PE=1 SV=4	1	16	16	16	0	0	1	0	0	0	0	0	0	8	6	5	8	4	6	9	7	6	0	0	1	0	0	0	0	0	0	8	6	5	8	4	6	9	7	6	0	0	1	0
sp|P16930|FAAA_HUMAN	sp|P16930|FAAA_HUMAN	5	5	5	sp|P16930|FAAA_HUMAN Fumarylacetoacetase OS=Homo sapiens OX=9606 GN=FAH PE=1 SV=2	1	5	5	5	4	3	4	3	5	3	3	2	3	3	1	2	2	2	1	3	3	2	4	3	4	3	5	3	3	2	3	3	1	2	2	2	1	3	3	2	4	3	4	3
sp|P16949|STMN1_HUMAN	sp|P16949|STMN1_HUMAN	8	8	7	sp|P16949|STMN1_HUMAN Stathmin OS=Homo sapiens OX=9606 GN=STMN1 PE=1 SV=3	1	8	8	7	5	5	6	6	6	6	6	6	7	7	7	7	7	8	7	7	8	7	5	5	6	6	6	6	6	6	7	7	7	7	7	8	7	7	8	7	4	5	6	5
sp|P16989|YBOX3_HUMAN;sp|Q9Y2T7|YBOX2_HUMAN	sp|P16989|YBOX3_HUMAN	18;4	18;4	14;0	sp|P16989|YBOX3_HUMAN Y-box-binding protein 3 OS=Homo sapiens OX=9606 GN=YBX3 PE=1 SV=4	2	18	18	14	10	13	10	12	13	13	17	14	14	12	11	12	13	14	14	13	14	14	10	13	10	12	13	13	17	14	14	12	11	12	13	14	14	13	14	14	6	9	6	8
sp|P17028|ZNF24_HUMAN	sp|P17028|ZNF24_HUMAN	6	6	6	sp|P17028|ZNF24_HUMAN Zinc finger protein 24 OS=Homo sapiens OX=9606 GN=ZNF24 PE=1 SV=4	1	6	6	6	3	3	4	3	3	2	3	2	3	3	1	2	5	5	4	3	3	3	3	3	4	3	3	2	3	2	3	3	1	2	5	5	4	3	3	3	3	3	4	3
sp|P17050|NAGAB_HUMAN	sp|P17050|NAGAB_HUMAN	7	7	7	sp|P17050|NAGAB_HUMAN Alpha-N-acetylgalactosaminidase OS=Homo sapiens OX=9606 GN=NAGA PE=1 SV=2	1	7	7	7	5	5	7	6	5	5	2	7	4	1	0	0	0	0	0	1	0	0	5	5	7	6	5	5	2	7	4	1	0	0	0	0	0	1	0	0	5	5	7	6
sp|P17066|HSP76_HUMAN;sp|P48741|HSP77_HUMAN	sp|P17066|HSP76_HUMAN;sp|P48741|HSP77_HUMAN	12;7	3;2	3;2	sp|P17066|HSP76_HUMAN Heat shock 70 kDa protein 6 OS=Homo sapiens OX=9606 GN=HSPA6 PE=1 SV=2;sp|P48741|HSP77_HUMAN Putative heat shock 70 kDa protein 7 OS=Homo sapiens OX=9606 GN=HSPA7 PE=5 SV=2	2	12	3	3	10	10	11	11	11	11	9	11	10	9	9	10	9	9	10	8	9	9	2	2	2	2	2	2	2	2	2	1	1	1	1	1	1	1	1	1	2	2	2	2
sp|P17096|HMGA1_HUMAN	sp|P17096|HMGA1_HUMAN	8	8	8	sp|P17096|HMGA1_HUMAN High mobility group protein HMG-I/HMG-Y OS=Homo sapiens OX=9606 GN=HMGA1 PE=1 SV=3	1	8	8	8	3	3	3	4	4	5	3	3	3	6	6	7	8	8	8	5	5	5	3	3	3	4	4	5	3	3	3	6	6	7	8	8	8	5	5	5	3	3	3	4
sp|P17174|AATC_HUMAN	sp|P17174|AATC_HUMAN	21	21	21	sp|P17174|AATC_HUMAN Aspartate aminotransferase, cytoplasmic OS=Homo sapiens OX=9606 GN=GOT1 PE=1 SV=3	1	21	21	21	21	21	18	19	20	17	19	19	19	18	19	18	16	18	17	20	18	19	21	21	18	19	20	17	19	19	19	18	19	18	16	18	17	20	18	19	21	21	18	19
sp|P17252|KPCA_HUMAN;sp|P05771|KPCB_HUMAN	sp|P17252|KPCA_HUMAN	4;1	4;1	4;1	sp|P17252|KPCA_HUMAN Protein kinase C alpha type OS=Homo sapiens OX=9606 GN=PRKCA PE=1 SV=4	2	4	4	4	1	0	1	0	0	0	0	0	0	1	2	2	1	0	1	2	1	2	1	0	1	0	0	0	0	0	0	1	2	2	1	0	1	2	1	2	1	0	1	0
sp|P17275|JUNB_HUMAN	sp|P17275|JUNB_HUMAN	5	5	5	sp|P17275|JUNB_HUMAN Transcription factor jun-B OS=Homo sapiens OX=9606 GN=JUNB PE=1 SV=1	1	5	5	5	1	1	2	1	0	0	1	0	0	3	2	2	3	3	3	1	0	0	1	1	2	1	0	0	1	0	0	3	2	2	3	3	3	1	0	0	1	1	2	1
sp|P17301|ITA2_HUMAN	sp|P17301|ITA2_HUMAN	29	29	29	sp|P17301|ITA2_HUMAN Integrin alpha-2 OS=Homo sapiens OX=9606 GN=ITGA2 PE=1 SV=1	1	29	29	29	16	20	17	18	21	19	19	14	15	24	21	22	20	22	22	18	22	22	16	20	17	18	21	19	19	14	15	24	21	22	20	22	22	18	22	22	16	20	17	18
sp|P17480|UBF1_HUMAN	sp|P17480|UBF1_HUMAN	22	22	22	sp|P17480|UBF1_HUMAN Nucleolar transcription factor 1 OS=Homo sapiens OX=9606 GN=UBTF PE=1 SV=1	1	22	22	22	17	17	18	19	18	15	18	19	19	18	19	20	19	17	20	19	20	20	17	17	18	19	18	15	18	19	19	18	19	20	19	17	20	19	20	20	17	17	18	19
sp|P17482|HXB9_HUMAN	sp|P17482|HXB9_HUMAN	3	3	3	sp|P17482|HXB9_HUMAN Homeobox protein Hox-B9 OS=Homo sapiens OX=9606 GN=HOXB9 PE=1 SV=2	1	3	3	3	2	2	2	2	2	1	2	2	3	0	0	0	0	0	0	0	0	0	2	2	2	2	2	1	2	2	3	0	0	0	0	0	0	0	0	0	2	2	2	2
sp|P17535|JUND_HUMAN	sp|P17535|JUND_HUMAN	3	3	3	sp|P17535|JUND_HUMAN Transcription factor jun-D OS=Homo sapiens OX=9606 GN=JUND PE=1 SV=3	1	3	3	3	0	0	0	0	0	0	0	1	0	1	1	0	3	1	2	1	0	0	0	0	0	0	0	0	0	1	0	1	1	0	3	1	2	1	0	0	0	0	0	0
sp|P17568|NDUB7_HUMAN	sp|P17568|NDUB7_HUMAN	5	5	5	sp|P17568|NDUB7_HUMAN NADH dehydrogenase [ubiquinone] 1 beta subcomplex subunit 7 OS=Homo sapiens OX=9606 GN=NDUFB7 PE=1 SV=4	1	5	5	5	4	4	4	4	4	3	3	3	4	4	5	4	4	5	4	5	4	4	4	4	4	4	4	3	3	3	4	4	5	4	4	5	4	5	4	4	4	4	4	4
sp|P17612|KAPCA_HUMAN	sp|P17612|KAPCA_HUMAN	12	5	5	sp|P17612|KAPCA_HUMAN cAMP-dependent protein kinase catalytic subunit alpha OS=Homo sapiens OX=9606 GN=PRKACA PE=1 SV=2	1	12	5	5	8	9	9	8	9	7	11	8	6	9	10	10	8	8	9	11	12	10	2	3	3	3	3	2	4	2	2	3	3	4	2	3	3	4	5	4	2	3	3	3
sp|P17655|CAN2_HUMAN	sp|P17655|CAN2_HUMAN	32	32	32	sp|P17655|CAN2_HUMAN Calpain-2 catalytic subunit OS=Homo sapiens OX=9606 GN=CAPN2 PE=1 SV=6	1	32	32	32	26	24	25	23	26	26	22	19	18	22	25	24	19	20	17	23	21	22	26	24	25	23	26	26	22	19	18	22	25	24	19	20	17	23	21	22	26	24	25	23
sp|P17706|PTN2_HUMAN	sp|P17706|PTN2_HUMAN	11	11	11	sp|P17706|PTN2_HUMAN Tyrosine-protein phosphatase non-receptor type 2 OS=Homo sapiens OX=9606 GN=PTPN2 PE=1 SV=2	1	11	11	11	8	8	7	7	9	8	7	6	6	7	6	7	6	3	7	7	6	8	8	8	7	7	9	8	7	6	6	7	6	7	6	3	7	7	6	8	8	8	7	7
sp|P17812|PYRG1_HUMAN	sp|P17812|PYRG1_HUMAN	28	28	26	sp|P17812|PYRG1_HUMAN CTP synthase 1 OS=Homo sapiens OX=9606 GN=CTPS1 PE=1 SV=2	1	28	28	26	24	23	21	25	25	25	22	22	21	18	20	18	16	19	18	19	23	20	24	23	21	25	25	25	22	22	21	18	20	18	16	19	18	19	23	20	22	21	19	23
sp|P17844|DDX5_HUMAN	sp|P17844|DDX5_HUMAN	36	35	27	sp|P17844|DDX5_HUMAN Probable ATP-dependent RNA helicase DDX5 OS=Homo sapiens OX=9606 GN=DDX5 PE=1 SV=1	1	36	35	27	30	33	30	31	27	31	31	30	32	30	28	30	32	32	34	28	30	31	29	32	29	30	26	30	30	29	31	29	27	29	31	31	33	27	29	30	22	24	21	22
sp|P17858|PFKAL_HUMAN	sp|P17858|PFKAL_HUMAN	31	31	27	sp|P17858|PFKAL_HUMAN ATP-dependent 6-phosphofructokinase, liver type OS=Homo sapiens OX=9606 GN=PFKL PE=1 SV=6	1	31	31	27	25	26	28	27	28	27	23	26	24	22	26	25	25	24	24	24	27	24	25	26	28	27	28	27	23	26	24	22	26	25	25	24	24	24	27	24	22	23	24	23
sp|P17900|SAP3_HUMAN	sp|P17900|SAP3_HUMAN	5	5	5	sp|P17900|SAP3_HUMAN Ganglioside GM2 activator OS=Homo sapiens OX=9606 GN=GM2A PE=1 SV=4	1	5	5	5	1	3	1	3	2	3	2	4	5	4	2	3	3	4	4	5	5	5	1	3	1	3	2	3	2	4	5	4	2	3	3	4	4	5	5	5	1	3	1	3
sp|P17931|LEG3_HUMAN	sp|P17931|LEG3_HUMAN	10	10	10	sp|P17931|LEG3_HUMAN Galectin-3 OS=Homo sapiens OX=9606 GN=LGALS3 PE=1 SV=5	1	10	10	10	10	10	10	9	10	10	10	10	10	8	8	8	9	7	8	8	7	8	10	10	10	9	10	10	10	10	10	8	8	8	9	7	8	8	7	8	10	10	10	9
sp|P17980|PRS6A_HUMAN	sp|P17980|PRS6A_HUMAN	25	25	25	sp|P17980|PRS6A_HUMAN 26S proteasome regulatory subunit 6A OS=Homo sapiens OX=9606 GN=PSMC3 PE=1 SV=3	1	25	25	25	23	25	22	22	21	22	23	22	22	22	22	23	22	22	20	22	22	20	23	25	22	22	21	22	23	22	22	22	22	23	22	22	20	22	22	20	23	25	22	22
sp|P17987|TCPA_HUMAN	sp|P17987|TCPA_HUMAN	33	33	33	sp|P17987|TCPA_HUMAN T-complex protein 1 subunit alpha OS=Homo sapiens OX=9606 GN=TCP1 PE=1 SV=1	1	33	33	33	31	31	32	31	31	31	31	32	32	32	33	33	32	33	32	32	32	32	31	31	32	31	31	31	31	32	32	32	33	33	32	33	32	32	32	32	31	31	32	31
sp|P18031|PTN1_HUMAN	sp|P18031|PTN1_HUMAN	19	19	19	sp|P18031|PTN1_HUMAN Tyrosine-protein phosphatase non-receptor type 1 OS=Homo sapiens OX=9606 GN=PTPN1 PE=1 SV=1	1	19	19	19	16	17	15	15	16	17	12	12	15	16	15	15	12	13	15	16	17	15	16	17	15	15	16	17	12	12	15	16	15	15	12	13	15	16	17	15	16	17	15	15
sp|P18074|ERCC2_HUMAN	sp|P18074|ERCC2_HUMAN	5	5	5	sp|P18074|ERCC2_HUMAN General transcription and DNA repair factor IIH helicase subunit XPD OS=Homo sapiens OX=9606 GN=ERCC2 PE=1 SV=1	1	5	5	5	2	2	2	1	2	1	1	0	3	0	3	2	3	3	2	2	2	5	2	2	2	1	2	1	1	0	3	0	3	2	3	3	2	2	2	5	2	2	2	1
sp|P18077|RL35A_HUMAN	sp|P18077|RL35A_HUMAN	4	4	4	sp|P18077|RL35A_HUMAN 60S ribosomal protein L35a OS=Homo sapiens OX=9606 GN=RPL35A PE=1 SV=2	1	4	4	4	4	4	4	4	4	3	4	4	4	4	4	3	4	4	4	4	4	4	4	4	4	4	4	3	4	4	4	4	4	3	4	4	4	4	4	4	4	4	4	4
sp|P18084|ITB5_HUMAN	sp|P18084|ITB5_HUMAN	15	15	15	sp|P18084|ITB5_HUMAN Integrin beta-5 OS=Homo sapiens OX=9606 GN=ITGB5 PE=1 SV=1	1	15	15	15	7	11	8	9	9	9	7	4	9	0	2	1	3	3	1	1	2	2	7	11	8	9	9	9	7	4	9	0	2	1	3	3	1	1	2	2	7	11	8	9
sp|P18085|ARF4_HUMAN	sp|P18085|ARF4_HUMAN	11	7	7	sp|P18085|ARF4_HUMAN ADP-ribosylation factor 4 OS=Homo sapiens OX=9606 GN=ARF4 PE=1 SV=3	1	11	7	7	11	11	11	11	11	11	10	10	11	10	10	10	10	9	10	10	10	11	7	7	7	7	7	7	7	6	7	7	7	7	7	5	7	7	7	7	7	7	7	7
sp|P18124|RL7_HUMAN	sp|P18124|RL7_HUMAN	18	18	18	sp|P18124|RL7_HUMAN 60S ribosomal protein L7 OS=Homo sapiens OX=9606 GN=RPL7 PE=1 SV=1	1	18	18	18	16	18	18	18	18	18	18	17	18	16	18	17	17	17	18	16	16	17	16	18	18	18	18	18	18	17	18	16	18	17	17	17	18	16	16	17	16	18	18	18
sp|P18146|EGR1_HUMAN;sp|Q06889|EGR3_HUMAN;sp|P11161|EGR2_HUMAN	sp|P18146|EGR1_HUMAN;sp|Q06889|EGR3_HUMAN;sp|P11161|EGR2_HUMAN	2;1;1	2;1;1	2;1;1	sp|P18146|EGR1_HUMAN Early growth response protein 1 OS=Homo sapiens OX=9606 GN=EGR1 PE=1 SV=1;sp|Q06889|EGR3_HUMAN Early growth response protein 3 OS=Homo sapiens OX=9606 GN=EGR3 PE=2 SV=1;sp|P11161|EGR2_HUMAN E3 SUMO-protein ligase EGR2 OS=Homo sapiens O	3	2	2	2	0	0	0	0	0	0	0	0	0	0	2	0	2	1	2	1	1	2	0	0	0	0	0	0	0	0	0	0	2	0	2	1	2	1	1	2	0	0	0	0
sp|P18206|VINC_HUMAN	sp|P18206|VINC_HUMAN	58	58	58	sp|P18206|VINC_HUMAN Vinculin OS=Homo sapiens OX=9606 GN=VCL PE=1 SV=4	1	58	58	58	53	54	52	54	51	55	54	52	52	46	51	50	49	49	46	48	46	50	53	54	52	54	51	55	54	52	52	46	51	50	49	49	46	48	46	50	53	54	52	54
sp|P18440|ARY1_HUMAN	sp|P18440|ARY1_HUMAN	2	2	2	sp|P18440|ARY1_HUMAN Arylamine N-acetyltransferase 1 OS=Homo sapiens OX=9606 GN=NAT1 PE=1 SV=2	1	2	2	2	1	0	1	2	0	2	0	0	1	0	0	0	0	0	0	0	1	1	1	0	1	2	0	2	0	0	1	0	0	0	0	0	0	0	1	1	1	0	1	2
sp|P18583|SON_HUMAN	sp|P18583|SON_HUMAN	37	37	37	sp|P18583|SON_HUMAN Protein SON OS=Homo sapiens OX=9606 GN=SON PE=1 SV=4	1	37	37	37	27	30	27	29	28	30	31	26	29	25	23	26	32	29	28	24	25	25	27	30	27	29	28	30	31	26	29	25	23	26	32	29	28	24	25	25	27	30	27	29
sp|P18615|NELFE_HUMAN	sp|P18615|NELFE_HUMAN	12	12	12	sp|P18615|NELFE_HUMAN Negative elongation factor E OS=Homo sapiens OX=9606 GN=NELFE PE=1 SV=3	1	12	12	12	7	8	6	6	8	7	7	8	7	8	7	8	9	10	8	6	6	10	7	8	6	6	8	7	7	8	7	8	7	8	9	10	8	6	6	10	7	8	6	6
sp|P18621|RL17_HUMAN	sp|P18621|RL17_HUMAN	8	8	8	sp|P18621|RL17_HUMAN 60S ribosomal protein L17 OS=Homo sapiens OX=9606 GN=RPL17 PE=1 SV=3	1	8	8	8	8	8	7	7	7	8	7	7	8	7	7	8	8	8	8	7	7	7	8	8	7	7	7	8	7	7	8	7	7	8	8	8	8	7	7	7	8	8	7	7
sp|P18669|PGAM1_HUMAN;sp|P15259|PGAM2_HUMAN;sp|Q8N0Y7|PGAM4_HUMAN	sp|P18669|PGAM1_HUMAN	18;6;5	18;6;5	18;6;5	sp|P18669|PGAM1_HUMAN Phosphoglycerate mutase 1 OS=Homo sapiens OX=9606 GN=PGAM1 PE=1 SV=2	3	18	18	18	17	17	17	16	17	17	16	17	17	18	18	16	17	17	15	18	18	17	17	17	17	16	17	17	16	17	17	18	18	16	17	17	15	18	18	17	17	17	17	16
sp|P18754|RCC1_HUMAN	sp|P18754|RCC1_HUMAN	15	15	15	sp|P18754|RCC1_HUMAN Regulator of chromosome condensation OS=Homo sapiens OX=9606 GN=RCC1 PE=1 SV=1	1	15	15	15	14	14	14	14	14	14	14	14	14	14	14	14	14	14	14	14	14	14	14	14	14	14	14	14	14	14	14	14	14	14	14	14	14	14	14	14	14	14	14	14
sp|P18858|DNLI1_HUMAN	sp|P18858|DNLI1_HUMAN	27	27	27	sp|P18858|DNLI1_HUMAN DNA ligase 1 OS=Homo sapiens OX=9606 GN=LIG1 PE=1 SV=1	1	27	27	27	15	16	17	15	19	17	17	22	18	9	9	6	14	12	12	16	17	17	15	16	17	15	19	17	17	22	18	9	9	6	14	12	12	16	17	17	15	16	17	15
sp|P18859|ATP5J_HUMAN	sp|P18859|ATP5J_HUMAN	5	5	5	sp|P18859|ATP5J_HUMAN ATP synthase-coupling factor 6, mitochondrial OS=Homo sapiens OX=9606 GN=ATP5PF PE=1 SV=1	1	5	5	5	4	4	4	5	4	5	5	4	4	5	5	5	5	4	5	5	5	5	4	4	4	5	4	5	5	4	4	5	5	5	5	4	5	5	5	5	4	4	4	5
sp|P18887|XRCC1_HUMAN	sp|P18887|XRCC1_HUMAN	10	10	10	sp|P18887|XRCC1_HUMAN DNA repair protein XRCC1 OS=Homo sapiens OX=9606 GN=XRCC1 PE=1 SV=2	1	10	10	10	7	6	7	6	6	7	8	7	7	7	8	6	10	8	8	7	9	7	7	6	7	6	6	7	8	7	7	7	8	6	10	8	8	7	9	7	7	6	7	6
sp|P19021|AMD_HUMAN	sp|P19021|AMD_HUMAN	4	4	4	sp|P19021|AMD_HUMAN Peptidyl-glycine alpha-amidating monooxygenase OS=Homo sapiens OX=9606 GN=PAM PE=1 SV=2	1	4	4	4	0	1	1	1	1	1	1	1	1	0	2	1	1	2	2	3	3	3	0	1	1	1	1	1	1	1	1	0	2	1	1	2	2	3	3	3	0	1	1	1
sp|P19075|TSN8_HUMAN	sp|P19075|TSN8_HUMAN	3	3	3	sp|P19075|TSN8_HUMAN Tetraspanin-8 OS=Homo sapiens OX=9606 GN=TSPAN8 PE=1 SV=1	1	3	3	3	3	3	3	3	3	3	3	3	3	0	0	0	0	0	0	0	0	0	3	3	3	3	3	3	3	3	3	0	0	0	0	0	0	0	0	0	3	3	3	3
sp|P19174|PLCG1_HUMAN	sp|P19174|PLCG1_HUMAN	9	9	9	sp|P19174|PLCG1_HUMAN 1-phosphatidylinositol 4,5-bisphosphate phosphodiesterase gamma-1 OS=Homo sapiens OX=9606 GN=PLCG1 PE=1 SV=1	1	9	9	9	5	5	4	4	2	5	3	5	5	2	2	2	1	1	1	0	3	2	5	5	4	4	2	5	3	5	5	2	2	2	1	1	1	0	3	2	5	5	4	4
sp|P19338|NUCL_HUMAN	sp|P19338|NUCL_HUMAN	30	30	30	sp|P19338|NUCL_HUMAN Nucleolin OS=Homo sapiens OX=9606 GN=NCL PE=1 SV=3	1	30	30	30	29	28	28	29	29	29	29	28	28	27	28	29	27	27	28	26	28	26	29	28	28	29	29	29	29	28	28	27	28	29	27	27	28	26	28	26	29	28	28	29
sp|P19367|HXK1_HUMAN;sp|Q2TB90|HKDC1_HUMAN	sp|P19367|HXK1_HUMAN	34;3	34;3	30;2	sp|P19367|HXK1_HUMAN Hexokinase-1 OS=Homo sapiens OX=9606 GN=HK1 PE=1 SV=3	2	34	34	30	23	24	24	20	22	24	20	20	20	25	25	23	25	25	23	26	26	27	23	24	24	20	22	24	20	20	20	25	25	23	25	25	23	26	26	27	21	22	23	20
sp|P19387|RPB3_HUMAN	sp|P19387|RPB3_HUMAN	11	11	11	sp|P19387|RPB3_HUMAN DNA-directed RNA polymerase II subunit RPB3 OS=Homo sapiens OX=9606 GN=POLR2C PE=1 SV=2	1	11	11	11	5	5	6	6	6	6	8	8	7	6	5	7	9	10	7	9	8	6	5	5	6	6	6	6	8	8	7	6	5	7	9	10	7	9	8	6	5	5	6	6
sp|P19388|RPAB1_HUMAN	sp|P19388|RPAB1_HUMAN	11	11	11	sp|P19388|RPAB1_HUMAN DNA-directed RNA polymerases I, II, and III subunit RPABC1 OS=Homo sapiens OX=9606 GN=POLR2E PE=1 SV=4	1	11	11	11	7	8	6	7	5	7	8	9	8	8	8	7	10	8	8	7	8	7	7	8	6	7	5	7	8	9	8	8	8	7	10	8	8	7	8	7	7	8	6	7
sp|P19404|NDUV2_HUMAN	sp|P19404|NDUV2_HUMAN	8	8	8	sp|P19404|NDUV2_HUMAN NADH dehydrogenase [ubiquinone] flavoprotein 2, mitochondrial OS=Homo sapiens OX=9606 GN=NDUFV2 PE=1 SV=2	1	8	8	8	5	4	6	6	4	4	7	6	5	6	8	8	8	8	6	6	7	6	5	4	6	6	4	4	7	6	5	6	8	8	8	8	6	6	7	6	5	4	6	6
sp|P19440|GGT1_HUMAN;sp|A6NGU5|GGT3_HUMAN;sp|P36268|GGT2_HUMAN;sp|Q14390|GGTL2_HUMAN;sp|B5MD39|GGTL3_HUMAN	sp|P19440|GGT1_HUMAN;sp|A6NGU5|GGT3_HUMAN;sp|P36268|GGT2_HUMAN	6;5;5;2;2	6;5;5;2;2	6;5;5;2;2	sp|P19440|GGT1_HUMAN Glutathione hydrolase 1 proenzyme OS=Homo sapiens OX=9606 GN=GGT1 PE=1 SV=2;sp|A6NGU5|GGT3_HUMAN Putative glutathione hydrolase 3 proenzyme OS=Homo sapiens OX=9606 GN=GGT3P PE=5 SV=2;sp|P36268|GGT2_HUMAN Inactive glutathione hydrolase	5	6	6	6	5	4	6	3	3	4	3	3	3	0	0	0	0	0	0	0	0	0	5	4	6	3	3	4	3	3	3	0	0	0	0	0	0	0	0	0	5	4	6	3
sp|P19447|ERCC3_HUMAN	sp|P19447|ERCC3_HUMAN	8	8	8	sp|P19447|ERCC3_HUMAN General transcription and DNA repair factor IIH helicase subunit XPB OS=Homo sapiens OX=9606 GN=ERCC3 PE=1 SV=1	1	8	8	8	2	2	2	3	2	4	3	2	1	3	5	2	3	5	3	3	3	5	2	2	2	3	2	4	3	2	1	3	5	2	3	5	3	3	3	5	2	2	2	3
sp|P19474|RO52_HUMAN	sp|P19474|RO52_HUMAN	9	9	9	sp|P19474|RO52_HUMAN E3 ubiquitin-protein ligase TRIM21 OS=Homo sapiens OX=9606 GN=TRIM21 PE=1 SV=1	1	9	9	9	8	7	4	7	6	7	6	5	5	1	2	1	1	0	1	1	3	3	8	7	4	7	6	7	6	5	5	1	2	1	1	0	1	1	3	3	8	7	4	7
sp|P19525|E2AK2_HUMAN	sp|P19525|E2AK2_HUMAN	21	21	21	sp|P19525|E2AK2_HUMAN Interferon-induced, double-stranded RNA-activated protein kinase OS=Homo sapiens OX=9606 GN=EIF2AK2 PE=1 SV=2	1	21	21	21	16	18	19	18	19	18	18	18	18	17	17	17	17	17	17	18	16	17	16	18	19	18	19	18	18	18	18	17	17	17	17	17	17	18	16	17	16	18	19	18
sp|P19623|SPEE_HUMAN	sp|P19623|SPEE_HUMAN	17	17	17	sp|P19623|SPEE_HUMAN Spermidine synthase OS=Homo sapiens OX=9606 GN=SRM PE=1 SV=1	1	17	17	17	15	13	14	16	15	16	15	13	15	15	17	14	14	13	14	14	15	14	15	13	14	16	15	16	15	13	15	15	17	14	14	13	14	14	15	14	15	13	14	16
sp|P19784|CSK22_HUMAN	sp|P19784|CSK22_HUMAN	17	17	17	sp|P19784|CSK22_HUMAN Casein kinase II subunit alpha OS=Homo sapiens OX=9606 GN=CSNK2A2 PE=1 SV=1	1	17	17	17	14	14	14	13	13	12	12	13	12	13	12	11	10	13	13	14	14	14	14	14	14	13	13	12	12	13	12	13	12	11	10	13	13	14	14	14	14	14	14	13
sp|P19838|NFKB1_HUMAN	sp|P19838|NFKB1_HUMAN	17	17	17	sp|P19838|NFKB1_HUMAN Nuclear factor NF-kappa-B p105 subunit OS=Homo sapiens OX=9606 GN=NFKB1 PE=1 SV=2	1	17	17	17	14	15	14	11	12	14	11	11	14	4	4	2	5	5	4	7	8	10	14	15	14	11	12	14	11	11	14	4	4	2	5	5	4	7	8	10	14	15	14	11
sp|P19971|TYPH_HUMAN	sp|P19971|TYPH_HUMAN	14	14	14	sp|P19971|TYPH_HUMAN Thymidine phosphorylase OS=Homo sapiens OX=9606 GN=TYMP PE=1 SV=2	1	14	14	14	1	0	0	0	0	0	1	0	0	13	8	8	8	7	8	9	11	10	1	0	0	0	0	0	1	0	0	13	8	8	8	7	8	9	11	10	1	0	0	0
sp|P20020|AT2B1_HUMAN;sp|Q16720|AT2B3_HUMAN;sp|Q01814|AT2B2_HUMAN	sp|P20020|AT2B1_HUMAN	29;7;7	29;7;7	19;0;1	sp|P20020|AT2B1_HUMAN Plasma membrane calcium-transporting ATPase 1 OS=Homo sapiens OX=9606 GN=ATP2B1 PE=1 SV=4	3	29	29	19	24	24	22	24	23	20	22	22	21	19	19	19	16	16	20	21	18	20	24	24	22	24	23	20	22	22	21	19	19	19	16	16	20	21	18	20	16	16	15	16
sp|P20042|IF2B_HUMAN	sp|P20042|IF2B_HUMAN	22	22	22	sp|P20042|IF2B_HUMAN Eukaryotic translation initiation factor 2 subunit 2 OS=Homo sapiens OX=9606 GN=EIF2S2 PE=1 SV=2	1	22	22	22	16	16	16	18	19	16	15	15	18	18	16	18	16	18	17	14	15	18	16	16	16	18	19	16	15	15	18	18	16	18	16	18	17	14	15	18	16	16	16	18
sp|P20073|ANXA7_HUMAN	sp|P20073|ANXA7_HUMAN	16	16	16	sp|P20073|ANXA7_HUMAN Annexin A7 OS=Homo sapiens OX=9606 GN=ANXA7 PE=1 SV=3	1	16	16	16	13	14	13	14	14	13	13	15	13	12	14	12	9	11	9	15	13	14	13	14	13	14	14	13	13	15	13	12	14	12	9	11	9	15	13	14	13	14	13	14
sp|P20226|TBP_HUMAN	sp|P20226|TBP_HUMAN	3	3	2	sp|P20226|TBP_HUMAN TATA-box-binding protein OS=Homo sapiens OX=9606 GN=TBP PE=1 SV=2	1	3	3	2	3	3	2	2	2	2	2	2	3	1	2	0	2	2	2	1	1	2	3	3	2	2	2	2	2	2	3	1	2	0	2	2	2	1	1	2	2	2	1	1
sp|P20248|CCNA2_HUMAN	sp|P20248|CCNA2_HUMAN	2	2	2	sp|P20248|CCNA2_HUMAN Cyclin-A2 OS=Homo sapiens OX=9606 GN=CCNA2 PE=1 SV=2	1	2	2	2	2	1	1	0	0	1	0	0	0	1	1	1	0	1	0	0	0	0	2	1	1	0	0	1	0	0	0	1	1	1	0	1	0	0	0	0	2	1	1	0
sp|P20290|BTF3_HUMAN	sp|P20290|BTF3_HUMAN	9	9	9	sp|P20290|BTF3_HUMAN Transcription factor BTF3 OS=Homo sapiens OX=9606 GN=BTF3 PE=1 SV=1	1	9	9	9	8	8	8	8	8	9	8	9	8	8	8	8	9	8	7	8	9	9	8	8	8	8	8	9	8	9	8	8	8	8	9	8	7	8	9	9	8	8	8	8
sp|P20336|RAB3A_HUMAN	sp|P20336|RAB3A_HUMAN	4	3	3	sp|P20336|RAB3A_HUMAN Ras-related protein Rab-3A OS=Homo sapiens OX=9606 GN=RAB3A PE=1 SV=1	1	4	3	3	1	1	1	1	2	2	1	1	1	3	2	2	1	2	2	4	3	4	0	0	0	1	1	1	0	0	0	2	1	2	1	2	2	3	2	3	0	0	0	1
sp|P20337|RAB3B_HUMAN	sp|P20337|RAB3B_HUMAN	7	6	6	sp|P20337|RAB3B_HUMAN Ras-related protein Rab-3B OS=Homo sapiens OX=9606 GN=RAB3B PE=1 SV=2	1	7	6	6	5	3	3	3	5	4	4	3	2	4	4	6	5	4	5	5	5	5	4	2	2	3	4	3	3	2	1	3	3	6	5	4	5	4	4	4	4	2	2	3
sp|P20338|RAB4A_HUMAN	sp|P20338|RAB4A_HUMAN	7	7	6	sp|P20338|RAB4A_HUMAN Ras-related protein Rab-4A OS=Homo sapiens OX=9606 GN=RAB4A PE=1 SV=3	1	7	7	6	5	6	5	5	6	5	4	4	4	2	3	4	4	4	3	5	4	5	5	6	5	5	6	5	4	4	4	2	3	4	4	4	3	5	4	5	5	5	5	5
sp|P20339|RAB5A_HUMAN	sp|P20339|RAB5A_HUMAN	9	6	6	sp|P20339|RAB5A_HUMAN Ras-related protein Rab-5A OS=Homo sapiens OX=9606 GN=RAB5A PE=1 SV=2	1	9	6	6	9	9	9	8	8	7	8	7	6	6	5	6	8	8	7	7	6	7	6	6	6	5	5	4	5	4	3	3	2	3	5	5	4	4	3	4	6	6	6	5
sp|P20340|RAB6A_HUMAN;sp|Q14964|RB39A_HUMAN	sp|P20340|RAB6A_HUMAN	11;1	11;1	5;0	sp|P20340|RAB6A_HUMAN Ras-related protein Rab-6A OS=Homo sapiens OX=9606 GN=RAB6A PE=1 SV=3	2	11	11	5	10	9	10	8	8	8	8	9	9	9	10	10	8	9	8	10	10	8	10	9	10	8	8	8	8	9	9	9	10	10	8	9	8	10	10	8	4	4	4	4
sp|P20585|MSH3_HUMAN	sp|P20585|MSH3_HUMAN	13	13	13	sp|P20585|MSH3_HUMAN DNA mismatch repair protein Msh3 OS=Homo sapiens OX=9606 GN=MSH3 PE=1 SV=4	1	13	13	13	8	5	8	5	7	4	5	4	5	0	0	0	0	0	0	0	1	1	8	5	8	5	7	4	5	4	5	0	0	0	0	0	0	0	1	1	8	5	8	5
sp|P20618|PSB1_HUMAN	sp|P20618|PSB1_HUMAN	14	14	14	sp|P20618|PSB1_HUMAN Proteasome subunit beta type-1 OS=Homo sapiens OX=9606 GN=PSMB1 PE=1 SV=2	1	14	14	14	11	11	12	12	11	11	11	12	12	11	10	11	9	9	10	12	13	12	11	11	12	12	11	11	11	12	12	11	10	11	9	9	10	12	13	12	11	11	12	12
sp|P20645|MPRD_HUMAN	sp|P20645|MPRD_HUMAN	7	7	7	sp|P20645|MPRD_HUMAN Cation-dependent mannose-6-phosphate receptor OS=Homo sapiens OX=9606 GN=M6PR PE=1 SV=1	1	7	7	7	5	4	5	4	5	5	3	3	4	3	5	4	5	4	4	5	5	5	5	4	5	4	5	5	3	3	4	3	5	4	5	4	4	5	5	5	5	4	5	4
sp|P20674|COX5A_HUMAN	sp|P20674|COX5A_HUMAN	8	8	8	sp|P20674|COX5A_HUMAN Cytochrome c oxidase subunit 5A, mitochondrial OS=Homo sapiens OX=9606 GN=COX5A PE=1 SV=2	1	8	8	8	7	6	7	7	7	6	6	6	4	7	7	6	6	7	7	7	7	6	7	6	7	7	7	6	6	6	4	7	7	6	6	7	7	7	7	6	7	6	7	7
sp|P20700|LMNB1_HUMAN	sp|P20700|LMNB1_HUMAN	42	40	38	sp|P20700|LMNB1_HUMAN Lamin-B1 OS=Homo sapiens OX=9606 GN=LMNB1 PE=1 SV=2	1	42	40	38	37	38	38	39	38	38	39	36	40	41	39	40	40	37	39	40	40	39	35	36	36	37	36	36	37	34	38	39	37	38	38	35	37	38	38	37	34	35	34	35
sp|P20810|ICAL_HUMAN	sp|P20810|ICAL_HUMAN	25	25	25	sp|P20810|ICAL_HUMAN Calpastatin OS=Homo sapiens OX=9606 GN=CAST PE=1 SV=4	1	25	25	25	19	22	19	23	22	20	21	21	22	22	19	21	20	19	20	19	19	19	19	22	19	23	22	20	21	21	22	22	19	21	20	19	20	19	19	19	19	22	19	23
sp|P20839|IMDH1_HUMAN	sp|P20839|IMDH1_HUMAN	14	13	13	sp|P20839|IMDH1_HUMAN Inosine-5-monophosphate dehydrogenase 1 OS=Homo sapiens OX=9606 GN=IMPDH1 PE=1 SV=2	1	14	13	13	10	10	9	11	11	12	8	12	8	8	7	3	6	10	6	7	6	9	9	9	8	10	10	11	7	11	7	7	6	2	5	9	5	6	5	8	9	9	8	10
sp|P20936|RASA1_HUMAN	sp|P20936|RASA1_HUMAN	4	4	4	sp|P20936|RASA1_HUMAN Ras GTPase-activating protein 1 OS=Homo sapiens OX=9606 GN=RASA1 PE=1 SV=1	1	4	4	4	2	0	0	1	0	0	0	1	0	1	1	2	0	0	0	3	2	2	2	0	0	1	0	0	0	1	0	1	1	2	0	0	0	3	2	2	2	0	0	1
sp|P20962|PTMS_HUMAN	sp|P20962|PTMS_HUMAN	4	4	4	sp|P20962|PTMS_HUMAN Parathymosin OS=Homo sapiens OX=9606 GN=PTMS PE=1 SV=2	1	4	4	4	2	2	2	2	2	2	2	2	2	3	4	3	4	3	3	3	3	3	2	2	2	2	2	2	2	2	2	3	4	3	4	3	3	3	3	3	2	2	2	2
sp|P21127|CD11B_HUMAN;sp|Q9UQ88|CD11A_HUMAN;sp|Q13882|PTK6_HUMAN	sp|P21127|CD11B_HUMAN;sp|Q9UQ88|CD11A_HUMAN	24;22;1	24;22;1	24;22;1	sp|P21127|CD11B_HUMAN Cyclin-dependent kinase 11B OS=Homo sapiens OX=9606 GN=CDK11B PE=1 SV=4;sp|Q9UQ88|CD11A_HUMAN Cyclin-dependent kinase 11A OS=Homo sapiens OX=9606 GN=CDK11A PE=1 SV=4	3	24	24	24	14	16	15	15	14	14	17	14	17	13	12	15	13	15	15	15	15	15	14	16	15	15	14	14	17	14	17	13	12	15	13	15	15	15	15	15	14	16	15	15
sp|P21266|GSTM3_HUMAN	sp|P21266|GSTM3_HUMAN	18	18	16	sp|P21266|GSTM3_HUMAN Glutathione S-transferase Mu 3 OS=Homo sapiens OX=9606 GN=GSTM3 PE=1 SV=3	1	18	18	16	18	18	17	17	17	16	16	17	17	1	0	0	0	0	0	0	0	0	18	18	17	17	17	16	16	17	17	1	0	0	0	0	0	0	0	0	16	16	16	16
sp|P21281|VATB2_HUMAN;sp|P15313|VATB1_HUMAN	sp|P21281|VATB2_HUMAN	21;7	21;7	21;7	sp|P21281|VATB2_HUMAN V-type proton ATPase subunit B, brain isoform OS=Homo sapiens OX=9606 GN=ATP6V1B2 PE=1 SV=3	2	21	21	21	15	15	17	17	17	17	17	17	14	15	15	14	19	17	14	15	13	15	15	15	17	17	17	17	17	17	14	15	15	14	19	17	14	15	13	15	15	15	17	17
sp|P21283|VATC1_HUMAN	sp|P21283|VATC1_HUMAN	18	18	17	sp|P21283|VATC1_HUMAN V-type proton ATPase subunit C 1 OS=Homo sapiens OX=9606 GN=ATP6V1C1 PE=1 SV=4	1	18	18	17	12	11	12	12	11	11	8	11	9	14	15	15	15	12	14	17	15	14	12	11	12	12	11	11	8	11	9	14	15	15	15	12	14	17	15	14	11	10	11	11
sp|P21291|CSRP1_HUMAN	sp|P21291|CSRP1_HUMAN	12	12	12	sp|P21291|CSRP1_HUMAN Cysteine and glycine-rich protein 1 OS=Homo sapiens OX=9606 GN=CSRP1 PE=1 SV=3	1	12	12	12	12	11	10	12	11	11	11	11	11	10	10	9	10	10	10	9	10	8	12	11	10	12	11	11	11	11	11	10	10	9	10	10	10	9	10	8	12	11	10	12
sp|P21333|FLNA_HUMAN	sp|P21333|FLNA_HUMAN	127	119	116	sp|P21333|FLNA_HUMAN Filamin-A OS=Homo sapiens OX=9606 GN=FLNA PE=1 SV=4	1	127	119	116	121	123	120	121	122	118	116	120	123	112	112	112	112	111	111	109	119	114	113	115	112	113	114	110	108	112	115	104	104	104	104	103	103	101	111	106	110	112	109	110
sp|P21359|NF1_HUMAN	sp|P21359|NF1_HUMAN	8	8	8	sp|P21359|NF1_HUMAN Neurofibromin OS=Homo sapiens OX=9606 GN=NF1 PE=1 SV=2	1	8	8	8	3	3	3	2	6	3	1	2	0	1	0	0	0	0	0	0	0	0	3	3	3	2	6	3	1	2	0	1	0	0	0	0	0	0	0	0	3	3	3	2
sp|P21399|ACOC_HUMAN	sp|P21399|ACOC_HUMAN	30	30	30	sp|P21399|ACOC_HUMAN Cytoplasmic aconitate hydratase OS=Homo sapiens OX=9606 GN=ACO1 PE=1 SV=3	1	30	30	30	21	19	19	21	19	19	16	21	19	21	26	22	19	19	19	23	22	24	21	19	19	21	19	19	16	21	19	21	26	22	19	19	19	23	22	24	21	19	19	21
sp|P21579|SYT1_HUMAN;sp|Q8N9I0|SYT2_HUMAN;sp|O00445|SYT5_HUMAN	sp|P21579|SYT1_HUMAN	9;2;1	9;2;1	9;2;1	sp|P21579|SYT1_HUMAN Synaptotagmin-1 OS=Homo sapiens OX=9606 GN=SYT1 PE=1 SV=1	3	9	9	9	0	0	0	0	0	0	0	0	0	8	7	8	7	6	7	8	7	7	0	0	0	0	0	0	0	0	0	8	7	8	7	6	7	8	7	7	0	0	0	0
sp|P21583|SCF_HUMAN	sp|P21583|SCF_HUMAN	3	3	3	sp|P21583|SCF_HUMAN Kit ligand OS=Homo sapiens OX=9606 GN=KITLG PE=1 SV=1	1	3	3	3	0	0	0	0	0	0	0	0	0	3	2	2	2	2	2	3	3	3	0	0	0	0	0	0	0	0	0	3	2	2	2	2	2	3	3	3	0	0	0	0
sp|P21589|5NTD_HUMAN	sp|P21589|5NTD_HUMAN	12	12	12	sp|P21589|5NTD_HUMAN 5-nucleotidase OS=Homo sapiens OX=9606 GN=NT5E PE=1 SV=1	1	12	12	12	10	11	8	8	9	8	8	7	8	4	5	5	5	4	3	1	3	2	10	11	8	8	9	8	8	7	8	4	5	5	5	4	3	1	3	2	10	11	8	8
sp|P21741|MK_HUMAN	sp|P21741|MK_HUMAN	5	5	5	sp|P21741|MK_HUMAN Midkine OS=Homo sapiens OX=9606 GN=MDK PE=1 SV=1	1	5	5	5	0	0	0	0	0	0	0	0	0	5	4	5	4	2	3	4	4	5	0	0	0	0	0	0	0	0	0	5	4	5	4	2	3	4	4	5	0	0	0	0
sp|P21796|VDAC1_HUMAN	sp|P21796|VDAC1_HUMAN	19	19	19	sp|P21796|VDAC1_HUMAN Voltage-dependent anion-selective channel protein 1 OS=Homo sapiens OX=9606 GN=VDAC1 PE=1 SV=2	1	19	19	19	17	17	17	18	16	17	17	17	17	16	16	17	16	17	16	14	18	18	17	17	17	18	16	17	17	17	17	16	16	17	16	17	16	14	18	18	17	17	17	18
sp|P21912|SDHB_HUMAN	sp|P21912|SDHB_HUMAN	11	11	11	sp|P21912|SDHB_HUMAN Succinate dehydrogenase [ubiquinone] iron-sulfur subunit, mitochondrial OS=Homo sapiens OX=9606 GN=SDHB PE=1 SV=3	1	11	11	11	8	8	8	9	8	9	9	8	8	10	10	9	10	9	8	11	10	10	8	8	8	9	8	9	9	8	8	10	10	9	10	9	8	11	10	10	8	8	8	9
sp|P21926|CD9_HUMAN	sp|P21926|CD9_HUMAN	3	3	3	sp|P21926|CD9_HUMAN CD9 antigen OS=Homo sapiens OX=9606 GN=CD9 PE=1 SV=4	1	3	3	3	3	3	3	3	3	3	3	3	3	3	3	3	3	3	3	3	3	3	3	3	3	3	3	3	3	3	3	3	3	3	3	3	3	3	3	3	3	3	3	3
sp|P21953|ODBB_HUMAN	sp|P21953|ODBB_HUMAN	6	6	6	sp|P21953|ODBB_HUMAN 2-oxoisovalerate dehydrogenase subunit beta, mitochondrial OS=Homo sapiens OX=9606 GN=BCKDHB PE=1 SV=2	1	6	6	6	4	5	5	3	4	4	4	2	3	0	0	0	1	2	1	2	1	3	4	5	5	3	4	4	4	2	3	0	0	0	1	2	1	2	1	3	4	5	5	3
sp|P21964|COMT_HUMAN	sp|P21964|COMT_HUMAN	16	16	16	sp|P21964|COMT_HUMAN Catechol O-methyltransferase OS=Homo sapiens OX=9606 GN=COMT PE=1 SV=2	1	16	16	16	14	16	16	15	15	16	15	16	15	15	13	13	12	15	13	13	12	13	14	16	16	15	15	16	15	16	15	15	13	13	12	15	13	13	12	13	14	16	16	15
sp|P21980|TGM2_HUMAN;sp|P49221|TGM4_HUMAN	sp|P21980|TGM2_HUMAN	12;1	12;1	12;1	sp|P21980|TGM2_HUMAN Protein-glutamine gamma-glutamyltransferase 2 OS=Homo sapiens OX=9606 GN=TGM2 PE=1 SV=2	2	12	12	12	0	0	1	0	0	0	0	0	1	9	12	7	4	3	6	4	3	4	0	0	1	0	0	0	0	0	1	9	12	7	4	3	6	4	3	4	0	0	1	0
sp|P22033|MUTA_HUMAN	sp|P22033|MUTA_HUMAN	13	13	13	sp|P22033|MUTA_HUMAN Methylmalonyl-CoA mutase, mitochondrial OS=Homo sapiens OX=9606 GN=MMUT PE=1 SV=4	1	13	13	13	5	9	8	7	9	8	6	7	8	6	5	5	5	5	4	7	7	6	5	9	8	7	9	8	6	7	8	6	5	5	5	5	4	7	7	6	5	9	8	7
sp|P22059|OSBP1_HUMAN;sp|Q969R2|OSBP2_HUMAN	sp|P22059|OSBP1_HUMAN	24;2	24;2	24;2	sp|P22059|OSBP1_HUMAN Oxysterol-binding protein 1 OS=Homo sapiens OX=9606 GN=OSBP PE=1 SV=1	2	24	24	24	20	19	20	20	18	19	15	19	17	9	11	11	10	9	8	13	15	13	20	19	20	20	18	19	15	19	17	9	11	11	10	9	8	13	15	13	20	19	20	20
sp|P22061|PIMT_HUMAN	sp|P22061|PIMT_HUMAN	12	12	12	sp|P22061|PIMT_HUMAN Protein-L-isoaspartate(D-aspartate) O-methyltransferase OS=Homo sapiens OX=9606 GN=PCMT1 PE=1 SV=4	1	12	12	12	10	9	9	8	10	9	9	9	9	9	10	10	10	8	9	8	9	10	10	9	9	8	10	9	9	9	9	9	10	10	10	8	9	8	9	10	10	9	9	8
sp|P22087|FBRL_HUMAN	sp|P22087|FBRL_HUMAN	17	17	15	sp|P22087|FBRL_HUMAN rRNA 2-O-methyltransferase fibrillarin OS=Homo sapiens OX=9606 GN=FBL PE=1 SV=2	1	17	17	15	15	16	16	15	15	15	15	15	15	16	16	17	16	16	17	15	16	17	15	16	16	15	15	15	15	15	15	16	16	17	16	16	17	15	16	17	13	14	14	13
sp|P22102|PUR2_HUMAN	sp|P22102|PUR2_HUMAN	47	47	47	sp|P22102|PUR2_HUMAN Trifunctional purine biosynthetic protein adenosine-3 OS=Homo sapiens OX=9606 GN=GART PE=1 SV=1	1	47	47	47	42	45	44	44	44	44	44	43	40	39	34	38	38	38	39	39	39	40	42	45	44	44	44	44	44	43	40	39	34	38	38	38	39	39	39	40	42	45	44	44
sp|P22223|CADH3_HUMAN	sp|P22223|CADH3_HUMAN	18	15	15	sp|P22223|CADH3_HUMAN Cadherin-3 OS=Homo sapiens OX=9606 GN=CDH3 PE=1 SV=2	1	18	15	15	2	3	2	3	3	3	3	4	5	12	12	14	14	14	12	16	14	14	0	1	0	0	0	0	0	2	2	10	10	11	13	13	11	14	11	12	0	1	0	0
sp|P22234|PUR6_HUMAN	sp|P22234|PUR6_HUMAN	25	25	25	sp|P22234|PUR6_HUMAN Multifunctional protein ADE2 OS=Homo sapiens OX=9606 GN=PAICS PE=1 SV=3	1	25	25	25	22	23	23	23	23	24	21	22	24	24	23	24	22	22	23	24	24	24	22	23	23	23	23	24	21	22	24	24	23	24	22	22	23	24	24	24	22	23	23	23
sp|P22307|NLTP_HUMAN	sp|P22307|NLTP_HUMAN	15	15	15	sp|P22307|NLTP_HUMAN Non-specific lipid-transfer protein OS=Homo sapiens OX=9606 GN=SCP2 PE=1 SV=2	1	15	15	15	12	9	7	9	9	10	11	11	10	10	10	11	12	11	11	10	10	12	12	9	7	9	9	10	11	11	10	10	10	11	12	11	11	10	10	12	12	9	7	9
sp|P22314|UBA1_HUMAN	sp|P22314|UBA1_HUMAN	46	46	46	sp|P22314|UBA1_HUMAN Ubiquitin-like modifier-activating enzyme 1 OS=Homo sapiens OX=9606 GN=UBA1 PE=1 SV=3	1	46	46	46	43	43	44	44	42	43	42	43	42	43	40	43	42	42	41	44	42	42	43	43	44	44	42	43	42	43	42	43	40	43	42	42	41	44	42	42	43	43	44	44
sp|P22570|ADRO_HUMAN	sp|P22570|ADRO_HUMAN	25	25	25	sp|P22570|ADRO_HUMAN NADPH:adrenodoxin oxidoreductase, mitochondrial OS=Homo sapiens OX=9606 GN=FDXR PE=1 SV=3	1	25	25	25	10	9	12	9	10	13	9	9	14	21	20	23	20	23	24	21	23	20	10	9	12	9	10	13	9	9	14	21	20	23	20	23	24	21	23	20	10	9	12	9
sp|P22612|KAPCG_HUMAN	sp|P22612|KAPCG_HUMAN	3	2	2	sp|P22612|KAPCG_HUMAN cAMP-dependent protein kinase catalytic subunit gamma OS=Homo sapiens OX=9606 GN=PRKACG PE=1 SV=3	1	3	2	2	2	3	3	3	2	3	2	2	2	2	2	2	1	3	1	2	2	2	1	2	2	2	1	2	1	1	1	1	1	1	0	2	0	1	1	1	1	2	2	2
sp|P22626|ROA2_HUMAN	sp|P22626|ROA2_HUMAN	22	22	21	sp|P22626|ROA2_HUMAN Heterogeneous nuclear ribonucleoproteins A2/B1 OS=Homo sapiens OX=9606 GN=HNRNPA2B1 PE=1 SV=2	1	22	22	21	19	18	18	20	19	19	19	20	21	20	19	18	20	20	19	20	20	19	19	18	18	20	19	19	19	20	21	20	19	18	20	20	19	20	20	19	18	17	17	19
sp|P22670|RFX1_HUMAN	sp|P22670|RFX1_HUMAN	3	3	3	sp|P22670|RFX1_HUMAN MHC class II regulatory factor RFX1 OS=Homo sapiens OX=9606 GN=RFX1 PE=1 SV=2	1	3	3	3	2	2	2	0	1	0	0	0	1	0	0	0	1	1	0	0	0	1	2	2	2	0	1	0	0	0	1	0	0	0	1	1	0	0	0	1	2	2	2	0
sp|P22676|CALB2_HUMAN;sp|P05937|CALB1_HUMAN	sp|P22676|CALB2_HUMAN	3;1	3;1	3;1	sp|P22676|CALB2_HUMAN Calretinin OS=Homo sapiens OX=9606 GN=CALB2 PE=2 SV=2	2	3	3	3	0	0	0	0	0	0	0	0	0	3	2	2	2	1	2	0	1	2	0	0	0	0	0	0	0	0	0	3	2	2	2	1	2	0	1	2	0	0	0	0
sp|P22681|CBL_HUMAN	sp|P22681|CBL_HUMAN	9	9	8	sp|P22681|CBL_HUMAN E3 ubiquitin-protein ligase CBL OS=Homo sapiens OX=9606 GN=CBL PE=1 SV=2	1	9	9	8	1	3	2	2	3	1	1	2	2	4	4	1	3	4	1	3	7	4	1	3	2	2	3	1	1	2	2	4	4	1	3	4	1	3	7	4	0	2	2	2
sp|P22694|KAPCB_HUMAN	sp|P22694|KAPCB_HUMAN	13	13	6	sp|P22694|KAPCB_HUMAN cAMP-dependent protein kinase catalytic subunit beta OS=Homo sapiens OX=9606 GN=PRKACB PE=1 SV=2	1	13	13	6	7	7	7	6	7	5	8	7	5	8	9	8	9	7	8	11	10	10	7	7	7	6	7	5	8	7	5	8	9	8	9	7	8	11	10	10	1	1	1	1
sp|P22695|QCR2_HUMAN	sp|P22695|QCR2_HUMAN	20	20	20	sp|P22695|QCR2_HUMAN Cytochrome b-c1 complex subunit 2, mitochondrial OS=Homo sapiens OX=9606 GN=UQCRC2 PE=1 SV=3	1	20	20	20	16	16	18	17	16	17	18	17	17	17	18	19	19	18	19	17	19	18	16	16	18	17	16	17	18	17	17	17	18	19	19	18	19	17	19	18	16	16	18	17
sp|P22830|HEMH_HUMAN	sp|P22830|HEMH_HUMAN	13	13	13	sp|P22830|HEMH_HUMAN Ferrochelatase, mitochondrial OS=Homo sapiens OX=9606 GN=FECH PE=1 SV=2	1	13	13	13	6	2	5	4	6	6	5	4	5	5	8	8	7	9	8	9	9	8	6	2	5	4	6	6	5	4	5	5	8	8	7	9	8	9	9	8	6	2	5	4
sp|P23025|XPA_HUMAN	sp|P23025|XPA_HUMAN	2	2	2	sp|P23025|XPA_HUMAN DNA repair protein complementing XP-A cells OS=Homo sapiens OX=9606 GN=XPA PE=1 SV=1	1	2	2	2	0	1	0	1	0	1	1	1	1	1	0	0	1	1	1	0	0	0	0	1	0	1	0	1	1	1	1	1	0	0	1	1	1	0	0	0	0	1	0	1
sp|P23193|TCEA1_HUMAN;sp|Q15560|TCEA2_HUMAN	sp|P23193|TCEA1_HUMAN	16;2	16;2	16;2	sp|P23193|TCEA1_HUMAN Transcription elongation factor A protein 1 OS=Homo sapiens OX=9606 GN=TCEA1 PE=1 SV=2	2	16	16	16	10	10	11	10	10	11	13	13	13	14	15	14	14	14	14	13	14	12	10	10	11	10	10	11	13	13	13	14	15	14	14	14	14	13	14	12	10	10	11	10
sp|P23229|ITA6_HUMAN	sp|P23229|ITA6_HUMAN	35	35	35	sp|P23229|ITA6_HUMAN Integrin alpha-6 OS=Homo sapiens OX=9606 GN=ITGA6 PE=1 SV=5	1	35	35	35	26	27	26	26	31	28	25	28	28	20	21	20	24	23	23	21	19	19	26	27	26	26	31	28	25	28	28	20	21	20	24	23	23	21	19	19	26	27	26	26
sp|P23246|SFPQ_HUMAN	sp|P23246|SFPQ_HUMAN	33	33	32	sp|P23246|SFPQ_HUMAN Splicing factor, proline- and glutamine-rich OS=Homo sapiens OX=9606 GN=SFPQ PE=1 SV=2	1	33	33	32	28	29	28	29	28	29	29	30	28	27	29	32	31	31	30	30	28	28	28	29	28	29	28	29	29	30	28	27	29	32	31	31	30	30	28	28	27	28	27	28
sp|P23258|TBG1_HUMAN;sp|Q9NRH3|TBG2_HUMAN	sp|P23258|TBG1_HUMAN;sp|Q9NRH3|TBG2_HUMAN	18;13	18;13	18;13	sp|P23258|TBG1_HUMAN Tubulin gamma-1 chain OS=Homo sapiens OX=9606 GN=TUBG1 PE=1 SV=2;sp|Q9NRH3|TBG2_HUMAN Tubulin gamma-2 chain OS=Homo sapiens OX=9606 GN=TUBG2 PE=2 SV=1	2	18	18	18	13	15	14	14	14	14	13	11	13	12	14	9	11	11	13	15	15	15	13	15	14	14	14	14	13	11	13	12	14	9	11	11	13	15	15	15	13	15	14	14
sp|P23284|PPIB_HUMAN	sp|P23284|PPIB_HUMAN	13	13	13	sp|P23284|PPIB_HUMAN Peptidyl-prolyl cis-trans isomerase B OS=Homo sapiens OX=9606 GN=PPIB PE=1 SV=2	1	13	13	13	12	12	12	12	12	12	12	12	12	12	13	13	13	13	13	12	12	13	12	12	12	12	12	12	12	12	12	12	13	13	13	13	13	12	12	13	12	12	12	12
sp|P23368|MAOM_HUMAN	sp|P23368|MAOM_HUMAN	24	24	23	sp|P23368|MAOM_HUMAN NAD-dependent malic enzyme, mitochondrial OS=Homo sapiens OX=9606 GN=ME2 PE=1 SV=1	1	24	24	23	20	20	21	21	19	22	19	19	20	17	17	15	13	16	15	19	17	20	20	20	21	21	19	22	19	19	20	17	17	15	13	16	15	19	17	20	19	19	20	20
sp|P23381|SYWC_HUMAN	sp|P23381|SYWC_HUMAN	22	22	22	sp|P23381|SYWC_HUMAN Tryptophan--tRNA ligase, cytoplasmic OS=Homo sapiens OX=9606 GN=WARS PE=1 SV=2	1	22	22	22	20	20	18	18	19	19	19	16	17	18	17	15	14	15	14	18	17	17	20	20	18	18	19	19	19	16	17	18	17	15	14	15	14	18	17	17	20	20	18	18
sp|P23396|RS3_HUMAN	sp|P23396|RS3_HUMAN	20	20	20	sp|P23396|RS3_HUMAN 40S ribosomal protein S3 OS=Homo sapiens OX=9606 GN=RPS3 PE=1 SV=2	1	20	20	20	19	20	19	20	20	20	20	19	20	20	20	20	20	20	20	19	20	20	19	20	19	20	20	20	20	19	20	20	20	20	20	20	20	19	20	20	19	20	19	20
sp|P23434|GCSH_HUMAN	sp|P23434|GCSH_HUMAN	3	3	3	sp|P23434|GCSH_HUMAN Glycine cleavage system H protein, mitochondrial OS=Homo sapiens OX=9606 GN=GCSH PE=1 SV=2	1	3	3	3	3	2	2	2	2	2	2	2	2	3	3	2	3	3	2	3	1	2	3	2	2	2	2	2	2	2	2	3	3	2	3	3	2	3	1	2	3	2	2	2
sp|P23443|KS6B1_HUMAN;sp|Q9UBS0|KS6B2_HUMAN	sp|P23443|KS6B1_HUMAN	5;1	5;1	5;1	sp|P23443|KS6B1_HUMAN Ribosomal protein S6 kinase beta-1 OS=Homo sapiens OX=9606 GN=RPS6KB1 PE=1 SV=2	2	5	5	5	1	0	2	0	2	2	1	0	1	3	3	2	4	3	3	2	3	2	1	0	2	0	2	2	1	0	1	3	3	2	4	3	3	2	3	2	1	0	2	0
sp|P23458|JAK1_HUMAN	sp|P23458|JAK1_HUMAN	6	6	6	sp|P23458|JAK1_HUMAN Tyrosine-protein kinase JAK1 OS=Homo sapiens OX=9606 GN=JAK1 PE=1 SV=2	1	6	6	6	4	6	5	3	3	2	3	4	3	1	0	0	0	1	0	0	0	1	4	6	5	3	3	2	3	4	3	1	0	0	0	1	0	0	0	1	4	6	5	3
sp|P23497|SP100_HUMAN;sp|Q9H930|SP14L_HUMAN	sp|P23497|SP100_HUMAN	10;2	8;2	8;2	sp|P23497|SP100_HUMAN Nuclear autoantigen Sp-100 OS=Homo sapiens OX=9606 GN=SP100 PE=1 SV=3	2	10	8	8	6	9	8	9	8	9	7	5	5	9	9	8	8	9	9	9	6	8	4	7	6	7	6	7	5	3	3	7	7	6	6	7	7	7	4	6	4	7	6	7
sp|P23511|NFYA_HUMAN	sp|P23511|NFYA_HUMAN	2	2	2	sp|P23511|NFYA_HUMAN Nuclear transcription factor Y subunit alpha OS=Homo sapiens OX=9606 GN=NFYA PE=1 SV=2	1	2	2	2	1	1	1	1	1	1	1	1	1	1	1	1	2	1	1	1	1	1	1	1	1	1	1	1	1	1	1	1	1	1	2	1	1	1	1	1	1	1	1	1
sp|P23526|SAHH_HUMAN	sp|P23526|SAHH_HUMAN	22	22	22	sp|P23526|SAHH_HUMAN Adenosylhomocysteinase OS=Homo sapiens OX=9606 GN=AHCY PE=1 SV=4	1	22	22	22	20	20	20	19	21	21	20	19	17	20	22	20	21	20	20	20	20	20	20	20	20	19	21	21	20	19	17	20	22	20	21	20	20	20	20	20	20	20	20	19
sp|P23528|COF1_HUMAN	sp|P23528|COF1_HUMAN	19	19	15	sp|P23528|COF1_HUMAN Cofilin-1 OS=Homo sapiens OX=9606 GN=CFL1 PE=1 SV=3	1	19	19	15	17	19	18	19	18	18	18	18	17	17	16	18	17	15	15	16	16	17	17	19	18	19	18	18	18	18	17	17	16	18	17	15	15	16	16	17	13	15	14	15
sp|P23588|IF4B_HUMAN	sp|P23588|IF4B_HUMAN	26	26	26	sp|P23588|IF4B_HUMAN Eukaryotic translation initiation factor 4B OS=Homo sapiens OX=9606 GN=EIF4B PE=1 SV=2	1	26	26	26	22	22	21	23	21	22	21	24	22	22	22	23	22	22	22	22	23	22	22	22	21	23	21	22	21	24	22	22	22	23	22	22	22	22	23	22	22	22	21	23
sp|P23610|HAP40_HUMAN	sp|P23610|HAP40_HUMAN	5	5	5	sp|P23610|HAP40_HUMAN 40-kDa huntingtin-associated protein OS=Homo sapiens OX=9606 GN=F8A1 PE=1 SV=2	1	5	5	5	2	3	4	4	5	4	4	5	4	0	0	0	0	0	0	2	0	0	2	3	4	4	5	4	4	5	4	0	0	0	0	0	0	2	0	0	2	3	4	4
sp|P23634|AT2B4_HUMAN	sp|P23634|AT2B4_HUMAN	14	4	4	sp|P23634|AT2B4_HUMAN Plasma membrane calcium-transporting ATPase 4 OS=Homo sapiens OX=9606 GN=ATP2B4 PE=1 SV=2	1	14	4	4	8	8	7	9	9	8	8	8	9	9	8	8	9	8	10	12	10	11	0	0	0	1	0	1	0	0	1	2	1	2	1	3	1	3	2	3	0	0	0	1
sp|P23743|DGKA_HUMAN	sp|P23743|DGKA_HUMAN	3	3	3	sp|P23743|DGKA_HUMAN Diacylglycerol kinase alpha OS=Homo sapiens OX=9606 GN=DGKA PE=1 SV=3	1	3	3	3	0	0	0	0	0	1	0	0	0	0	1	1	3	2	1	2	1	3	0	0	0	0	0	1	0	0	0	0	1	1	3	2	1	2	1	3	0	0	0	0
sp|P23786|CPT2_HUMAN	sp|P23786|CPT2_HUMAN	18	18	18	sp|P23786|CPT2_HUMAN Carnitine O-palmitoyltransferase 2, mitochondrial OS=Homo sapiens OX=9606 GN=CPT2 PE=1 SV=2	1	18	18	18	10	12	15	13	16	15	14	11	11	8	9	7	10	11	9	11	11	11	10	12	15	13	16	15	14	11	11	8	9	7	10	11	9	11	11	11	10	12	15	13
sp|P23919|KTHY_HUMAN	sp|P23919|KTHY_HUMAN	18	18	18	sp|P23919|KTHY_HUMAN Thymidylate kinase OS=Homo sapiens OX=9606 GN=DTYMK PE=1 SV=4	1	18	18	18	16	14	14	16	15	16	14	16	15	12	12	11	12	11	12	12	12	15	16	14	14	16	15	16	14	16	15	12	12	11	12	11	12	12	12	15	16	14	14	16
sp|P23921|RIR1_HUMAN	sp|P23921|RIR1_HUMAN	34	34	34	sp|P23921|RIR1_HUMAN Ribonucleoside-diphosphate reductase large subunit OS=Homo sapiens OX=9606 GN=RRM1 PE=1 SV=1	1	34	34	34	27	31	29	30	28	31	26	29	26	26	27	28	24	21	24	29	29	29	27	31	29	30	28	31	26	29	26	26	27	28	24	21	24	29	29	29	27	31	29	30
sp|P24390|ERD21_HUMAN	sp|P24390|ERD21_HUMAN	4	4	3	sp|P24390|ERD21_HUMAN ER lumen protein-retaining receptor 1 OS=Homo sapiens OX=9606 GN=KDELR1 PE=1 SV=1	1	4	4	3	3	3	3	3	2	3	3	3	3	3	3	3	2	2	3	3	3	3	3	3	3	3	2	3	3	3	3	3	3	3	2	2	3	3	3	3	2	2	2	2
sp|P24468|COT2_HUMAN;sp|P10588|NR2F6_HUMAN	sp|P24468|COT2_HUMAN	14;2	14;2	8;1	sp|P24468|COT2_HUMAN COUP transcription factor 2 OS=Homo sapiens OX=9606 GN=NR2F2 PE=1 SV=1	2	14	14	8	11	12	13	12	11	12	14	9	10	3	2	3	3	4	4	6	5	5	11	12	13	12	11	12	14	9	10	3	2	3	3	4	4	6	5	5	7	7	7	7
sp|P24534|EF1B_HUMAN	sp|P24534|EF1B_HUMAN	12	10	10	sp|P24534|EF1B_HUMAN Elongation factor 1-beta OS=Homo sapiens OX=9606 GN=EEF1B2 PE=1 SV=3	1	12	10	10	10	10	10	9	8	9	9	8	10	11	10	10	10	9	8	10	11	10	8	9	8	7	6	7	7	7	8	9	9	8	8	8	7	9	9	8	8	9	8	7
sp|P24539|AT5F1_HUMAN	sp|P24539|AT5F1_HUMAN	11	11	11	sp|P24539|AT5F1_HUMAN ATP synthase F(0) complex subunit B1, mitochondrial OS=Homo sapiens OX=9606 GN=ATP5PB PE=1 SV=2	1	11	11	11	8	8	9	10	10	9	10	9	9	8	9	9	9	9	10	9	8	9	8	8	9	10	10	9	10	9	9	8	9	9	9	9	10	9	8	9	8	8	9	10
sp|P24666|PPAC_HUMAN	sp|P24666|PPAC_HUMAN	8	8	8	sp|P24666|PPAC_HUMAN Low molecular weight phosphotyrosine protein phosphatase OS=Homo sapiens OX=9606 GN=ACP1 PE=1 SV=3	1	8	8	8	8	8	7	8	8	7	7	8	8	7	7	7	7	7	7	8	7	7	8	8	7	8	8	7	7	8	8	7	7	7	7	7	7	8	7	7	8	8	7	8
sp|P24752|THIL_HUMAN	sp|P24752|THIL_HUMAN	19	19	19	sp|P24752|THIL_HUMAN Acetyl-CoA acetyltransferase, mitochondrial OS=Homo sapiens OX=9606 GN=ACAT1 PE=1 SV=1	1	19	19	19	16	16	16	17	16	17	16	16	18	16	17	16	17	17	15	15	15	14	16	16	16	17	16	17	16	16	18	16	17	16	17	17	15	15	15	14	16	16	16	17
sp|P24844|MYL9_HUMAN	sp|P24844|MYL9_HUMAN	9	3	3	sp|P24844|MYL9_HUMAN Myosin regulatory light polypeptide 9 OS=Homo sapiens OX=9606 GN=MYL9 PE=1 SV=4	1	9	3	3	6	6	6	6	6	6	6	6	6	9	9	9	9	9	9	9	8	9	0	0	0	0	0	0	0	0	0	3	3	3	3	3	3	3	3	3	0	0	0	0
sp|P24928|RPB1_HUMAN	sp|P24928|RPB1_HUMAN	41	41	41	sp|P24928|RPB1_HUMAN DNA-directed RNA polymerase II subunit RPB1 OS=Homo sapiens OX=9606 GN=POLR2A PE=1 SV=2	1	41	41	41	22	23	30	23	25	22	28	24	21	13	16	15	24	17	18	26	26	29	22	23	30	23	25	22	28	24	21	13	16	15	24	17	18	26	26	29	22	23	30	23
sp|P24941|CDK2_HUMAN	sp|P24941|CDK2_HUMAN	12	10	9	sp|P24941|CDK2_HUMAN Cyclin-dependent kinase 2 OS=Homo sapiens OX=9606 GN=CDK2 PE=1 SV=2	1	12	10	9	7	7	9	7	8	7	8	6	6	11	9	8	8	7	7	10	11	10	5	5	7	5	6	5	6	4	4	9	7	6	6	5	5	8	9	8	4	4	6	4
sp|P25098|ARBK1_HUMAN;sp|P35626|ARBK2_HUMAN	sp|P25098|ARBK1_HUMAN	11;3	11;3	11;3	sp|P25098|ARBK1_HUMAN Beta-adrenergic receptor kinase 1 OS=Homo sapiens OX=9606 GN=GRK2 PE=1 SV=2	2	11	11	11	5	6	4	3	5	4	5	4	5	1	3	3	1	2	2	6	6	6	5	6	4	3	5	4	5	4	5	1	3	3	1	2	2	6	6	6	5	6	4	3
sp|P25205|MCM3_HUMAN	sp|P25205|MCM3_HUMAN	45	45	45	sp|P25205|MCM3_HUMAN DNA replication licensing factor MCM3 OS=Homo sapiens OX=9606 GN=MCM3 PE=1 SV=3	1	45	45	45	37	37	39	40	37	38	38	39	39	39	36	36	41	39	37	40	39	40	37	37	39	40	37	38	38	39	39	39	36	36	41	39	37	40	39	40	37	37	39	40
sp|P25208|NFYB_HUMAN	sp|P25208|NFYB_HUMAN	2	2	2	sp|P25208|NFYB_HUMAN Nuclear transcription factor Y subunit beta OS=Homo sapiens OX=9606 GN=NFYB PE=1 SV=2	1	2	2	2	2	2	2	2	1	2	1	2	2	2	2	2	1	1	1	1	1	1	2	2	2	2	1	2	1	2	2	2	2	2	1	1	1	1	1	1	2	2	2	2
sp|P25325|THTM_HUMAN	sp|P25325|THTM_HUMAN	10	10	10	sp|P25325|THTM_HUMAN 3-mercaptopyruvate sulfurtransferase OS=Homo sapiens OX=9606 GN=MPST PE=1 SV=3	1	10	10	10	8	8	7	8	8	8	8	7	9	9	10	10	10	9	8	9	10	10	8	8	7	8	8	8	8	7	9	9	10	10	10	9	8	9	10	10	8	8	7	8
sp|P25398|RS12_HUMAN	sp|P25398|RS12_HUMAN	9	9	9	sp|P25398|RS12_HUMAN 40S ribosomal protein S12 OS=Homo sapiens OX=9606 GN=RPS12 PE=1 SV=3	1	9	9	9	8	8	8	9	9	9	8	8	8	8	9	8	8	8	8	8	8	8	8	8	8	9	9	9	8	8	8	8	9	8	8	8	8	8	8	8	8	8	8	9
sp|P25440|BRD2_HUMAN	sp|P25440|BRD2_HUMAN	19	19	18	sp|P25440|BRD2_HUMAN Bromodomain-containing protein 2 OS=Homo sapiens OX=9606 GN=BRD2 PE=1 SV=2	1	19	19	18	5	5	7	7	7	5	10	8	7	12	12	14	14	14	15	12	14	16	5	5	7	7	7	5	10	8	7	12	12	14	14	14	15	12	14	16	5	5	7	7
sp|P25445|TNR6_HUMAN	sp|P25445|TNR6_HUMAN	2	2	2	sp|P25445|TNR6_HUMAN Tumor necrosis factor receptor superfamily member 6 OS=Homo sapiens OX=9606 GN=FAS PE=1 SV=1	1	2	2	2	0	0	1	0	1	0	0	0	1	1	0	0	0	0	0	2	1	0	0	0	1	0	1	0	0	0	1	1	0	0	0	0	0	2	1	0	0	0	1	0
sp|P25490|TYY1_HUMAN;sp|O15391|TYY2_HUMAN;sp|Q96MM3|ZFP42_HUMAN	sp|P25490|TYY1_HUMAN	10;3;1	10;3;1	10;3;1	sp|P25490|TYY1_HUMAN Transcriptional repressor protein YY1 OS=Homo sapiens OX=9606 GN=YY1 PE=1 SV=2	3	10	10	10	6	4	6	7	8	7	8	7	8	7	7	8	8	10	9	7	8	7	6	4	6	7	8	7	8	7	8	7	7	8	8	10	9	7	8	7	6	4	6	7
sp|P25685|DNJB1_HUMAN	sp|P25685|DNJB1_HUMAN	15	15	14	sp|P25685|DNJB1_HUMAN DnaJ homolog subfamily B member 1 OS=Homo sapiens OX=9606 GN=DNAJB1 PE=1 SV=4	1	15	15	14	12	13	10	13	14	14	14	14	14	14	14	14	15	15	14	14	14	14	12	13	10	13	14	14	14	14	14	14	14	14	15	15	14	14	14	14	11	12	9	12
sp|P25705|ATPA_HUMAN	sp|P25705|ATPA_HUMAN	29	29	29	sp|P25705|ATPA_HUMAN ATP synthase subunit alpha, mitochondrial OS=Homo sapiens OX=9606 GN=ATP5F1A PE=1 SV=1	1	29	29	29	28	28	27	28	28	28	28	29	28	28	29	29	29	29	29	28	28	28	28	28	27	28	28	28	28	29	28	28	29	29	29	29	29	28	28	28	28	28	27	28
sp|P25786|PSA1_HUMAN	sp|P25786|PSA1_HUMAN	18	18	18	sp|P25786|PSA1_HUMAN Proteasome subunit alpha type-1 OS=Homo sapiens OX=9606 GN=PSMA1 PE=1 SV=1	1	18	18	18	16	16	17	18	18	18	16	17	16	17	16	16	18	16	18	17	14	16	16	16	17	18	18	18	16	17	16	17	16	16	18	16	18	17	14	16	16	16	17	18
sp|P25787|PSA2_HUMAN	sp|P25787|PSA2_HUMAN	14	14	14	sp|P25787|PSA2_HUMAN Proteasome subunit alpha type-2 OS=Homo sapiens OX=9606 GN=PSMA2 PE=1 SV=2	1	14	14	14	11	11	11	11	12	10	12	11	13	10	10	12	13	13	11	12	10	11	11	11	11	11	12	10	12	11	13	10	10	12	13	13	11	12	10	11	11	11	11	11
sp|P25788|PSA3_HUMAN	sp|P25788|PSA3_HUMAN	12	12	12	sp|P25788|PSA3_HUMAN Proteasome subunit alpha type-3 OS=Homo sapiens OX=9606 GN=PSMA3 PE=1 SV=2	1	12	12	12	10	10	11	11	10	10	9	9	10	10	10	9	11	10	11	7	9	9	10	10	11	11	10	10	9	9	10	10	10	9	11	10	11	7	9	9	10	10	11	11
sp|P25789|PSA4_HUMAN	sp|P25789|PSA4_HUMAN	13	13	13	sp|P25789|PSA4_HUMAN Proteasome subunit alpha type-4 OS=Homo sapiens OX=9606 GN=PSMA4 PE=1 SV=1	1	13	13	13	13	13	13	13	13	13	13	12	13	12	12	13	13	13	12	11	13	13	13	13	13	13	13	13	13	12	13	12	12	13	13	13	12	11	13	13	13	13	13	13
sp|P25815|S100P_HUMAN	sp|P25815|S100P_HUMAN	4	4	4	sp|P25815|S100P_HUMAN Protein S100-P OS=Homo sapiens OX=9606 GN=S100P PE=1 SV=2	1	4	4	4	4	4	4	4	4	4	3	4	4	0	0	0	0	0	0	0	0	0	4	4	4	4	4	4	3	4	4	0	0	0	0	0	0	0	0	0	4	4	4	4
sp|P25942|TNR5_HUMAN	sp|P25942|TNR5_HUMAN	3	3	3	sp|P25942|TNR5_HUMAN Tumor necrosis factor receptor superfamily member 5 OS=Homo sapiens OX=9606 GN=CD40 PE=1 SV=1	1	3	3	3	0	0	0	0	0	0	0	0	0	1	1	1	1	0	0	2	2	1	0	0	0	0	0	0	0	0	0	1	1	1	1	0	0	2	2	1	0	0	0	0
sp|P26006|ITA3_HUMAN	sp|P26006|ITA3_HUMAN	17	17	17	sp|P26006|ITA3_HUMAN Integrin alpha-3 OS=Homo sapiens OX=9606 GN=ITGA3 PE=1 SV=5	1	17	17	17	14	10	10	12	14	10	15	10	11	16	13	14	15	15	14	15	16	15	14	10	10	12	14	10	15	10	11	16	13	14	15	15	14	15	16	15	14	10	10	12
sp|P26038|MOES_HUMAN	sp|P26038|MOES_HUMAN	43	29	27	sp|P26038|MOES_HUMAN Moesin OS=Homo sapiens OX=9606 GN=MSN PE=1 SV=3	1	43	29	27	15	17	16	15	16	16	16	16	16	37	36	35	34	34	34	34	39	36	2	4	3	3	3	3	3	3	3	24	24	22	21	21	21	22	26	24	0	2	1	1
sp|P26196|DDX6_HUMAN	sp|P26196|DDX6_HUMAN	21	21	21	sp|P26196|DDX6_HUMAN Probable ATP-dependent RNA helicase DDX6 OS=Homo sapiens OX=9606 GN=DDX6 PE=1 SV=2	1	21	21	21	19	17	17	17	18	17	19	15	16	17	18	18	18	18	17	19	21	21	19	17	17	17	18	17	19	15	16	17	18	18	18	18	17	19	21	21	19	17	17	17
sp|P26358|DNMT1_HUMAN	sp|P26358|DNMT1_HUMAN	47	47	47	sp|P26358|DNMT1_HUMAN DNA (cytosine-5)-methyltransferase 1 OS=Homo sapiens OX=9606 GN=DNMT1 PE=1 SV=2	1	47	47	47	24	29	25	21	21	21	29	31	30	26	25	26	30	32	29	33	32	32	24	29	25	21	21	21	29	31	30	26	25	26	30	32	29	33	32	32	24	29	25	21
sp|P26368|U2AF2_HUMAN	sp|P26368|U2AF2_HUMAN	17	17	17	sp|P26368|U2AF2_HUMAN Splicing factor U2AF 65 kDa subunit OS=Homo sapiens OX=9606 GN=U2AF2 PE=1 SV=4	1	17	17	17	15	15	15	13	13	12	13	14	14	14	14	14	13	15	13	15	12	14	15	15	15	13	13	12	13	14	14	14	14	14	13	15	13	15	12	14	15	15	15	13
sp|P26373|RL13_HUMAN	sp|P26373|RL13_HUMAN	8	8	8	sp|P26373|RL13_HUMAN 60S ribosomal protein L13 OS=Homo sapiens OX=9606 GN=RPL13 PE=1 SV=4	1	8	8	8	8	8	8	8	8	7	8	8	8	8	8	7	8	8	7	8	8	8	8	8	8	8	8	7	8	8	8	8	8	7	8	8	7	8	8	8	8	8	8	8
sp|P26374|RAE2_HUMAN	sp|P26374|RAE2_HUMAN	8	8	7	sp|P26374|RAE2_HUMAN Rab proteins geranylgeranyltransferase component A 2 OS=Homo sapiens OX=9606 GN=CHML PE=1 SV=2	1	8	8	7	2	4	4	6	3	3	4	2	2	0	0	0	0	0	0	0	0	0	2	4	4	6	3	3	4	2	2	0	0	0	0	0	0	0	0	0	2	4	3	5
sp|P26440|IVD_HUMAN	sp|P26440|IVD_HUMAN	12	12	12	sp|P26440|IVD_HUMAN Isovaleryl-CoA dehydrogenase, mitochondrial OS=Homo sapiens OX=9606 GN=IVD PE=1 SV=2	1	12	12	12	9	10	9	10	9	11	10	10	8	8	7	9	9	8	9	9	6	8	9	10	9	10	9	11	10	10	8	8	7	9	9	8	9	9	6	8	9	10	9	10
sp|P26447|S10A4_HUMAN	sp|P26447|S10A4_HUMAN	5	5	5	sp|P26447|S10A4_HUMAN Protein S100-A4 OS=Homo sapiens OX=9606 GN=S100A4 PE=1 SV=1	1	5	5	5	1	2	1	1	2	2	2	2	2	5	5	5	5	5	5	5	5	5	1	2	1	1	2	2	2	2	2	5	5	5	5	5	5	5	5	5	1	2	1	1
sp|P26583|HMGB2_HUMAN	sp|P26583|HMGB2_HUMAN	11	10	10	sp|P26583|HMGB2_HUMAN High mobility group protein B2 OS=Homo sapiens OX=9606 GN=HMGB2 PE=1 SV=2	1	11	10	10	10	9	10	10	10	9	10	10	10	11	11	10	10	10	9	11	11	11	9	8	9	9	9	8	9	9	9	10	10	9	9	9	8	10	10	10	9	8	9	9
sp|P26599|PTBP1_HUMAN	sp|P26599|PTBP1_HUMAN	20	20	17	sp|P26599|PTBP1_HUMAN Polypyrimidine tract-binding protein 1 OS=Homo sapiens OX=9606 GN=PTBP1 PE=1 SV=1	1	20	20	17	19	19	19	19	19	19	19	19	19	19	20	19	19	19	20	19	20	19	19	19	19	19	19	19	19	19	19	19	20	19	19	19	20	19	20	19	16	16	16	16
sp|P26639|SYTC_HUMAN;sp|A2RTX5|SYTC2_HUMAN	sp|P26639|SYTC_HUMAN	40;3	40;3	40;3	sp|P26639|SYTC_HUMAN Threonine--tRNA ligase 1, cytoplasmic OS=Homo sapiens OX=9606 GN=TARS1 PE=1 SV=3	2	40	40	40	38	38	36	35	36	35	35	36	35	34	34	34	32	32	31	38	37	37	38	38	36	35	36	35	35	36	35	34	34	34	32	32	31	38	37	37	38	38	36	35
sp|P26640|SYVC_HUMAN	sp|P26640|SYVC_HUMAN	60	60	60	sp|P26640|SYVC_HUMAN Valine--tRNA ligase OS=Homo sapiens OX=9606 GN=VARS PE=1 SV=4	1	60	60	60	51	52	48	50	49	49	46	47	47	47	49	47	46	41	46	51	52	52	51	52	48	50	49	49	46	47	47	47	49	47	46	41	46	51	52	52	51	52	48	50
sp|P26641|EF1G_HUMAN	sp|P26641|EF1G_HUMAN	27	27	27	sp|P26641|EF1G_HUMAN Elongation factor 1-gamma OS=Homo sapiens OX=9606 GN=EEF1G PE=1 SV=3	1	27	27	27	25	24	24	24	24	24	24	21	22	24	26	25	23	24	25	24	25	25	25	24	24	24	24	24	24	21	22	24	26	25	23	24	25	24	25	25	25	24	24	24
sp|P26885|FKBP2_HUMAN	sp|P26885|FKBP2_HUMAN	6	6	6	sp|P26885|FKBP2_HUMAN Peptidyl-prolyl cis-trans isomerase FKBP2 OS=Homo sapiens OX=9606 GN=FKBP2 PE=1 SV=2	1	6	6	6	5	5	5	5	5	6	6	6	5	6	6	5	6	6	6	5	5	6	5	5	5	5	5	6	6	6	5	6	6	5	6	6	6	5	5	6	5	5	5	5
sp|P27144|KAD4_HUMAN	sp|P27144|KAD4_HUMAN	12	12	12	sp|P27144|KAD4_HUMAN Adenylate kinase 4, mitochondrial OS=Homo sapiens OX=9606 GN=AK4 PE=1 SV=1	1	12	12	12	7	6	6	5	4	5	6	6	8	9	10	9	11	10	10	11	9	11	7	6	6	5	4	5	6	6	8	9	10	9	11	10	10	11	9	11	7	6	6	5
sp|P27338|AOFB_HUMAN	sp|P27338|AOFB_HUMAN	13	13	12	sp|P27338|AOFB_HUMAN Amine oxidase [flavin-containing] B OS=Homo sapiens OX=9606 GN=MAOB PE=1 SV=3	1	13	13	12	2	3	2	1	1	3	2	2	2	10	9	10	11	12	10	10	11	11	2	3	2	1	1	3	2	2	2	10	9	10	11	12	10	10	11	11	2	3	2	1
sp|P27348|1433T_HUMAN	sp|P27348|1433T_HUMAN	16	11	11	sp|P27348|1433T_HUMAN 14-3-3 protein theta OS=Homo sapiens OX=9606 GN=YWHAQ PE=1 SV=1	1	16	11	11	15	15	15	15	15	15	15	14	15	16	16	16	16	16	14	15	15	15	11	11	11	11	11	11	11	10	11	11	11	11	11	11	10	11	11	11	11	11	11	11
sp|P27361|MK03_HUMAN	sp|P27361|MK03_HUMAN	12	8	8	sp|P27361|MK03_HUMAN Mitogen-activated protein kinase 3 OS=Homo sapiens OX=9606 GN=MAPK3 PE=1 SV=4	1	12	8	8	10	10	10	10	12	11	9	9	6	6	6	7	6	5	6	8	7	11	6	6	6	6	8	7	5	5	2	4	4	3	3	3	4	5	4	7	6	6	6	6
sp|P27448|MARK3_HUMAN;sp|Q9P0L2|MARK1_HUMAN;sp|Q96L34|MARK4_HUMAN	sp|P27448|MARK3_HUMAN	7;2;1	5;0;0	5;0;0	sp|P27448|MARK3_HUMAN MAP/microtubule affinity-regulating kinase 3 OS=Homo sapiens OX=9606 GN=MARK3 PE=1 SV=5	3	7	5	5	4	2	2	1	3	2	2	2	2	0	0	1	0	0	0	1	1	2	3	2	2	1	3	2	1	1	1	0	0	0	0	0	0	0	1	1	3	2	2	1
sp|P27482|CALL3_HUMAN	sp|P27482|CALL3_HUMAN	5	3	3	sp|P27482|CALL3_HUMAN Calmodulin-like protein 3 OS=Homo sapiens OX=9606 GN=CALML3 PE=1 SV=2	1	5	3	3	4	3	3	4	4	4	3	5	4	3	4	3	2	4	3	4	3	4	2	1	1	2	2	2	1	3	2	1	2	1	0	2	1	2	1	2	2	1	1	2
sp|P27635|RL10_HUMAN;sp|Q96L21|RL10L_HUMAN	sp|P27635|RL10_HUMAN	11;4	11;4	11;4	sp|P27635|RL10_HUMAN 60S ribosomal protein L10 OS=Homo sapiens OX=9606 GN=RPL10 PE=1 SV=4	2	11	11	11	9	10	9	10	10	9	10	9	9	8	9	9	9	9	8	9	9	8	9	10	9	10	10	9	10	9	9	8	9	9	9	9	8	9	9	8	9	10	9	10
sp|P27694|RFA1_HUMAN	sp|P27694|RFA1_HUMAN	36	36	36	sp|P27694|RFA1_HUMAN Replication protein A 70 kDa DNA-binding subunit OS=Homo sapiens OX=9606 GN=RPA1 PE=1 SV=2	1	36	36	36	26	25	26	28	26	26	26	29	28	32	28	28	30	31	31	31	34	32	26	25	26	28	26	26	26	29	28	32	28	28	30	31	31	31	34	32	26	25	26	28
sp|P27695|APEX1_HUMAN	sp|P27695|APEX1_HUMAN	17	17	17	sp|P27695|APEX1_HUMAN DNA-(apurinic or apyrimidinic site) lyase OS=Homo sapiens OX=9606 GN=APEX1 PE=1 SV=2	1	17	17	17	15	11	13	13	14	16	15	13	14	14	16	15	15	14	14	16	16	16	15	11	13	13	14	16	15	13	14	14	16	15	15	14	14	16	16	16	15	11	13	13
sp|P27707|DCK_HUMAN	sp|P27707|DCK_HUMAN	9	9	9	sp|P27707|DCK_HUMAN Deoxycytidine kinase OS=Homo sapiens OX=9606 GN=DCK PE=1 SV=1	1	9	9	9	5	6	5	5	5	4	5	5	5	4	4	5	6	5	5	4	5	5	5	6	5	5	5	4	5	5	5	4	4	5	6	5	5	4	5	5	5	6	5	5
sp|P27708|PYR1_HUMAN	sp|P27708|PYR1_HUMAN	77	77	75	sp|P27708|PYR1_HUMAN CAD protein OS=Homo sapiens OX=9606 GN=CAD PE=1 SV=3	1	77	77	75	60	63	58	65	58	61	59	60	56	57	55	60	53	54	51	60	64	60	60	63	58	65	58	61	59	60	56	57	55	60	53	54	51	60	64	60	58	61	57	64
sp|P27797|CALR_HUMAN	sp|P27797|CALR_HUMAN	24	24	24	sp|P27797|CALR_HUMAN Calreticulin OS=Homo sapiens OX=9606 GN=CALR PE=1 SV=1	1	24	24	24	22	22	22	22	21	21	22	21	23	22	22	21	23	22	23	23	22	21	22	22	22	22	21	21	22	21	23	22	22	21	23	22	23	23	22	21	22	22	22	22
sp|P27816|MAP4_HUMAN	sp|P27816|MAP4_HUMAN	52	52	52	sp|P27816|MAP4_HUMAN Microtubule-associated protein 4 OS=Homo sapiens OX=9606 GN=MAP4 PE=1 SV=3	1	52	52	52	39	42	39	42	39	43	45	42	39	47	44	48	44	44	43	41	44	44	39	42	39	42	39	43	45	42	39	47	44	48	44	44	43	41	44	44	39	42	39	42
sp|P27824|CALX_HUMAN	sp|P27824|CALX_HUMAN	34	34	34	sp|P27824|CALX_HUMAN Calnexin OS=Homo sapiens OX=9606 GN=CANX PE=1 SV=2	1	34	34	34	30	31	31	30	33	30	28	29	30	30	25	27	28	30	26	29	31	31	30	31	31	30	33	30	28	29	30	30	25	27	28	30	26	29	31	31	30	31	31	30
sp|P28062|PSB8_HUMAN	sp|P28062|PSB8_HUMAN	10	10	10	sp|P28062|PSB8_HUMAN Proteasome subunit beta type-8 OS=Homo sapiens OX=9606 GN=PSMB8 PE=1 SV=3	1	10	10	10	4	5	4	5	5	6	8	7	6	0	1	1	0	0	0	0	1	0	4	5	4	5	5	6	8	7	6	0	1	1	0	0	0	0	1	0	4	5	4	5
sp|P28065|PSB9_HUMAN	sp|P28065|PSB9_HUMAN	3	3	3	sp|P28065|PSB9_HUMAN Proteasome subunit beta type-9 OS=Homo sapiens OX=9606 GN=PSMB9 PE=1 SV=2	1	3	3	3	2	2	2	2	2	2	2	2	1	2	2	1	2	2	1	1	2	2	2	2	2	2	2	2	2	2	1	2	2	1	2	2	1	1	2	2	2	2	2	2
sp|P28066|PSA5_HUMAN	sp|P28066|PSA5_HUMAN	12	12	12	sp|P28066|PSA5_HUMAN Proteasome subunit alpha type-5 OS=Homo sapiens OX=9606 GN=PSMA5 PE=1 SV=3	1	12	12	12	11	11	11	11	11	11	12	11	11	11	11	11	12	11	12	11	11	10	11	11	11	11	11	11	12	11	11	11	11	11	12	11	12	11	11	10	11	11	11	11
sp|P28070|PSB4_HUMAN	sp|P28070|PSB4_HUMAN	9	9	9	sp|P28070|PSB4_HUMAN Proteasome subunit beta type-4 OS=Homo sapiens OX=9606 GN=PSMB4 PE=1 SV=4	1	9	9	9	8	7	8	8	8	7	8	9	8	8	6	6	6	6	7	8	7	8	8	7	8	8	8	7	8	9	8	8	6	6	6	6	7	8	7	8	8	7	8	8
sp|P28072|PSB6_HUMAN	sp|P28072|PSB6_HUMAN	5	5	5	sp|P28072|PSB6_HUMAN Proteasome subunit beta type-6 OS=Homo sapiens OX=9606 GN=PSMB6 PE=1 SV=4	1	5	5	5	5	5	5	5	5	4	3	4	4	4	5	5	4	3	5	5	5	5	5	5	5	5	5	4	3	4	4	4	5	5	4	3	5	5	5	5	5	5	5	5
sp|P28074|PSB5_HUMAN	sp|P28074|PSB5_HUMAN	17	17	17	sp|P28074|PSB5_HUMAN Proteasome subunit beta type-5 OS=Homo sapiens OX=9606 GN=PSMB5 PE=1 SV=3	1	17	17	17	10	12	11	12	13	14	13	10	11	14	14	15	15	14	16	14	14	14	10	12	11	12	13	14	13	10	11	14	14	15	15	14	16	14	14	14	10	12	11	12
sp|P28288|ABCD3_HUMAN	sp|P28288|ABCD3_HUMAN	20	20	20	sp|P28288|ABCD3_HUMAN ATP-binding cassette sub-family D member 3 OS=Homo sapiens OX=9606 GN=ABCD3 PE=1 SV=1	1	20	20	20	17	15	16	18	17	17	16	15	15	14	13	12	12	12	12	17	15	17	17	15	16	18	17	17	16	15	15	14	13	12	12	12	12	17	15	17	17	15	16	18
sp|P28290|ITPI2_HUMAN	sp|P28290|ITPI2_HUMAN	48	48	48	sp|P28290|ITPI2_HUMAN Protein ITPRID2 OS=Homo sapiens OX=9606 GN=ITPRID2 PE=1 SV=3	1	48	48	48	2	2	3	2	1	3	2	6	6	40	37	37	41	44	39	41	37	39	2	2	3	2	1	3	2	6	6	40	37	37	41	44	39	41	37	39	2	2	3	2
sp|P28331|NDUS1_HUMAN	sp|P28331|NDUS1_HUMAN	32	32	32	sp|P28331|NDUS1_HUMAN NADH-ubiquinone oxidoreductase 75 kDa subunit, mitochondrial OS=Homo sapiens OX=9606 GN=NDUFS1 PE=1 SV=3	1	32	32	32	26	24	23	22	20	21	24	24	27	27	26	26	27	27	25	27	27	28	26	24	23	22	20	21	24	24	27	27	26	26	27	27	25	27	27	28	26	24	23	22
sp|P28340|DPOD1_HUMAN	sp|P28340|DPOD1_HUMAN	31	31	31	sp|P28340|DPOD1_HUMAN DNA polymerase delta catalytic subunit OS=Homo sapiens OX=9606 GN=POLD1 PE=1 SV=2	1	31	31	31	16	16	18	16	15	15	18	17	19	3	6	8	11	10	9	15	21	19	16	16	18	16	15	15	18	17	19	3	6	8	11	10	9	15	21	19	16	16	18	16
sp|P28347|TEAD1_HUMAN;sp|Q99594|TEAD3_HUMAN;sp|Q15561|TEAD4_HUMAN;sp|Q15562|TEAD2_HUMAN	sp|P28347|TEAD1_HUMAN;sp|Q99594|TEAD3_HUMAN	6;3;2;2	6;3;2;2	6;3;2;2	sp|P28347|TEAD1_HUMAN Transcriptional enhancer factor TEF-1 OS=Homo sapiens OX=9606 GN=TEAD1 PE=1 SV=2;sp|Q99594|TEAD3_HUMAN Transcriptional enhancer factor TEF-5 OS=Homo sapiens OX=9606 GN=TEAD3 PE=1 SV=2	4	6	6	6	3	3	0	2	4	3	3	1	1	2	5	4	5	5	2	2	3	2	3	3	0	2	4	3	3	1	1	2	5	4	5	5	2	2	3	2	3	3	0	2
sp|P28370|SMCA1_HUMAN	sp|P28370|SMCA1_HUMAN	20	7	7	sp|P28370|SMCA1_HUMAN Probable global transcription activator SNF2L1 OS=Homo sapiens OX=9606 GN=SMARCA1 PE=1 SV=2	1	20	7	7	13	13	12	14	13	13	10	11	12	15	13	14	16	16	15	18	16	17	1	1	0	1	1	0	1	0	0	3	1	2	3	4	3	5	4	5	1	1	0	1
sp|P28482|MK01_HUMAN	sp|P28482|MK01_HUMAN	22	22	18	sp|P28482|MK01_HUMAN Mitogen-activated protein kinase 1 OS=Homo sapiens OX=9606 GN=MAPK1 PE=1 SV=3	1	22	22	18	17	19	20	18	19	18	18	17	17	13	14	17	16	13	14	14	15	17	17	19	20	18	19	18	18	17	17	13	14	17	16	13	14	14	15	17	13	15	16	14
sp|P28676|GRAN_HUMAN	sp|P28676|GRAN_HUMAN	6	6	6	sp|P28676|GRAN_HUMAN Grancalcin OS=Homo sapiens OX=9606 GN=GCA PE=1 SV=2	1	6	6	6	0	0	0	1	1	1	1	0	0	5	4	5	4	5	5	6	6	6	0	0	0	1	1	1	1	0	0	5	4	5	4	5	5	6	6	6	0	0	0	1
sp|P28702|RXRB_HUMAN;sp|P19793|RXRA_HUMAN;sp|P48443|RXRG_HUMAN	sp|P28702|RXRB_HUMAN	6;2;2	6;2;2	6;2;2	sp|P28702|RXRB_HUMAN Retinoic acid receptor RXR-beta OS=Homo sapiens OX=9606 GN=RXRB PE=1 SV=2	3	6	6	6	2	2	1	0	0	0	1	1	1	2	2	2	2	3	1	3	2	2	2	2	1	0	0	0	1	1	1	2	2	2	2	3	1	3	2	2	2	2	1	0
sp|P28799|GRN_HUMAN	sp|P28799|GRN_HUMAN	8	8	8	sp|P28799|GRN_HUMAN Progranulin OS=Homo sapiens OX=9606 GN=GRN PE=1 SV=2	1	8	8	8	4	5	5	4	4	6	5	5	4	2	4	4	5	4	5	5	6	6	4	5	5	4	4	6	5	5	4	2	4	4	5	4	5	5	6	6	4	5	5	4
sp|P28838|AMPL_HUMAN	sp|P28838|AMPL_HUMAN	24	24	24	sp|P28838|AMPL_HUMAN Cytosol aminopeptidase OS=Homo sapiens OX=9606 GN=LAP3 PE=1 SV=3	1	24	24	24	18	21	20	19	19	19	19	22	19	19	19	18	20	21	20	19	19	19	18	21	20	19	19	19	19	22	19	19	19	18	20	21	20	19	19	19	18	21	20	19
sp|P29083|T2EA_HUMAN	sp|P29083|T2EA_HUMAN	9	9	9	sp|P29083|T2EA_HUMAN General transcription factor IIE subunit 1 OS=Homo sapiens OX=9606 GN=GTF2E1 PE=1 SV=2	1	9	9	9	5	6	5	6	5	5	6	5	6	7	8	5	4	5	6	6	5	7	5	6	5	6	5	5	6	5	6	7	8	5	4	5	6	6	5	7	5	6	5	6
sp|P29084|T2EB_HUMAN	sp|P29084|T2EB_HUMAN	11	11	11	sp|P29084|T2EB_HUMAN Transcription initiation factor IIE subunit beta OS=Homo sapiens OX=9606 GN=GTF2E2 PE=1 SV=1	1	11	11	11	3	4	6	2	3	5	5	4	6	8	7	9	9	10	9	7	5	5	3	4	6	2	3	5	5	4	6	8	7	9	9	10	9	7	5	5	3	4	6	2
sp|P29144|TPP2_HUMAN	sp|P29144|TPP2_HUMAN	46	46	46	sp|P29144|TPP2_HUMAN Tripeptidyl-peptidase 2 OS=Homo sapiens OX=9606 GN=TPP2 PE=1 SV=4	1	46	46	46	36	37	37	37	37	38	34	36	34	19	18	18	6	12	17	25	25	20	36	37	37	37	37	38	34	36	34	19	18	18	6	12	17	25	25	20	36	37	37	37
sp|P29218|IMPA1_HUMAN	sp|P29218|IMPA1_HUMAN	11	11	11	sp|P29218|IMPA1_HUMAN Inositol monophosphatase 1 OS=Homo sapiens OX=9606 GN=IMPA1 PE=1 SV=1	1	11	11	11	7	6	7	6	6	7	5	5	6	10	9	8	8	8	7	10	10	11	7	6	7	6	6	7	5	5	6	10	9	8	8	8	7	10	10	11	7	6	7	6
sp|P29317|EPHA2_HUMAN	sp|P29317|EPHA2_HUMAN	29	29	27	sp|P29317|EPHA2_HUMAN Ephrin type-A receptor 2 OS=Homo sapiens OX=9606 GN=EPHA2 PE=1 SV=2	1	29	29	27	16	18	15	17	14	15	10	10	8	21	20	20	20	19	22	20	22	20	16	18	15	17	14	15	10	10	8	21	20	20	20	19	22	20	22	20	14	16	13	15
sp|P29323|EPHB2_HUMAN;sp|P54762|EPHB1_HUMAN	sp|P29323|EPHB2_HUMAN;sp|P54762|EPHB1_HUMAN	5;3	3;1	3;1	sp|P29323|EPHB2_HUMAN Ephrin type-B receptor 2 OS=Homo sapiens OX=9606 GN=EPHB2 PE=1 SV=5;sp|P54762|EPHB1_HUMAN Ephrin type-B receptor 1 OS=Homo sapiens OX=9606 GN=EPHB1 PE=1 SV=1	2	5	3	3	3	3	3	2	3	3	1	3	2	2	2	3	3	2	2	2	3	3	1	1	1	0	1	2	0	1	0	0	0	1	1	0	0	0	1	1	1	1	1	0
sp|P29350|PTN6_HUMAN	sp|P29350|PTN6_HUMAN	13	13	13	sp|P29350|PTN6_HUMAN Tyrosine-protein phosphatase non-receptor type 6 OS=Homo sapiens OX=9606 GN=PTPN6 PE=1 SV=1	1	13	13	13	10	8	8	9	10	8	8	10	6	5	7	7	9	7	11	8	10	8	10	8	8	9	10	8	8	10	6	5	7	7	9	7	11	8	10	8	10	8	8	9
sp|P29353|SHC1_HUMAN;sp|P98077|SHC2_HUMAN;sp|Q6S5L8|SHC4_HUMAN	sp|P29353|SHC1_HUMAN	12;1;1	12;1;1	12;1;1	sp|P29353|SHC1_HUMAN SHC-transforming protein 1 OS=Homo sapiens OX=9606 GN=SHC1 PE=1 SV=4	3	12	12	12	4	8	6	6	6	7	8	3	5	4	4	5	8	4	4	3	3	4	4	8	6	6	6	7	8	3	5	4	4	5	8	4	4	3	3	4	4	8	6	6
sp|P29372|3MG_HUMAN	sp|P29372|3MG_HUMAN	7	7	7	sp|P29372|3MG_HUMAN DNA-3-methyladenine glycosylase OS=Homo sapiens OX=9606 GN=MPG PE=1 SV=3	1	7	7	7	2	4	3	5	6	5	6	5	3	2	1	1	0	2	1	2	3	1	2	4	3	5	6	5	6	5	3	2	1	1	0	2	1	2	3	1	2	4	3	5
sp|P29373|RABP2_HUMAN;sp|P29762|RABP1_HUMAN	sp|P29373|RABP2_HUMAN	11;1	11;1	11;1	sp|P29373|RABP2_HUMAN Cellular retinoic acid-binding protein 2 OS=Homo sapiens OX=9606 GN=CRABP2 PE=1 SV=2	2	11	11	11	1	3	3	2	3	2	4	2	3	11	11	10	11	11	10	11	11	11	1	3	3	2	3	2	4	2	3	11	11	10	11	11	10	11	11	11	1	3	3	2
sp|P29401|TKT_HUMAN	sp|P29401|TKT_HUMAN	36	36	36	sp|P29401|TKT_HUMAN Transketolase OS=Homo sapiens OX=9606 GN=TKT PE=1 SV=3	1	36	36	36	33	33	32	32	31	31	31	32	30	33	32	34	33	34	32	32	34	33	33	33	32	32	31	31	31	32	30	33	32	34	33	34	32	32	34	33	33	33	32	32
sp|P29590|PML_HUMAN	sp|P29590|PML_HUMAN	9	9	9	sp|P29590|PML_HUMAN Protein PML OS=Homo sapiens OX=9606 GN=PML PE=1 SV=3	1	9	9	9	3	3	1	2	4	1	6	2	4	4	3	3	4	5	5	4	5	3	3	3	1	2	4	1	6	2	4	4	3	3	4	5	5	4	5	3	3	3	1	2
sp|P29692|EF1D_HUMAN	sp|P29692|EF1D_HUMAN	20	20	18	sp|P29692|EF1D_HUMAN Elongation factor 1-delta OS=Homo sapiens OX=9606 GN=EEF1D PE=1 SV=5	1	20	20	18	17	17	17	18	17	16	18	16	18	18	17	18	17	18	18	17	19	19	17	17	17	18	17	16	18	16	18	18	17	18	17	18	18	17	19	19	15	16	15	16
sp|P29966|MARCS_HUMAN	sp|P29966|MARCS_HUMAN	12	12	12	sp|P29966|MARCS_HUMAN Myristoylated alanine-rich C-kinase substrate OS=Homo sapiens OX=9606 GN=MARCKS PE=1 SV=4	1	12	12	12	10	9	9	9	9	9	10	9	9	7	6	7	6	7	7	8	8	8	10	9	9	9	9	9	10	9	9	7	6	7	6	7	7	8	8	8	10	9	9	9
sp|P29992|GNA11_HUMAN;sp|P19086|GNAZ_HUMAN;sp|Q03113|GNA12_HUMAN	sp|P29992|GNA11_HUMAN	13;1;1	13;1;1	7;0;0	sp|P29992|GNA11_HUMAN Guanine nucleotide-binding protein subunit alpha-11 OS=Homo sapiens OX=9606 GN=GNA11 PE=1 SV=2	3	13	13	7	11	12	10	11	12	8	8	10	11	10	11	9	11	7	11	10	9	8	11	12	10	11	12	8	8	10	11	10	11	9	11	7	11	10	9	8	6	6	5	7
sp|P30038|AL4A1_HUMAN	sp|P30038|AL4A1_HUMAN	9	9	9	sp|P30038|AL4A1_HUMAN Delta-1-pyrroline-5-carboxylate dehydrogenase, mitochondrial OS=Homo sapiens OX=9606 GN=ALDH4A1 PE=1 SV=3	1	9	9	9	4	1	4	2	2	2	4	4	3	6	4	5	6	5	6	6	5	5	4	1	4	2	2	2	4	4	3	6	4	5	6	5	6	6	5	5	4	1	4	2
sp|P30040|ERP29_HUMAN;sp|Q96SQ5|ZN587_HUMAN	sp|P30040|ERP29_HUMAN	13;1	13;1	13;1	sp|P30040|ERP29_HUMAN Endoplasmic reticulum resident protein 29 OS=Homo sapiens OX=9606 GN=ERP29 PE=1 SV=4	2	13	13	13	11	11	9	10	10	10	10	10	10	8	9	9	10	9	9	8	9	8	11	11	9	10	10	10	10	10	10	8	9	9	10	9	9	8	9	8	11	11	9	10
sp|P30041|PRDX6_HUMAN	sp|P30041|PRDX6_HUMAN	18	18	18	sp|P30041|PRDX6_HUMAN Peroxiredoxin-6 OS=Homo sapiens OX=9606 GN=PRDX6 PE=1 SV=3	1	18	18	18	18	17	18	17	18	18	17	18	18	18	17	17	16	16	16	18	18	18	18	17	18	17	18	18	17	18	18	18	17	17	16	16	16	18	18	18	18	17	18	17
sp|P30043|BLVRB_HUMAN	sp|P30043|BLVRB_HUMAN	11	11	11	sp|P30043|BLVRB_HUMAN Flavin reductase (NADPH) OS=Homo sapiens OX=9606 GN=BLVRB PE=1 SV=3	1	11	11	11	10	10	10	10	11	9	11	10	10	11	11	11	11	11	11	10	10	10	10	10	10	10	11	9	11	10	10	11	11	11	11	11	11	10	10	10	10	10	10	10
sp|P30044|PRDX5_HUMAN	sp|P30044|PRDX5_HUMAN	9	9	9	sp|P30044|PRDX5_HUMAN Peroxiredoxin-5, mitochondrial OS=Homo sapiens OX=9606 GN=PRDX5 PE=1 SV=4	1	9	9	9	9	9	9	9	9	9	9	9	9	9	9	9	9	9	9	9	9	9	9	9	9	9	9	9	9	9	9	9	9	9	9	9	9	9	9	9	9	9	9	9
sp|P30046|DOPD_HUMAN;sp|A6NHG4|DDTL_HUMAN	sp|P30046|DOPD_HUMAN;sp|A6NHG4|DDTL_HUMAN	9;7	9;7	9;7	sp|P30046|DOPD_HUMAN D-dopachrome decarboxylase OS=Homo sapiens OX=9606 GN=DDT PE=1 SV=3;sp|A6NHG4|DDTL_HUMAN D-dopachrome decarboxylase-like protein OS=Homo sapiens OX=9606 GN=DDTL PE=2 SV=1	2	9	9	9	7	9	8	9	8	7	7	7	8	9	8	9	9	9	8	9	9	8	7	9	8	9	8	7	7	7	8	9	8	9	9	9	8	9	9	8	7	9	8	9
sp|P30047|GFRP_HUMAN	sp|P30047|GFRP_HUMAN	5	5	5	sp|P30047|GFRP_HUMAN GTP cyclohydrolase 1 feedback regulatory protein OS=Homo sapiens OX=9606 GN=GCHFR PE=1 SV=3	1	5	5	5	4	4	4	5	4	4	4	4	4	0	0	0	0	0	0	0	0	0	4	4	4	5	4	4	4	4	4	0	0	0	0	0	0	0	0	0	4	4	4	5
sp|P30048|PRDX3_HUMAN	sp|P30048|PRDX3_HUMAN	10	10	10	sp|P30048|PRDX3_HUMAN Thioredoxin-dependent peroxide reductase, mitochondrial OS=Homo sapiens OX=9606 GN=PRDX3 PE=1 SV=3	1	10	10	10	10	10	10	10	10	10	9	10	10	10	9	10	10	9	9	9	9	9	10	10	10	10	10	10	9	10	10	10	9	10	10	9	9	9	9	9	10	10	10	10
sp|P30049|ATPD_HUMAN	sp|P30049|ATPD_HUMAN	5	5	5	sp|P30049|ATPD_HUMAN ATP synthase subunit delta, mitochondrial OS=Homo sapiens OX=9606 GN=ATP5F1D PE=1 SV=2	1	5	5	5	5	5	5	5	5	5	5	5	5	5	5	5	5	5	5	5	5	5	5	5	5	5	5	5	5	5	5	5	5	5	5	5	5	5	5	5	5	5	5	5
sp|P30050|RL12_HUMAN	sp|P30050|RL12_HUMAN	7	7	7	sp|P30050|RL12_HUMAN 60S ribosomal protein L12 OS=Homo sapiens OX=9606 GN=RPL12 PE=1 SV=1	1	7	7	7	7	7	7	7	7	7	7	7	7	7	7	7	7	7	7	7	7	7	7	7	7	7	7	7	7	7	7	7	7	7	7	7	7	7	7	7	7	7	7	7
sp|P30084|ECHM_HUMAN	sp|P30084|ECHM_HUMAN	18	18	18	sp|P30084|ECHM_HUMAN Enoyl-CoA hydratase, mitochondrial OS=Homo sapiens OX=9606 GN=ECHS1 PE=1 SV=4	1	18	18	18	11	12	13	13	14	12	15	13	13	9	10	10	11	9	9	12	11	11	11	12	13	13	14	12	15	13	13	9	10	10	11	9	9	12	11	11	11	12	13	13
sp|P30085|KCY_HUMAN	sp|P30085|KCY_HUMAN	13	13	13	sp|P30085|KCY_HUMAN UMP-CMP kinase OS=Homo sapiens OX=9606 GN=CMPK1 PE=1 SV=3	1	13	13	13	11	11	11	11	11	11	10	11	11	11	11	11	11	11	11	11	11	11	11	11	11	11	11	11	10	11	11	11	11	11	11	11	11	11	11	11	11	11	11	11
sp|P30086|PEBP1_HUMAN	sp|P30086|PEBP1_HUMAN	12	12	12	sp|P30086|PEBP1_HUMAN Phosphatidylethanolamine-binding protein 1 OS=Homo sapiens OX=9606 GN=PEBP1 PE=1 SV=3	1	12	12	12	11	12	11	12	12	11	11	11	11	11	11	11	11	11	11	11	12	12	11	12	11	12	12	11	11	11	11	11	11	11	11	11	11	11	12	12	11	12	11	12
sp|P30101|PDIA3_HUMAN	sp|P30101|PDIA3_HUMAN	32	32	32	sp|P30101|PDIA3_HUMAN Protein disulfide-isomerase A3 OS=Homo sapiens OX=9606 GN=PDIA3 PE=1 SV=4	1	32	32	32	30	29	30	29	30	30	30	29	29	30	30	28	31	29	31	27	29	28	30	29	30	29	30	30	30	29	29	30	30	28	31	29	31	27	29	28	30	29	30	29
sp|P30153|2AAA_HUMAN	sp|P30153|2AAA_HUMAN	31	31	22	sp|P30153|2AAA_HUMAN Serine/threonine-protein phosphatase 2A 65 kDa regulatory subunit A alpha isoform OS=Homo sapiens OX=9606 GN=PPP2R1A PE=1 SV=4	1	31	31	22	29	31	28	29	30	31	28	30	29	28	28	27	28	27	28	28	28	28	29	31	28	29	30	31	28	30	29	28	28	27	28	27	28	28	28	28	20	22	20	21
sp|P30154|2AAB_HUMAN	sp|P30154|2AAB_HUMAN	27	18	18	sp|P30154|2AAB_HUMAN Serine/threonine-protein phosphatase 2A 65 kDa regulatory subunit A beta isoform OS=Homo sapiens OX=9606 GN=PPP2R1B PE=1 SV=3	1	27	18	18	24	25	23	23	23	24	22	24	22	12	9	10	9	11	9	18	15	18	15	16	15	15	15	15	15	16	14	5	2	4	2	5	3	11	8	11	15	16	15	15
sp|P30260|CDC27_HUMAN	sp|P30260|CDC27_HUMAN	9	9	9	sp|P30260|CDC27_HUMAN Cell division cycle protein 27 homolog OS=Homo sapiens OX=9606 GN=CDC27 PE=1 SV=2	1	9	9	9	5	5	4	2	4	4	4	4	5	5	2	2	4	3	4	6	4	8	5	5	4	2	4	4	4	4	5	5	2	2	4	3	4	6	4	8	5	5	4	2
sp|P30405|PPIF_HUMAN	sp|P30405|PPIF_HUMAN	8	7	7	sp|P30405|PPIF_HUMAN Peptidyl-prolyl cis-trans isomerase F, mitochondrial OS=Homo sapiens OX=9606 GN=PPIF PE=1 SV=1	1	8	7	7	6	6	7	8	6	6	8	7	8	6	6	7	7	5	6	7	6	6	5	5	6	7	5	5	7	6	7	5	5	6	6	4	5	6	5	5	5	5	6	7
sp|P30419|NMT1_HUMAN	sp|P30419|NMT1_HUMAN	16	16	12	sp|P30419|NMT1_HUMAN Glycylpeptide N-tetradecanoyltransferase 1 OS=Homo sapiens OX=9606 GN=NMT1 PE=1 SV=2	1	16	16	12	14	15	15	16	15	16	16	15	15	11	15	15	10	12	13	14	13	13	14	15	15	16	15	16	16	15	15	11	15	15	10	12	13	14	13	13	11	11	11	12
sp|P30519|HMOX2_HUMAN	sp|P30519|HMOX2_HUMAN	13	13	13	sp|P30519|HMOX2_HUMAN Heme oxygenase 2 OS=Homo sapiens OX=9606 GN=HMOX2 PE=1 SV=2	1	13	13	13	10	11	11	11	11	12	10	11	12	11	9	11	11	10	11	11	11	11	10	11	11	11	11	12	10	11	12	11	9	11	11	10	11	11	11	11	10	11	11	11
sp|P30520|PURA2_HUMAN;sp|Q8N142|PURA1_HUMAN	sp|P30520|PURA2_HUMAN	18;1	18;1	18;1	sp|P30520|PURA2_HUMAN Adenylosuccinate synthetase isozyme 2 OS=Homo sapiens OX=9606 GN=ADSS2 PE=1 SV=3	2	18	18	18	14	13	15	15	13	14	15	14	16	11	13	15	11	11	11	15	15	13	14	13	15	15	13	14	15	14	16	11	13	15	11	11	11	15	15	13	14	13	15	15
sp|P30533|AMRP_HUMAN	sp|P30533|AMRP_HUMAN	14	14	14	sp|P30533|AMRP_HUMAN Alpha-2-macroglobulin receptor-associated protein OS=Homo sapiens OX=9606 GN=LRPAP1 PE=1 SV=1	1	14	14	14	8	8	6	7	8	8	7	9	10	9	6	8	8	9	7	10	8	10	8	8	6	7	8	8	7	9	10	9	6	8	8	9	7	10	8	10	8	8	6	7
sp|P30536|TSPO_HUMAN	sp|P30536|TSPO_HUMAN	4	4	4	sp|P30536|TSPO_HUMAN Translocator protein OS=Homo sapiens OX=9606 GN=TSPO PE=1 SV=3	1	4	4	4	3	3	4	4	4	4	4	3	4	3	3	3	4	4	4	2	3	3	3	3	4	4	4	4	4	3	4	3	3	3	4	4	4	2	3	3	3	3	4	4
sp|P30566|PUR8_HUMAN	sp|P30566|PUR8_HUMAN	18	18	18	sp|P30566|PUR8_HUMAN Adenylosuccinate lyase OS=Homo sapiens OX=9606 GN=ADSL PE=1 SV=2	1	18	18	18	16	16	14	13	14	15	15	15	16	16	14	16	15	13	15	17	16	17	16	16	14	13	14	15	15	15	16	16	14	16	15	13	15	17	16	17	16	16	14	13
sp|P30622|CLIP1_HUMAN	sp|P30622|CLIP1_HUMAN	35	35	33	sp|P30622|CLIP1_HUMAN CAP-Gly domain-containing linker protein 1 OS=Homo sapiens OX=9606 GN=CLIP1 PE=1 SV=2	1	35	35	33	21	21	17	14	17	20	22	23	23	10	14	13	11	10	10	7	5	7	21	21	17	14	17	20	22	23	23	10	14	13	11	10	10	7	5	7	19	20	16	13
sp|P30626|SORCN_HUMAN	sp|P30626|SORCN_HUMAN	11	11	11	sp|P30626|SORCN_HUMAN Sorcin OS=Homo sapiens OX=9606 GN=SRI PE=1 SV=1	1	11	11	11	9	8	9	7	9	10	9	11	9	9	11	8	8	11	9	8	9	8	9	8	9	7	9	10	9	11	9	9	11	8	8	11	9	8	9	8	9	8	9	7
sp|P30711|GSTT1_HUMAN	sp|P30711|GSTT1_HUMAN	4	4	4	sp|P30711|GSTT1_HUMAN Glutathione S-transferase theta-1 OS=Homo sapiens OX=9606 GN=GSTT1 PE=1 SV=4	1	4	4	4	3	3	2	2	2	2	1	2	2	0	0	0	0	0	0	0	0	0	3	3	2	2	2	2	1	2	2	0	0	0	0	0	0	0	0	0	3	3	2	2
sp|P30740|ILEU_HUMAN;sp|O75830|SPI2_HUMAN	sp|P30740|ILEU_HUMAN	22;1	22;1	21;0	sp|P30740|ILEU_HUMAN Leukocyte elastase inhibitor OS=Homo sapiens OX=9606 GN=SERPINB1 PE=1 SV=1	2	22	22	21	22	22	22	20	21	22	19	21	21	20	19	18	15	19	16	18	18	17	22	22	22	20	21	22	19	21	21	20	19	18	15	19	16	18	18	17	21	21	21	19
sp|P30825|CTR1_HUMAN;sp|P52569|CTR2_HUMAN	sp|P30825|CTR1_HUMAN	8;1	8;1	8;1	sp|P30825|CTR1_HUMAN High affinity cationic amino acid transporter 1 OS=Homo sapiens OX=9606 GN=SLC7A1 PE=1 SV=1	2	8	8	8	6	6	6	7	7	7	5	3	3	3	2	3	3	3	3	4	5	5	6	6	6	7	7	7	5	3	3	3	2	3	3	3	3	4	5	5	6	6	6	7
sp|P30837|AL1B1_HUMAN	sp|P30837|AL1B1_HUMAN	23	21	21	sp|P30837|AL1B1_HUMAN Aldehyde dehydrogenase X, mitochondrial OS=Homo sapiens OX=9606 GN=ALDH1B1 PE=1 SV=3	1	23	21	21	20	20	20	20	20	18	21	21	20	19	20	19	20	21	21	19	19	20	18	18	18	18	18	16	19	19	18	17	18	17	18	19	19	17	17	18	18	18	18	18
sp|P30838|AL3A1_HUMAN	sp|P30838|AL3A1_HUMAN	11	10	10	sp|P30838|AL3A1_HUMAN Aldehyde dehydrogenase, dimeric NADP-preferring OS=Homo sapiens OX=9606 GN=ALDH3A1 PE=1 SV=3	1	11	10	10	10	11	10	7	9	9	9	9	11	1	1	1	1	1	1	1	1	1	9	10	9	6	8	8	8	8	10	0	0	0	0	0	0	0	0	0	9	10	9	6
sp|P30876|RPB2_HUMAN	sp|P30876|RPB2_HUMAN	38	38	38	sp|P30876|RPB2_HUMAN DNA-directed RNA polymerase II subunit RPB2 OS=Homo sapiens OX=9606 GN=POLR2B PE=1 SV=1	1	38	38	38	22	25	29	24	25	29	28	27	22	21	17	21	22	21	22	31	31	30	22	25	29	24	25	29	28	27	22	21	17	21	22	21	22	31	31	30	22	25	29	24
sp|P30989|NTR1_HUMAN	sp|P30989|NTR1_HUMAN	3	3	3	sp|P30989|NTR1_HUMAN Neurotensin receptor type 1 OS=Homo sapiens OX=9606 GN=NTSR1 PE=1 SV=2	1	3	3	3	1	0	0	0	0	0	0	0	0	0	1	1	1	0	2	1	2	1	1	0	0	0	0	0	0	0	0	0	1	1	1	0	2	1	2	1	1	0	0	0
sp|P31040|SDHA_HUMAN	sp|P31040|SDHA_HUMAN	26	26	26	sp|P31040|SDHA_HUMAN Succinate dehydrogenase [ubiquinone] flavoprotein subunit, mitochondrial OS=Homo sapiens OX=9606 GN=SDHA PE=1 SV=2	1	26	26	26	23	22	20	21	20	23	19	22	20	23	23	23	24	22	25	25	25	25	23	22	20	21	20	23	19	22	20	23	23	23	24	22	25	25	25	25	23	22	20	21
sp|P31146|COR1A_HUMAN	sp|P31146|COR1A_HUMAN	16	16	16	sp|P31146|COR1A_HUMAN Coronin-1A OS=Homo sapiens OX=9606 GN=CORO1A PE=1 SV=4	1	16	16	16	15	16	16	16	15	15	15	16	15	4	4	3	1	3	1	4	6	6	15	16	16	16	15	15	15	16	15	4	4	3	1	3	1	4	6	6	15	16	16	16
sp|P31150|GDIA_HUMAN	sp|P31150|GDIA_HUMAN	24	16	16	sp|P31150|GDIA_HUMAN Rab GDP dissociation inhibitor alpha OS=Homo sapiens OX=9606 GN=GDI1 PE=1 SV=2	1	24	16	16	18	17	17	15	18	16	17	15	15	21	20	22	16	16	16	19	21	19	10	10	10	8	10	8	10	9	9	14	13	15	11	10	9	12	13	13	10	10	10	8
sp|P31153|METK2_HUMAN;sp|Q00266|METK1_HUMAN	sp|P31153|METK2_HUMAN	14;3	14;3	14;3	sp|P31153|METK2_HUMAN S-adenosylmethionine synthase isoform type-2 OS=Homo sapiens OX=9606 GN=MAT2A PE=1 SV=1	2	14	14	14	13	13	12	13	13	13	12	12	12	13	12	13	12	13	14	13	13	13	13	13	12	13	13	13	12	12	12	13	12	13	12	13	14	13	13	13	13	13	12	13
sp|P31271|HXA13_HUMAN;sp|P31276|HXC13_HUMAN;sp|P35453|HXD13_HUMAN	sp|P31271|HXA13_HUMAN	5;2;1	5;2;1	5;2;1	sp|P31271|HXA13_HUMAN Homeobox protein Hox-A13 OS=Homo sapiens OX=9606 GN=HOXA13 PE=1 SV=3	3	5	5	5	0	1	1	1	1	1	3	0	0	0	0	0	1	0	0	0	0	0	0	1	1	1	1	1	3	0	0	0	0	0	1	0	0	0	0	0	0	1	1	1
sp|P31323|KAP3_HUMAN	sp|P31323|KAP3_HUMAN	7	5	5	sp|P31323|KAP3_HUMAN cAMP-dependent protein kinase type II-beta regulatory subunit OS=Homo sapiens OX=9606 GN=PRKAR2B PE=1 SV=3	1	7	5	5	2	2	2	2	2	2	2	2	2	4	5	5	5	4	4	6	4	5	0	0	0	0	0	0	0	0	0	2	3	3	3	2	2	4	2	3	0	0	0	0
sp|P31327|CPSM_HUMAN	sp|P31327|CPSM_HUMAN	9	7	7	sp|P31327|CPSM_HUMAN Carbamoyl-phosphate synthase [ammonia], mitochondrial OS=Homo sapiens OX=9606 GN=CPS1 PE=1 SV=2	1	9	7	7	3	2	1	1	1	2	2	3	3	7	4	2	6	5	4	2	4	3	1	0	0	0	0	0	0	1	1	6	3	2	5	4	4	2	4	3	1	0	0	0
sp|P31350|RIR2_HUMAN	sp|P31350|RIR2_HUMAN	20	20	18	sp|P31350|RIR2_HUMAN Ribonucleoside-diphosphate reductase subunit M2 OS=Homo sapiens OX=9606 GN=RRM2 PE=1 SV=1	1	20	20	18	17	14	17	15	16	17	15	14	15	17	16	15	16	15	15	15	16	15	17	14	17	15	16	17	15	14	15	17	16	15	16	15	15	15	16	15	15	12	15	13
sp|P31431|SDC4_HUMAN	sp|P31431|SDC4_HUMAN	2	2	2	sp|P31431|SDC4_HUMAN Syndecan-4 OS=Homo sapiens OX=9606 GN=SDC4 PE=1 SV=2	1	2	2	2	2	2	2	2	1	2	2	2	1	0	0	0	0	0	0	1	0	0	2	2	2	2	1	2	2	2	1	0	0	0	0	0	0	1	0	0	2	2	2	2
sp|P31483|TIA1_HUMAN	sp|P31483|TIA1_HUMAN	11	8	8	sp|P31483|TIA1_HUMAN Nucleolysin TIA-1 isoform p40 OS=Homo sapiens OX=9606 GN=TIA1 PE=1 SV=3	1	11	8	8	9	10	9	10	10	10	11	10	10	10	11	11	10	11	11	10	9	9	7	8	7	8	8	8	8	8	8	7	8	8	7	8	8	7	7	7	7	8	7	8
sp|P31689|DNJA1_HUMAN	sp|P31689|DNJA1_HUMAN	18	18	18	sp|P31689|DNJA1_HUMAN DnaJ homolog subfamily A member 1 OS=Homo sapiens OX=9606 GN=DNAJA1 PE=1 SV=2	1	18	18	18	12	14	15	14	14	13	14	13	12	12	15	12	14	15	15	15	14	14	12	14	15	14	14	13	14	13	12	12	15	12	14	15	15	15	14	14	12	14	15	14
sp|P31749|AKT1_HUMAN;sp|Q9Y243|AKT3_HUMAN	sp|P31749|AKT1_HUMAN	12;2	12;2	9;0	sp|P31749|AKT1_HUMAN RAC-alpha serine/threonine-protein kinase OS=Homo sapiens OX=9606 GN=AKT1 PE=1 SV=2	2	12	12	9	5	3	4	2	4	2	5	4	4	3	4	5	6	5	3	4	5	6	5	3	4	2	4	2	5	4	4	3	4	5	6	5	3	4	5	6	4	2	4	2
sp|P31751|AKT2_HUMAN	sp|P31751|AKT2_HUMAN	6	3	3	sp|P31751|AKT2_HUMAN RAC-beta serine/threonine-protein kinase OS=Homo sapiens OX=9606 GN=AKT2 PE=1 SV=2	1	6	3	3	3	2	1	0	1	1	3	3	3	0	1	1	1	1	1	2	0	3	2	1	1	0	0	1	2	2	2	0	0	0	0	0	1	1	0	1	2	1	1	0
sp|P31930|QCR1_HUMAN	sp|P31930|QCR1_HUMAN	20	20	19	sp|P31930|QCR1_HUMAN Cytochrome b-c1 complex subunit 1, mitochondrial OS=Homo sapiens OX=9606 GN=UQCRC1 PE=1 SV=3	1	20	20	19	17	17	19	19	18	18	18	19	19	19	18	17	18	19	19	19	19	20	17	17	19	19	18	18	18	19	19	19	18	17	18	19	19	19	19	20	16	16	18	18
sp|P31937|3HIDH_HUMAN	sp|P31937|3HIDH_HUMAN	11	11	11	sp|P31937|3HIDH_HUMAN 3-hydroxyisobutyrate dehydrogenase, mitochondrial OS=Homo sapiens OX=9606 GN=HIBADH PE=1 SV=2	1	11	11	11	10	10	11	9	9	10	8	8	9	10	6	9	9	7	9	10	8	9	10	10	11	9	9	10	8	8	9	10	6	9	9	7	9	10	8	9	10	10	11	9
sp|P31939|PUR9_HUMAN	sp|P31939|PUR9_HUMAN	39	39	39	sp|P31939|PUR9_HUMAN Bifunctional purine biosynthesis protein PURH OS=Homo sapiens OX=9606 GN=ATIC PE=1 SV=3	1	39	39	39	38	38	39	38	35	36	36	36	36	33	34	33	35	33	33	36	34	36	38	38	39	38	35	36	36	36	36	33	34	33	35	33	33	36	34	36	38	38	39	38
sp|P31942|HNRH3_HUMAN	sp|P31942|HNRH3_HUMAN	13	12	12	sp|P31942|HNRH3_HUMAN Heterogeneous nuclear ribonucleoprotein H3 OS=Homo sapiens OX=9606 GN=HNRNPH3 PE=1 SV=2	1	13	12	12	11	11	10	11	11	11	12	12	11	9	10	10	9	10	9	8	9	9	10	10	9	10	10	10	11	11	10	8	9	9	8	9	8	7	8	8	10	10	9	10
sp|P31943|HNRH1_HUMAN	sp|P31943|HNRH1_HUMAN	18	16	11	sp|P31943|HNRH1_HUMAN Heterogeneous nuclear ribonucleoprotein H OS=Homo sapiens OX=9606 GN=HNRNPH1 PE=1 SV=4	1	18	16	11	17	17	17	17	17	17	17	17	18	17	17	16	17	16	16	17	17	18	15	15	15	15	15	15	15	15	16	15	15	14	15	14	14	15	15	16	10	10	10	10
sp|P31946|1433B_HUMAN	sp|P31946|1433B_HUMAN	14	9	8	sp|P31946|1433B_HUMAN 14-3-3 protein beta/alpha OS=Homo sapiens OX=9606 GN=YWHAB PE=1 SV=3	1	14	9	8	13	13	13	13	13	13	13	13	13	14	14	14	14	14	13	13	13	13	9	9	9	9	9	9	9	9	9	9	9	9	9	9	9	9	9	9	8	8	8	8
sp|P31947|1433S_HUMAN	sp|P31947|1433S_HUMAN	17	14	14	sp|P31947|1433S_HUMAN 14-3-3 protein sigma OS=Homo sapiens OX=9606 GN=SFN PE=1 SV=1	1	17	14	14	15	15	15	15	15	16	15	14	15	16	16	16	15	16	15	14	15	14	13	13	13	13	13	14	13	12	13	13	13	13	12	13	13	12	13	12	13	13	13	13
sp|P31948|STIP1_HUMAN	sp|P31948|STIP1_HUMAN	39	39	39	sp|P31948|STIP1_HUMAN Stress-induced-phosphoprotein 1 OS=Homo sapiens OX=9606 GN=STIP1 PE=1 SV=1	1	39	39	39	37	37	36	35	35	36	36	37	37	38	36	36	36	35	36	36	36	37	37	37	36	35	35	36	36	37	37	38	36	36	36	35	36	36	36	37	37	37	36	35
sp|P31949|S10AB_HUMAN	sp|P31949|S10AB_HUMAN	6	6	6	sp|P31949|S10AB_HUMAN Protein S100-A11 OS=Homo sapiens OX=9606 GN=S100A11 PE=1 SV=2	1	6	6	6	5	5	6	6	6	5	5	5	6	6	5	6	6	5	6	5	5	5	5	5	6	6	6	5	5	5	6	6	5	6	6	5	6	5	5	5	5	5	6	6
sp|P32019|I5P2_HUMAN	sp|P32019|I5P2_HUMAN	4	4	4	sp|P32019|I5P2_HUMAN Type II inositol 1,4,5-trisphosphate 5-phosphatase OS=Homo sapiens OX=9606 GN=INPP5B PE=1 SV=4	1	4	4	4	1	1	0	1	0	1	0	0	1	0	0	0	0	0	0	0	0	0	1	1	0	1	0	1	0	0	1	0	0	0	0	0	0	0	0	0	1	1	0	1
sp|P32119|PRDX2_HUMAN	sp|P32119|PRDX2_HUMAN	15	14	14	sp|P32119|PRDX2_HUMAN Peroxiredoxin-2 OS=Homo sapiens OX=9606 GN=PRDX2 PE=1 SV=5	1	15	14	14	15	15	15	15	15	15	15	15	15	15	15	15	15	14	15	14	14	15	14	14	14	14	14	14	14	14	14	14	14	14	14	13	14	13	13	14	14	14	14	14
sp|P32320|CDD_HUMAN	sp|P32320|CDD_HUMAN	4	4	4	sp|P32320|CDD_HUMAN Cytidine deaminase OS=Homo sapiens OX=9606 GN=CDA PE=1 SV=2	1	4	4	4	0	0	1	0	0	0	0	0	0	3	4	4	4	4	3	3	2	2	0	0	1	0	0	0	0	0	0	3	4	4	4	4	3	3	2	2	0	0	1	0
sp|P32321|DCTD_HUMAN	sp|P32321|DCTD_HUMAN	8	8	8	sp|P32321|DCTD_HUMAN Deoxycytidylate deaminase OS=Homo sapiens OX=9606 GN=DCTD PE=1 SV=2	1	8	8	8	6	6	5	4	6	6	6	6	6	3	4	4	4	3	2	5	5	6	6	6	5	4	6	6	6	6	6	3	4	4	4	3	2	5	5	6	6	6	5	4
sp|P32322|P5CR1_HUMAN	sp|P32322|P5CR1_HUMAN	12	12	11	sp|P32322|P5CR1_HUMAN Pyrroline-5-carboxylate reductase 1, mitochondrial OS=Homo sapiens OX=9606 GN=PYCR1 PE=1 SV=2	1	12	12	11	10	10	9	11	10	10	9	9	10	11	11	12	12	12	12	11	12	11	10	10	9	11	10	10	9	9	10	11	11	12	12	12	12	11	12	11	9	9	8	10
sp|P32519|ELF1_HUMAN	sp|P32519|ELF1_HUMAN	9	9	9	sp|P32519|ELF1_HUMAN ETS-related transcription factor Elf-1 OS=Homo sapiens OX=9606 GN=ELF1 PE=1 SV=2	1	9	9	9	3	3	5	3	2	1	6	5	5	0	0	0	0	0	0	0	0	0	3	3	5	3	2	1	6	5	5	0	0	0	0	0	0	0	0	0	3	3	5	3
sp|P32780|TF2H1_HUMAN	sp|P32780|TF2H1_HUMAN	4	4	4	sp|P32780|TF2H1_HUMAN General transcription factor IIH subunit 1 OS=Homo sapiens OX=9606 GN=GTF2H1 PE=1 SV=1	1	4	4	4	1	3	1	2	2	2	2	0	1	1	0	1	1	1	2	2	1	2	1	3	1	2	2	2	2	0	1	1	0	1	1	1	2	2	1	2	1	3	1	2
sp|P32929|CGL_HUMAN	sp|P32929|CGL_HUMAN	5	5	5	sp|P32929|CGL_HUMAN Cystathionine gamma-lyase OS=Homo sapiens OX=9606 GN=CTH PE=1 SV=3	1	5	5	5	3	1	2	1	1	1	1	2	1	2	2	2	1	1	1	2	4	3	3	1	2	1	1	1	1	2	1	2	2	2	1	1	1	2	4	3	3	1	2	1
sp|P32969|RL9_HUMAN	sp|P32969|RL9_HUMAN	12	12	12	sp|P32969|RL9_HUMAN 60S ribosomal protein L9 OS=Homo sapiens OX=9606 GN=RPL9 PE=1 SV=1	1	12	12	12	10	11	11	11	11	11	11	11	12	12	11	12	12	11	12	12	12	11	10	11	11	11	11	11	11	11	12	12	11	12	12	11	12	12	12	11	10	11	11	11
sp|P33121|ACSL1_HUMAN	sp|P33121|ACSL1_HUMAN	8	7	7	sp|P33121|ACSL1_HUMAN Long-chain-fatty-acid--CoA ligase 1 OS=Homo sapiens OX=9606 GN=ACSL1 PE=1 SV=1	1	8	7	7	4	4	5	3	5	5	3	3	3	2	4	4	3	4	3	4	5	2	3	3	4	2	4	4	2	2	2	1	3	3	2	3	2	3	4	1	3	3	4	2
sp|P33176|KINH_HUMAN	sp|P33176|KINH_HUMAN	57	57	44	sp|P33176|KINH_HUMAN Kinesin-1 heavy chain OS=Homo sapiens OX=9606 GN=KIF5B PE=1 SV=1	1	57	57	44	52	51	50	52	50	51	49	47	48	50	50	47	47	45	47	48	51	50	52	51	50	52	50	51	49	47	48	50	50	47	47	45	47	48	51	50	42	41	40	42
sp|P33240|CSTF2_HUMAN	sp|P33240|CSTF2_HUMAN	19	19	10	sp|P33240|CSTF2_HUMAN Cleavage stimulation factor subunit 2 OS=Homo sapiens OX=9606 GN=CSTF2 PE=1 SV=1	1	19	19	10	15	15	14	11	14	12	15	12	14	14	12	13	14	14	16	10	13	12	15	15	14	11	14	12	15	12	14	14	12	13	14	14	16	10	13	12	7	7	7	6
sp|P33316|DUT_HUMAN	sp|P33316|DUT_HUMAN	10	10	10	sp|P33316|DUT_HUMAN Deoxyuridine 5-triphosphate nucleotidohydrolase, mitochondrial OS=Homo sapiens OX=9606 GN=DUT PE=1 SV=4	1	10	10	10	9	8	9	8	7	9	10	9	9	9	8	7	6	8	6	9	9	8	9	8	9	8	7	9	10	9	9	9	8	7	6	8	6	9	9	8	9	8	9	8
sp|P33527|MRP1_HUMAN;sp|O15438|MRP3_HUMAN	sp|P33527|MRP1_HUMAN	19;1	19;1	19;1	sp|P33527|MRP1_HUMAN Multidrug resistance-associated protein 1 OS=Homo sapiens OX=9606 GN=ABCC1 PE=1 SV=3	2	19	19	19	5	10	7	6	10	10	2	1	3	7	14	9	11	6	12	14	12	13	5	10	7	6	10	10	2	1	3	7	14	9	11	6	12	14	12	13	5	10	7	6
sp|P33552|CKS2_HUMAN	sp|P33552|CKS2_HUMAN	2	2	2	sp|P33552|CKS2_HUMAN Cyclin-dependent kinases regulatory subunit 2 OS=Homo sapiens OX=9606 GN=CKS2 PE=1 SV=1	1	2	2	2	1	2	2	2	2	2	0	2	2	2	2	2	2	2	2	2	2	2	1	2	2	2	2	2	0	2	2	2	2	2	2	2	2	2	2	2	1	2	2	2
sp|P33908|MA1A1_HUMAN	sp|P33908|MA1A1_HUMAN	9	9	9	sp|P33908|MA1A1_HUMAN Mannosyl-oligosaccharide 1,2-alpha-mannosidase IA OS=Homo sapiens OX=9606 GN=MAN1A1 PE=1 SV=3	1	9	9	9	2	3	3	1	1	2	1	2	2	3	3	6	5	5	5	8	9	8	2	3	3	1	1	2	1	2	2	3	3	6	5	5	5	8	9	8	2	3	3	1
sp|P33947|ERD22_HUMAN;sp|O43731|ERD23_HUMAN	sp|P33947|ERD22_HUMAN	4;1	3;1	3;1	sp|P33947|ERD22_HUMAN ER lumen protein-retaining receptor 2 OS=Homo sapiens OX=9606 GN=KDELR2 PE=1 SV=1	2	4	3	3	3	2	4	3	2	3	2	2	2	1	2	2	2	2	2	2	2	3	2	1	3	2	1	2	1	1	1	0	1	1	1	1	1	1	1	2	2	1	3	2
sp|P33981|TTK_HUMAN	sp|P33981|TTK_HUMAN	3	3	3	sp|P33981|TTK_HUMAN Dual specificity protein kinase TTK OS=Homo sapiens OX=9606 GN=TTK PE=1 SV=2	1	3	3	3	0	2	1	1	0	0	1	1	0	0	0	0	0	1	0	0	0	0	0	2	1	1	0	0	1	1	0	0	0	0	0	1	0	0	0	0	0	2	1	1
sp|P33991|MCM4_HUMAN	sp|P33991|MCM4_HUMAN	46	46	45	sp|P33991|MCM4_HUMAN DNA replication licensing factor MCM4 OS=Homo sapiens OX=9606 GN=MCM4 PE=1 SV=5	1	46	46	45	36	38	38	40	42	38	41	36	41	34	40	38	44	41	40	42	39	39	36	38	38	40	42	38	41	36	41	34	40	38	44	41	40	42	39	39	36	38	38	39
sp|P33992|MCM5_HUMAN	sp|P33992|MCM5_HUMAN	41	41	41	sp|P33992|MCM5_HUMAN DNA replication licensing factor MCM5 OS=Homo sapiens OX=9606 GN=MCM5 PE=1 SV=5	1	41	41	41	31	31	30	33	32	30	32	34	34	26	31	31	31	32	33	34	34	32	31	31	30	33	32	30	32	34	34	26	31	31	31	32	33	34	34	32	31	31	30	33
sp|P33993|MCM7_HUMAN	sp|P33993|MCM7_HUMAN	35	35	35	sp|P33993|MCM7_HUMAN DNA replication licensing factor MCM7 OS=Homo sapiens OX=9606 GN=MCM7 PE=1 SV=4	1	35	35	35	34	33	34	31	29	31	31	30	31	32	32	29	29	31	31	31	30	33	34	33	34	31	29	31	31	30	31	32	32	29	29	31	31	31	30	33	34	33	34	31
sp|P34896|GLYC_HUMAN	sp|P34896|GLYC_HUMAN	19	18	18	sp|P34896|GLYC_HUMAN Serine hydroxymethyltransferase, cytosolic OS=Homo sapiens OX=9606 GN=SHMT1 PE=1 SV=1	1	19	18	18	17	16	16	16	16	17	16	18	16	13	11	11	7	12	9	15	13	14	16	15	15	15	15	16	15	17	15	12	10	10	6	11	8	14	12	13	16	15	15	15
sp|P34897|GLYM_HUMAN	sp|P34897|GLYM_HUMAN	26	26	25	sp|P34897|GLYM_HUMAN Serine hydroxymethyltransferase, mitochondrial OS=Homo sapiens OX=9606 GN=SHMT2 PE=1 SV=3	1	26	26	25	23	22	23	22	22	23	21	23	22	23	23	26	21	25	24	24	24	23	23	22	23	22	22	23	21	23	22	23	23	26	21	25	24	24	24	23	22	21	22	21
sp|P34913|HYES_HUMAN	sp|P34913|HYES_HUMAN	4	4	4	sp|P34913|HYES_HUMAN Bifunctional epoxide hydrolase 2 OS=Homo sapiens OX=9606 GN=EPHX2 PE=1 SV=2	1	4	4	4	0	0	0	0	0	0	0	1	0	1	2	3	0	0	1	0	3	2	0	0	0	0	0	0	0	1	0	1	2	3	0	0	1	0	3	2	0	0	0	0
sp|P34932|HSP74_HUMAN	sp|P34932|HSP74_HUMAN	54	54	52	sp|P34932|HSP74_HUMAN Heat shock 70 kDa protein 4 OS=Homo sapiens OX=9606 GN=HSPA4 PE=1 SV=4	1	54	54	52	50	48	46	45	46	46	45	47	47	49	48	48	43	45	46	48	47	48	50	48	46	45	46	46	45	47	47	49	48	48	43	45	46	48	47	48	48	46	44	43
sp|P34949|MPI_HUMAN	sp|P34949|MPI_HUMAN	11	11	11	sp|P34949|MPI_HUMAN Mannose-6-phosphate isomerase OS=Homo sapiens OX=9606 GN=MPI PE=1 SV=2	1	11	11	11	7	9	10	6	7	7	8	7	8	5	6	7	6	5	6	7	8	7	7	9	10	6	7	7	8	7	8	5	6	7	6	5	6	7	8	7	7	9	10	6
sp|P35052|GPC1_HUMAN	sp|P35052|GPC1_HUMAN	7	7	7	sp|P35052|GPC1_HUMAN Glypican-1 OS=Homo sapiens OX=9606 GN=GPC1 PE=1 SV=2	1	7	7	7	2	2	4	5	5	4	2	0	2	2	1	2	2	2	2	4	5	5	2	2	4	5	5	4	2	0	2	2	1	2	2	2	2	4	5	5	2	2	4	5
sp|P35080|PROF2_HUMAN	sp|P35080|PROF2_HUMAN	5	5	5	sp|P35080|PROF2_HUMAN Profilin-2 OS=Homo sapiens OX=9606 GN=PFN2 PE=1 SV=3	1	5	5	5	3	3	3	4	4	4	3	4	4	5	5	5	5	3	4	5	5	4	3	3	3	4	4	4	3	4	4	5	5	5	5	3	4	5	5	4	3	3	3	4
sp|P35221|CTNA1_HUMAN;sp|Q9UI47|CTNA3_HUMAN	sp|P35221|CTNA1_HUMAN	50;1	50;1	41;1	sp|P35221|CTNA1_HUMAN Catenin alpha-1 OS=Homo sapiens OX=9606 GN=CTNNA1 PE=1 SV=1	2	50	50	41	44	42	45	47	44	46	41	42	40	40	40	38	39	38	39	38	37	38	44	42	45	47	44	46	41	42	40	40	40	38	39	38	39	38	37	38	36	36	38	38
sp|P35222|CTNB1_HUMAN	sp|P35222|CTNB1_HUMAN	38	38	33	sp|P35222|CTNB1_HUMAN Catenin beta-1 OS=Homo sapiens OX=9606 GN=CTNNB1 PE=1 SV=1	1	38	38	33	34	36	35	36	35	34	34	34	31	30	29	30	31	33	29	29	33	31	34	36	35	36	35	34	34	34	31	30	29	30	31	33	29	29	33	31	30	31	31	31
sp|P35232|PHB_HUMAN	sp|P35232|PHB_HUMAN	21	21	21	sp|P35232|PHB_HUMAN Prohibitin OS=Homo sapiens OX=9606 GN=PHB PE=1 SV=1	1	21	21	21	20	21	20	21	21	21	20	21	21	21	21	20	21	21	21	21	20	21	20	21	20	21	21	21	20	21	21	21	21	20	21	21	21	21	20	21	20	21	20	21
sp|P35237|SPB6_HUMAN	sp|P35237|SPB6_HUMAN	20	20	19	sp|P35237|SPB6_HUMAN Serpin B6 OS=Homo sapiens OX=9606 GN=SERPINB6 PE=1 SV=3	1	20	20	19	15	15	17	18	13	15	13	15	13	18	18	18	17	15	14	19	18	18	15	15	17	18	13	15	13	15	13	18	18	18	17	15	14	19	18	18	14	14	16	17
sp|P35241|RADI_HUMAN	sp|P35241|RADI_HUMAN	36	18	18	sp|P35241|RADI_HUMAN Radixin OS=Homo sapiens OX=9606 GN=RDX PE=1 SV=1	1	36	18	18	34	33	31	32	33	33	32	34	35	33	33	35	33	33	31	34	32	31	17	16	14	16	16	16	15	17	18	16	17	18	16	16	14	18	15	15	17	16	14	16
sp|P35244|RFA3_HUMAN	sp|P35244|RFA3_HUMAN	8	8	8	sp|P35244|RFA3_HUMAN Replication protein A 14 kDa subunit OS=Homo sapiens OX=9606 GN=RPA3 PE=1 SV=1	1	8	8	8	6	6	7	4	6	6	5	7	7	8	4	4	5	5	5	6	6	6	6	6	7	4	6	6	5	7	7	8	4	4	5	5	5	6	6	6	6	6	7	4
sp|P35249|RFC4_HUMAN	sp|P35249|RFC4_HUMAN	17	17	17	sp|P35249|RFC4_HUMAN Replication factor C subunit 4 OS=Homo sapiens OX=9606 GN=RFC4 PE=1 SV=2	1	17	17	17	7	11	10	10	9	11	12	9	12	10	12	14	12	12	12	12	10	11	7	11	10	10	9	11	12	9	12	10	12	14	12	12	12	12	10	11	7	11	10	10
sp|P35250|RFC2_HUMAN	sp|P35250|RFC2_HUMAN	19	19	19	sp|P35250|RFC2_HUMAN Replication factor C subunit 2 OS=Homo sapiens OX=9606 GN=RFC2 PE=1 SV=3	1	19	19	19	13	14	11	10	11	11	11	13	13	14	11	10	11	13	16	17	14	15	13	14	11	10	11	11	11	13	13	14	11	10	11	13	16	17	14	15	13	14	11	10
sp|P35251|RFC1_HUMAN	sp|P35251|RFC1_HUMAN	22	22	22	sp|P35251|RFC1_HUMAN Replication factor C subunit 1 OS=Homo sapiens OX=9606 GN=RFC1 PE=1 SV=4	1	22	22	22	12	15	12	11	12	13	14	16	15	16	13	13	17	17	16	16	16	16	12	15	12	11	12	13	14	16	15	16	13	13	17	17	16	16	16	16	12	15	12	11
sp|P35268|RL22_HUMAN	sp|P35268|RL22_HUMAN	4	4	4	sp|P35268|RL22_HUMAN 60S ribosomal protein L22 OS=Homo sapiens OX=9606 GN=RPL22 PE=1 SV=2	1	4	4	4	4	4	4	4	4	4	4	4	4	4	4	4	4	4	4	4	4	4	4	4	4	4	4	4	4	4	4	4	4	4	4	4	4	4	4	4	4	4	4	4
sp|P35269|T2FA_HUMAN	sp|P35269|T2FA_HUMAN	18	18	18	sp|P35269|T2FA_HUMAN General transcription factor IIF subunit 1 OS=Homo sapiens OX=9606 GN=GTF2F1 PE=1 SV=2	1	18	18	18	8	9	12	13	13	10	15	11	11	13	14	13	15	15	15	13	14	11	8	9	12	13	13	10	15	11	11	13	14	13	15	15	15	13	14	11	8	9	12	13
sp|P35270|SPRE_HUMAN;REV__sp|Q16649|NFIL3_HUMAN	sp|P35270|SPRE_HUMAN	15;1	15;1	15;1	sp|P35270|SPRE_HUMAN Sepiapterin reductase OS=Homo sapiens OX=9606 GN=SPR PE=1 SV=1	2	15	15	15	15	15	15	15	14	14	14	14	12	11	13	13	13	10	9	11	13	13	15	15	15	15	14	14	14	14	12	11	13	13	13	10	9	11	13	13	15	15	15	15
sp|P35568|IRS1_HUMAN	sp|P35568|IRS1_HUMAN	8	8	8	sp|P35568|IRS1_HUMAN Insulin receptor substrate 1 OS=Homo sapiens OX=9606 GN=IRS1 PE=1 SV=1	1	8	8	8	2	1	2	3	1	3	2	1	2	0	1	1	2	1	0	0	0	1	2	1	2	3	1	3	2	1	2	0	1	1	2	1	0	0	0	1	2	1	2	3
sp|P35573|GDE_HUMAN	sp|P35573|GDE_HUMAN	35	35	35	sp|P35573|GDE_HUMAN Glycogen debranching enzyme OS=Homo sapiens OX=9606 GN=AGL PE=1 SV=3	1	35	35	35	15	13	14	16	12	15	14	13	11	17	27	23	15	16	18	26	23	25	15	13	14	16	12	15	14	13	11	17	27	23	15	16	18	26	23	25	15	13	14	16
sp|P35579|MYH9_HUMAN;REV__sp|Q9UKV3|ACINU_HUMAN;sp|P13533|MYH6_HUMAN	sp|P35579|MYH9_HUMAN	120;1;1	120;1;1	97;1;0	sp|P35579|MYH9_HUMAN Myosin-9 OS=Homo sapiens OX=9606 GN=MYH9 PE=1 SV=4	3	120	120	97	104	105	106	105	104	109	104	96	102	105	104	105	105	106	106	108	112	110	104	105	106	105	104	109	104	96	102	105	104	105	105	106	106	108	112	110	85	86	85	83
sp|P35580|MYH10_HUMAN;REV__sp|Q8IYT3|CC170_HUMAN	sp|P35580|MYH10_HUMAN	77;1	61;1	56;1	sp|P35580|MYH10_HUMAN Myosin-10 OS=Homo sapiens OX=9606 GN=MYH10 PE=1 SV=3	2	77	61	56	48	46	41	40	45	44	46	41	40	59	61	63	65	67	63	59	58	58	35	33	26	25	31	30	33	29	27	46	47	48	51	52	48	44	43	43	32	31	23	23
sp|P35606|COPB2_HUMAN	sp|P35606|COPB2_HUMAN	39	39	39	sp|P35606|COPB2_HUMAN Coatomer subunit beta OS=Homo sapiens OX=9606 GN=COPB2 PE=1 SV=2	1	39	39	39	24	27	31	29	26	32	24	23	24	26	22	24	23	24	28	30	30	27	24	27	31	29	26	32	24	23	24	26	22	24	23	24	28	30	30	27	24	27	31	29
sp|P35610|SOAT1_HUMAN	sp|P35610|SOAT1_HUMAN	3	3	3	sp|P35610|SOAT1_HUMAN Sterol O-acyltransferase 1 OS=Homo sapiens OX=9606 GN=SOAT1 PE=1 SV=3	1	3	3	3	2	1	1	1	1	0	1	1	1	1	2	2	2	2	3	2	2	3	2	1	1	1	1	0	1	1	1	1	2	2	2	2	3	2	2	3	2	1	1	1
sp|P35611|ADDA_HUMAN;sp|P35612|ADDB_HUMAN	sp|P35611|ADDA_HUMAN	19;1	19;1	19;1	sp|P35611|ADDA_HUMAN Alpha-adducin OS=Homo sapiens OX=9606 GN=ADD1 PE=1 SV=2	2	19	19	19	14	13	11	15	14	16	15	17	13	3	4	3	6	2	5	7	6	7	14	13	11	15	14	16	15	17	13	3	4	3	6	2	5	7	6	7	14	13	11	15
sp|P35613|BASI_HUMAN	sp|P35613|BASI_HUMAN	10	10	10	sp|P35613|BASI_HUMAN Basigin OS=Homo sapiens OX=9606 GN=BSG PE=1 SV=2	1	10	10	10	10	9	9	9	10	9	10	9	9	8	9	8	10	9	8	9	10	10	10	9	9	9	10	9	10	9	9	8	9	8	10	9	8	9	10	10	10	9	9	9
sp|P35637|FUS_HUMAN	sp|P35637|FUS_HUMAN	10	8	8	sp|P35637|FUS_HUMAN RNA-binding protein FUS OS=Homo sapiens OX=9606 GN=FUS PE=1 SV=1	1	10	8	8	8	9	8	8	9	9	9	9	9	8	8	9	8	9	8	7	7	8	6	7	6	6	7	7	7	7	7	6	6	7	6	7	6	5	5	6	6	7	6	6
sp|P35658|NU214_HUMAN	sp|P35658|NU214_HUMAN	36	36	36	sp|P35658|NU214_HUMAN Nuclear pore complex protein Nup214 OS=Homo sapiens OX=9606 GN=NUP214 PE=1 SV=2	1	36	36	36	19	19	21	23	21	22	25	18	19	14	14	14	18	22	22	14	13	14	19	19	21	23	21	22	25	18	19	14	14	14	18	22	22	14	13	14	19	19	21	23
sp|P35659|DEK_HUMAN	sp|P35659|DEK_HUMAN	15	15	15	sp|P35659|DEK_HUMAN Protein DEK OS=Homo sapiens OX=9606 GN=DEK PE=1 SV=1	1	15	15	15	13	12	13	13	12	13	12	14	14	11	10	11	13	13	13	10	12	11	13	12	13	13	12	13	12	14	14	11	10	11	13	13	13	10	12	11	13	12	13	13
sp|P35754|GLRX1_HUMAN	sp|P35754|GLRX1_HUMAN	5	5	5	sp|P35754|GLRX1_HUMAN Glutaredoxin-1 OS=Homo sapiens OX=9606 GN=GLRX PE=1 SV=2	1	5	5	5	4	4	4	5	4	4	4	4	4	4	3	4	4	4	4	4	4	4	4	4	4	5	4	4	4	4	4	4	3	4	4	4	4	4	4	4	4	4	4	5
sp|P35813|PPM1A_HUMAN	sp|P35813|PPM1A_HUMAN	8	6	6	sp|P35813|PPM1A_HUMAN Protein phosphatase 1A OS=Homo sapiens OX=9606 GN=PPM1A PE=1 SV=1	1	8	6	6	5	4	3	6	4	3	4	5	6	5	3	3	3	2	3	4	7	5	3	2	2	4	3	2	3	3	4	3	2	2	2	1	2	2	5	3	3	2	2	4
sp|P35869|AHR_HUMAN	sp|P35869|AHR_HUMAN	4	4	4	sp|P35869|AHR_HUMAN Aryl hydrocarbon receptor OS=Homo sapiens OX=9606 GN=AHR PE=1 SV=2	1	4	4	4	2	2	2	1	0	1	4	3	3	0	1	0	0	0	0	0	0	1	2	2	2	1	0	1	4	3	3	0	1	0	0	0	0	0	0	1	2	2	2	1
sp|P35914|HMGCL_HUMAN;sp|Q8TB92|HMGC2_HUMAN	sp|P35914|HMGCL_HUMAN	9;1	9;1	9;1	sp|P35914|HMGCL_HUMAN Hydroxymethylglutaryl-CoA lyase, mitochondrial OS=Homo sapiens OX=9606 GN=HMGCL PE=1 SV=2	2	9	9	9	5	6	4	7	3	4	3	7	6	5	6	4	5	6	5	5	2	5	5	6	4	7	3	4	3	7	6	5	6	4	5	6	5	5	2	5	5	6	4	7
sp|P35998|PRS7_HUMAN	sp|P35998|PRS7_HUMAN	28	28	28	sp|P35998|PRS7_HUMAN 26S proteasome regulatory subunit 7 OS=Homo sapiens OX=9606 GN=PSMC2 PE=1 SV=3	1	28	28	28	25	24	27	26	25	26	25	26	25	26	26	26	25	26	24	25	26	26	25	24	27	26	25	26	25	26	25	26	26	26	25	26	24	25	26	26	25	24	27	26
sp|P36404|ARL2_HUMAN	sp|P36404|ARL2_HUMAN	7	7	7	sp|P36404|ARL2_HUMAN ADP-ribosylation factor-like protein 2 OS=Homo sapiens OX=9606 GN=ARL2 PE=1 SV=4	1	7	7	7	3	4	3	3	3	4	3	5	6	6	5	5	5	5	5	5	4	5	3	4	3	3	3	4	3	5	6	6	5	5	5	5	5	5	4	5	3	4	3	3
sp|P36405|ARL3_HUMAN	sp|P36405|ARL3_HUMAN	10	10	10	sp|P36405|ARL3_HUMAN ADP-ribosylation factor-like protein 3 OS=Homo sapiens OX=9606 GN=ARL3 PE=1 SV=2	1	10	10	10	6	8	9	9	10	7	9	7	8	10	7	7	7	8	7	9	8	8	6	8	9	9	10	7	9	7	8	10	7	7	7	8	7	9	8	8	6	8	9	9
sp|P36507|MP2K2_HUMAN	sp|P36507|MP2K2_HUMAN	22	22	15	sp|P36507|MP2K2_HUMAN Dual specificity mitogen-activated protein kinase kinase 2 OS=Homo sapiens OX=9606 GN=MAP2K2 PE=1 SV=1	1	22	22	15	17	20	17	17	17	19	17	18	16	16	17	13	17	17	15	19	18	16	17	20	17	17	17	19	17	18	16	16	17	13	17	17	15	19	18	16	11	14	11	11
sp|P36542|ATPG_HUMAN	sp|P36542|ATPG_HUMAN	11	11	11	sp|P36542|ATPG_HUMAN ATP synthase subunit gamma, mitochondrial OS=Homo sapiens OX=9606 GN=ATP5F1C PE=1 SV=1	1	11	11	11	11	10	9	10	9	11	11	10	10	10	10	11	11	11	11	10	10	11	11	10	9	10	9	11	11	10	10	10	10	11	11	11	11	10	10	11	11	10	9	10
sp|P36543|VATE1_HUMAN;sp|Q96A05|VATE2_HUMAN	sp|P36543|VATE1_HUMAN	10;4	10;4	10;4	sp|P36543|VATE1_HUMAN V-type proton ATPase subunit E 1 OS=Homo sapiens OX=9606 GN=ATP6V1E1 PE=1 SV=1	2	10	10	10	8	8	9	8	7	7	7	8	7	6	7	7	7	7	7	9	8	6	8	8	9	8	7	7	7	8	7	6	7	7	7	7	7	9	8	6	8	8	9	8
sp|P36551|HEM6_HUMAN	sp|P36551|HEM6_HUMAN	26	26	26	sp|P36551|HEM6_HUMAN Oxygen-dependent coproporphyrinogen-III oxidase, mitochondrial OS=Homo sapiens OX=9606 GN=CPOX PE=1 SV=3	1	26	26	26	24	23	21	24	23	23	23	23	23	26	26	25	25	25	26	26	26	24	24	23	21	24	23	23	23	23	23	26	26	25	25	25	26	26	26	24	24	23	21	24
sp|P36578|RL4_HUMAN	sp|P36578|RL4_HUMAN	19	19	19	sp|P36578|RL4_HUMAN 60S ribosomal protein L4 OS=Homo sapiens OX=9606 GN=RPL4 PE=1 SV=5	1	19	19	19	18	18	18	19	18	19	17	19	18	18	18	17	18	18	16	18	18	18	18	18	18	19	18	19	17	19	18	18	18	17	18	18	16	18	18	18	18	18	18	19
sp|P36639|8ODP_HUMAN	sp|P36639|8ODP_HUMAN	5	5	5	sp|P36639|8ODP_HUMAN 7,8-dihydro-8-oxoguanine triphosphatase OS=Homo sapiens OX=9606 GN=NUDT1 PE=1 SV=3	1	5	5	5	4	4	4	4	5	5	3	3	3	5	3	3	3	3	3	4	5	3	4	4	4	4	5	5	3	3	3	5	3	3	3	3	3	4	5	3	4	4	4	4
sp|P36776|LONM_HUMAN	sp|P36776|LONM_HUMAN	38	38	38	sp|P36776|LONM_HUMAN Lon protease homolog, mitochondrial OS=Homo sapiens OX=9606 GN=LONP1 PE=1 SV=2	1	38	38	38	29	25	30	28	29	26	28	27	29	34	35	33	36	34	34	34	33	33	29	25	30	28	29	26	28	27	29	34	35	33	36	34	34	34	33	33	29	25	30	28
sp|P36871|PGM1_HUMAN	sp|P36871|PGM1_HUMAN	23	23	23	sp|P36871|PGM1_HUMAN Phosphoglucomutase-1 OS=Homo sapiens OX=9606 GN=PGM1 PE=1 SV=3	1	23	23	23	20	19	18	20	18	18	17	17	15	19	21	20	18	19	18	19	19	18	20	19	18	20	18	18	17	17	15	19	21	20	18	19	18	19	19	18	20	19	18	20
sp|P36873|PP1G_HUMAN	sp|P36873|PP1G_HUMAN	18	5	5	sp|P36873|PP1G_HUMAN Serine/threonine-protein phosphatase PP1-gamma catalytic subunit OS=Homo sapiens OX=9606 GN=PPP1CC PE=1 SV=1	1	18	5	5	17	16	16	17	17	15	15	14	15	15	14	14	15	15	16	17	15	17	4	4	4	5	4	3	3	3	3	3	2	2	3	3	3	4	3	4	4	4	4	5
sp|P36915|GNL1_HUMAN	sp|P36915|GNL1_HUMAN	23	23	23	sp|P36915|GNL1_HUMAN Guanine nucleotide-binding protein-like 1 OS=Homo sapiens OX=9606 GN=GNL1 PE=1 SV=2	1	23	23	23	15	19	17	15	18	19	14	15	14	17	15	18	12	13	11	17	18	19	15	19	17	15	18	19	14	15	14	17	15	18	12	13	11	17	18	19	15	19	17	15
sp|P36952|SPB5_HUMAN	sp|P36952|SPB5_HUMAN	15	15	15	sp|P36952|SPB5_HUMAN Serpin B5 OS=Homo sapiens OX=9606 GN=SERPINB5 PE=1 SV=2	1	15	15	15	6	8	5	6	7	4	5	6	5	11	13	13	11	12	12	12	10	10	6	8	5	6	7	4	5	6	5	11	13	13	11	12	12	12	10	10	6	8	5	6
sp|P36954|RPB9_HUMAN	sp|P36954|RPB9_HUMAN	5	5	5	sp|P36954|RPB9_HUMAN DNA-directed RNA polymerase II subunit RPB9 OS=Homo sapiens OX=9606 GN=POLR2I PE=1 SV=1	1	5	5	5	2	4	3	2	2	3	5	5	4	1	1	1	4	3	4	3	4	3	2	4	3	2	2	3	5	5	4	1	1	1	4	3	4	3	4	3	2	4	3	2
sp|P36957|ODO2_HUMAN	sp|P36957|ODO2_HUMAN	14	14	14	sp|P36957|ODO2_HUMAN Dihydrolipoyllysine-residue succinyltransferase component of 2-oxoglutarate dehydrogenase complex, mitochondrial OS=Homo sapiens OX=9606 GN=DLST PE=1 SV=4	1	14	14	14	11	11	10	11	11	11	12	11	11	12	13	12	13	13	13	12	11	12	11	11	10	11	11	11	12	11	11	12	13	12	13	13	13	12	11	12	11	11	10	11
sp|P36959|GMPR1_HUMAN	sp|P36959|GMPR1_HUMAN	6	5	5	sp|P36959|GMPR1_HUMAN GMP reductase 1 OS=Homo sapiens OX=9606 GN=GMPR PE=1 SV=1	1	6	5	5	1	2	1	1	1	2	1	1	1	3	5	3	4	2	4	3	5	4	0	1	0	0	0	1	0	0	0	2	4	2	3	1	3	2	4	3	0	1	0	0
sp|P36969|GPX4_HUMAN	sp|P36969|GPX4_HUMAN	4	4	4	sp|P36969|GPX4_HUMAN Phospholipid hydroperoxide glutathione peroxidase OS=Homo sapiens OX=9606 GN=GPX4 PE=1 SV=3	1	4	4	4	3	4	3	3	3	2	2	2	2	3	3	2	2	3	4	4	4	4	3	4	3	3	3	2	2	2	2	3	3	2	2	3	4	4	4	4	3	4	3	3
sp|P37108|SRP14_HUMAN	sp|P37108|SRP14_HUMAN	8	8	8	sp|P37108|SRP14_HUMAN Signal recognition particle 14 kDa protein OS=Homo sapiens OX=9606 GN=SRP14 PE=1 SV=2	1	8	8	8	7	8	7	7	8	8	8	8	8	8	8	8	8	8	8	7	7	7	7	8	7	7	8	8	8	8	8	8	8	8	8	8	8	7	7	7	7	8	7	7
sp|P37198|NUP62_HUMAN	sp|P37198|NUP62_HUMAN	10	10	10	sp|P37198|NUP62_HUMAN Nuclear pore glycoprotein p62 OS=Homo sapiens OX=9606 GN=NUP62 PE=1 SV=3	1	10	10	10	7	8	7	7	7	7	7	8	8	7	7	8	9	8	7	7	8	8	7	8	7	7	7	7	7	8	8	7	7	8	9	8	7	7	8	8	7	8	7	7
sp|P37235|HPCL1_HUMAN;sp|P61601|NCALD_HUMAN	sp|P37235|HPCL1_HUMAN	8;3	8;3	3;0	sp|P37235|HPCL1_HUMAN Hippocalcin-like protein 1 OS=Homo sapiens OX=9606 GN=HPCAL1 PE=1 SV=3	2	8	8	3	3	3	2	4	4	5	4	1	2	7	7	6	7	5	6	6	7	7	3	3	2	4	4	5	4	1	2	7	7	6	7	5	6	6	7	7	1	1	0	2
sp|P37268|FDFT_HUMAN	sp|P37268|FDFT_HUMAN	19	19	19	sp|P37268|FDFT_HUMAN Squalene synthase OS=Homo sapiens OX=9606 GN=FDFT1 PE=1 SV=1	1	19	19	19	17	18	16	13	16	14	14	17	15	3	2	2	5	2	2	4	5	4	17	18	16	13	16	14	14	17	15	3	2	2	5	2	2	4	5	4	17	18	16	13
sp|P37802|TAGL2_HUMAN	sp|P37802|TAGL2_HUMAN	15	15	14	sp|P37802|TAGL2_HUMAN Transgelin-2 OS=Homo sapiens OX=9606 GN=TAGLN2 PE=1 SV=3	1	15	15	14	15	15	14	14	14	15	15	14	15	13	14	13	12	13	12	14	13	14	15	15	14	14	14	15	15	14	15	13	14	13	12	13	12	14	13	14	14	14	13	13
sp|P37837|TALDO_HUMAN	sp|P37837|TALDO_HUMAN	19	19	19	sp|P37837|TALDO_HUMAN Transaldolase OS=Homo sapiens OX=9606 GN=TALDO1 PE=1 SV=2	1	19	19	19	18	18	18	19	19	17	18	19	18	19	17	16	15	17	17	18	17	17	18	18	18	19	19	17	18	19	18	19	17	16	15	17	17	18	17	17	18	18	18	19
sp|P38117|ETFB_HUMAN	sp|P38117|ETFB_HUMAN	17	17	17	sp|P38117|ETFB_HUMAN Electron transfer flavoprotein subunit beta OS=Homo sapiens OX=9606 GN=ETFB PE=1 SV=3	1	17	17	17	13	15	15	15	15	15	16	16	15	13	15	16	16	17	15	16	14	14	13	15	15	15	15	15	16	16	15	13	15	16	16	17	15	16	14	14	13	15	15	15
sp|P38159|RBMX_HUMAN;sp|O75526|RMXL2_HUMAN;sp|Q8N7X1|RMXL3_HUMAN	sp|P38159|RBMX_HUMAN	20;4;1	20;4;1	6;1;0	sp|P38159|RBMX_HUMAN RNA-binding motif protein, X chromosome OS=Homo sapiens OX=9606 GN=RBMX PE=1 SV=3	3	20	20	6	18	19	18	20	20	19	18	19	18	19	19	17	19	20	19	18	19	19	18	19	18	20	20	19	18	19	18	19	19	17	19	20	19	18	19	19	6	6	6	6
sp|P38432|COIL_HUMAN	sp|P38432|COIL_HUMAN	13	13	13	sp|P38432|COIL_HUMAN Coilin OS=Homo sapiens OX=9606 GN=COIL PE=1 SV=1	1	13	13	13	8	8	9	8	9	9	7	5	5	9	8	10	13	13	13	12	9	11	8	8	9	8	9	9	7	5	5	9	8	10	13	13	13	12	9	11	8	8	9	8
sp|P38571|LICH_HUMAN	sp|P38571|LICH_HUMAN	3	3	3	sp|P38571|LICH_HUMAN Lysosomal acid lipase/cholesteryl ester hydrolase OS=Homo sapiens OX=9606 GN=LIPA PE=1 SV=2	1	3	3	3	2	1	1	1	1	1	0	0	1	0	0	0	0	1	0	1	1	1	2	1	1	1	1	1	0	0	1	0	0	0	0	1	0	1	1	1	2	1	1	1
sp|P38606|VATA_HUMAN	sp|P38606|VATA_HUMAN	29	29	29	sp|P38606|VATA_HUMAN V-type proton ATPase catalytic subunit A OS=Homo sapiens OX=9606 GN=ATP6V1A PE=1 SV=2	1	29	29	29	20	20	22	21	22	22	21	24	21	20	20	20	19	18	20	21	20	20	20	20	22	21	22	22	21	24	21	20	20	20	19	18	20	21	20	20	20	20	22	21
sp|P38646|GRP75_HUMAN	sp|P38646|GRP75_HUMAN	37	37	36	sp|P38646|GRP75_HUMAN Stress-70 protein, mitochondrial OS=Homo sapiens OX=9606 GN=HSPA9 PE=1 SV=2	1	37	37	36	34	34	35	33	34	34	33	34	35	34	35	36	36	34	35	33	32	34	34	34	35	33	34	34	33	34	35	34	35	36	36	34	35	33	32	34	33	33	34	32
sp|P38919|IF4A3_HUMAN	sp|P38919|IF4A3_HUMAN	29	29	25	sp|P38919|IF4A3_HUMAN Eukaryotic initiation factor 4A-III OS=Homo sapiens OX=9606 GN=EIF4A3 PE=1 SV=4	1	29	29	25	28	28	28	28	27	28	29	28	28	28	27	28	28	28	29	28	28	28	28	28	28	28	27	28	29	28	28	28	27	28	28	28	29	28	28	28	24	24	24	24
sp|P39019|RS19_HUMAN	sp|P39019|RS19_HUMAN	11	11	11	sp|P39019|RS19_HUMAN 40S ribosomal protein S19 OS=Homo sapiens OX=9606 GN=RPS19 PE=1 SV=2	1	11	11	11	9	9	10	10	10	10	9	9	10	10	9	10	9	9	11	9	9	9	9	9	10	10	10	10	9	9	10	10	9	10	9	9	11	9	9	9	9	9	10	10
sp|P39023|RL3_HUMAN;sp|Q92901|RL3L_HUMAN	sp|P39023|RL3_HUMAN	23;3	23;3	23;3	sp|P39023|RL3_HUMAN 60S ribosomal protein L3 OS=Homo sapiens OX=9606 GN=RPL3 PE=1 SV=2	2	23	23	23	22	22	21	22	23	23	21	22	23	22	23	22	22	21	22	21	22	22	22	22	21	22	23	23	21	22	23	22	23	22	22	21	22	21	22	22	22	22	21	22
sp|P39060|COIA1_HUMAN	sp|P39060|COIA1_HUMAN	4	4	4	sp|P39060|COIA1_HUMAN Collagen alpha-1(XVIII) chain OS=Homo sapiens OX=9606 GN=COL18A1 PE=1 SV=5	1	4	4	4	1	1	1	1	1	1	1	1	1	3	4	3	2	2	1	1	3	3	1	1	1	1	1	1	1	1	1	3	4	3	2	2	1	1	3	3	1	1	1	1
sp|P39656|OST48_HUMAN	sp|P39656|OST48_HUMAN	18	18	18	sp|P39656|OST48_HUMAN Dolichyl-diphosphooligosaccharide--protein glycosyltransferase 48 kDa subunit OS=Homo sapiens OX=9606 GN=DDOST PE=1 SV=4	1	18	18	18	15	15	16	15	13	14	13	14	14	15	14	15	11	14	15	14	13	15	15	15	16	15	13	14	13	14	14	15	14	15	11	14	15	14	13	15	15	15	16	15
sp|P39687|AN32A_HUMAN;sp|O95626|AN32D_HUMAN;sp|O43423|AN32C_HUMAN	sp|P39687|AN32A_HUMAN	12;2;2	12;2;2	10;2;2	sp|P39687|AN32A_HUMAN Acidic leucine-rich nuclear phosphoprotein 32 family member A OS=Homo sapiens OX=9606 GN=ANP32A PE=1 SV=1	3	12	12	10	12	12	12	11	11	12	11	11	12	12	10	12	11	11	11	11	10	12	12	12	12	11	11	12	11	11	12	12	10	12	11	11	11	11	10	12	10	10	10	9
sp|P39748|FEN1_HUMAN	sp|P39748|FEN1_HUMAN	14	14	13	sp|P39748|FEN1_HUMAN Flap endonuclease 1 OS=Homo sapiens OX=9606 GN=FEN1 PE=1 SV=1	1	14	14	13	10	12	11	11	11	10	11	14	13	13	13	13	14	14	14	12	13	13	10	12	11	11	11	10	11	14	13	13	13	13	14	14	14	12	13	13	9	11	10	11
sp|P40121|CAPG_HUMAN	sp|P40121|CAPG_HUMAN	14	14	14	sp|P40121|CAPG_HUMAN Macrophage-capping protein OS=Homo sapiens OX=9606 GN=CAPG PE=1 SV=2	1	14	14	14	6	8	6	9	7	7	9	7	7	12	11	11	12	11	12	12	13	11	6	8	6	9	7	7	9	7	7	12	11	11	12	11	12	12	13	11	6	8	6	9
sp|P40123|CAP2_HUMAN	sp|P40123|CAP2_HUMAN	6	5	5	sp|P40123|CAP2_HUMAN Adenylyl cyclase-associated protein 2 OS=Homo sapiens OX=9606 GN=CAP2 PE=1 SV=1	1	6	5	5	2	3	3	2	3	3	3	2	3	1	1	2	2	1	2	2	1	0	1	2	2	1	2	3	2	1	2	0	0	1	1	0	1	1	0	0	1	2	2	1
sp|P40222|TXLNA_HUMAN	sp|P40222|TXLNA_HUMAN	19	19	19	sp|P40222|TXLNA_HUMAN Alpha-taxilin OS=Homo sapiens OX=9606 GN=TXLNA PE=1 SV=3	1	19	19	19	11	13	15	15	12	14	12	14	14	12	12	12	8	13	11	10	8	12	11	13	15	15	12	14	12	14	14	12	12	12	8	13	11	10	8	12	11	13	15	15
sp|P40227|TCPZ_HUMAN	sp|P40227|TCPZ_HUMAN	31	31	26	sp|P40227|TCPZ_HUMAN T-complex protein 1 subunit zeta OS=Homo sapiens OX=9606 GN=CCT6A PE=1 SV=3	1	31	31	26	26	29	27	27	28	27	28	27	28	28	27	27	28	27	28	30	29	26	26	29	27	27	28	27	28	27	28	28	27	27	28	27	28	30	29	26	21	24	22	22
sp|P40306|PSB10_HUMAN	sp|P40306|PSB10_HUMAN	4	4	4	sp|P40306|PSB10_HUMAN Proteasome subunit beta type-10 OS=Homo sapiens OX=9606 GN=PSMB10 PE=1 SV=1	1	4	4	4	2	3	2	3	2	3	3	3	1	0	0	0	0	0	0	0	0	0	2	3	2	3	2	3	3	3	1	0	0	0	0	0	0	0	0	0	2	3	2	3
sp|P40429|RL13A_HUMAN;sp|Q6NVV1|R13P3_HUMAN	sp|P40429|RL13A_HUMAN	9;3	9;3	9;3	sp|P40429|RL13A_HUMAN 60S ribosomal protein L13a OS=Homo sapiens OX=9606 GN=RPL13A PE=1 SV=2	2	9	9	9	9	9	9	9	9	9	9	9	9	9	9	9	9	9	9	9	9	9	9	9	9	9	9	9	9	9	9	9	9	9	9	9	9	9	9	9	9	9	9	9
sp|P40616|ARL1_HUMAN	sp|P40616|ARL1_HUMAN	8	8	8	sp|P40616|ARL1_HUMAN ADP-ribosylation factor-like protein 1 OS=Homo sapiens OX=9606 GN=ARL1 PE=1 SV=1	1	8	8	8	7	6	6	7	7	7	5	7	7	7	7	6	7	7	7	8	7	8	7	6	6	7	7	7	5	7	7	7	7	6	7	7	7	8	7	8	7	6	6	7
sp|P40692|MLH1_HUMAN	sp|P40692|MLH1_HUMAN	10	10	10	sp|P40692|MLH1_HUMAN DNA mismatch repair protein Mlh1 OS=Homo sapiens OX=9606 GN=MLH1 PE=1 SV=1	1	10	10	10	6	4	5	4	2	4	5	5	5	0	0	0	0	0	0	0	0	0	6	4	5	4	2	4	5	5	5	0	0	0	0	0	0	0	0	0	6	4	5	4
sp|P40763|STAT3_HUMAN	sp|P40763|STAT3_HUMAN	31	31	31	sp|P40763|STAT3_HUMAN Signal transducer and activator of transcription 3 OS=Homo sapiens OX=9606 GN=STAT3 PE=1 SV=2	1	31	31	31	23	24	22	14	21	21	21	23	23	14	14	15	15	15	14	16	18	19	23	24	22	14	21	21	21	23	23	14	14	15	15	15	14	16	18	19	23	24	22	14
sp|P40818|UBP8_HUMAN	sp|P40818|UBP8_HUMAN	15	15	15	sp|P40818|UBP8_HUMAN Ubiquitin carboxyl-terminal hydrolase 8 OS=Homo sapiens OX=9606 GN=USP8 PE=1 SV=1	1	15	15	15	7	9	5	9	7	7	7	2	4	5	6	4	7	6	5	7	8	6	7	9	5	9	7	7	7	2	4	5	6	4	7	6	5	7	8	6	7	9	5	9
sp|P40855|PEX19_HUMAN	sp|P40855|PEX19_HUMAN	10	10	10	sp|P40855|PEX19_HUMAN Peroxisomal biogenesis factor 19 OS=Homo sapiens OX=9606 GN=PEX19 PE=1 SV=1	1	10	10	10	4	3	5	5	3	5	8	6	5	3	1	2	3	2	3	4	3	4	4	3	5	5	3	5	8	6	5	3	1	2	3	2	3	4	3	4	4	3	5	5
sp|P40925|MDHC_HUMAN	sp|P40925|MDHC_HUMAN	15	15	15	sp|P40925|MDHC_HUMAN Malate dehydrogenase, cytoplasmic OS=Homo sapiens OX=9606 GN=MDH1 PE=1 SV=4	1	15	15	15	15	14	14	13	14	14	13	14	13	14	14	14	13	12	13	14	13	14	15	14	14	13	14	14	13	14	13	14	14	14	13	12	13	14	13	14	15	14	14	13
sp|P40926|MDHM_HUMAN	sp|P40926|MDHM_HUMAN	17	17	17	sp|P40926|MDHM_HUMAN Malate dehydrogenase, mitochondrial OS=Homo sapiens OX=9606 GN=MDH2 PE=1 SV=3	1	17	17	17	15	15	17	16	16	17	17	17	16	16	15	16	17	16	15	16	17	17	15	15	17	16	16	17	17	17	16	16	15	16	17	16	15	16	17	17	15	15	17	16
sp|P40937|RFC5_HUMAN	sp|P40937|RFC5_HUMAN	19	19	19	sp|P40937|RFC5_HUMAN Replication factor C subunit 5 OS=Homo sapiens OX=9606 GN=RFC5 PE=1 SV=1	1	19	19	19	13	10	12	13	17	13	12	14	13	13	14	13	14	13	14	15	17	15	13	10	12	13	17	13	12	14	13	13	14	13	14	13	14	15	17	15	13	10	12	13
sp|P40938|RFC3_HUMAN	sp|P40938|RFC3_HUMAN	16	16	16	sp|P40938|RFC3_HUMAN Replication factor C subunit 3 OS=Homo sapiens OX=9606 GN=RFC3 PE=1 SV=2	1	16	16	16	11	12	12	13	10	11	11	10	10	9	11	12	13	10	12	12	14	13	11	12	12	13	10	11	11	10	10	9	11	12	13	10	12	12	14	13	11	12	12	13
sp|P40939|ECHA_HUMAN	sp|P40939|ECHA_HUMAN	36	36	36	sp|P40939|ECHA_HUMAN Trifunctional enzyme subunit alpha, mitochondrial OS=Homo sapiens OX=9606 GN=HADHA PE=1 SV=2	1	36	36	36	28	28	26	25	27	28	29	25	26	29	28	33	31	32	30	30	30	29	28	28	26	25	27	28	29	25	26	29	28	33	31	32	30	30	30	29	28	28	26	25
sp|P41091|IF2G_HUMAN;sp|Q2VIR3|IF2GL_HUMAN	sp|P41091|IF2G_HUMAN;sp|Q2VIR3|IF2GL_HUMAN	25;20	25;20	25;20	sp|P41091|IF2G_HUMAN Eukaryotic translation initiation factor 2 subunit 3 OS=Homo sapiens OX=9606 GN=EIF2S3 PE=1 SV=3;sp|Q2VIR3|IF2GL_HUMAN Eukaryotic translation initiation factor 2 subunit 3B OS=Homo sapiens OX=9606 GN=EIF2S3B PE=2 SV=2	2	25	25	25	24	25	24	25	25	24	24	23	24	25	22	23	23	23	23	25	23	24	24	25	24	25	25	24	24	23	24	25	22	23	23	23	23	25	23	24	24	25	24	25
sp|P41208|CETN2_HUMAN;sp|Q12798|CETN1_HUMAN	sp|P41208|CETN2_HUMAN	6;1	6;1	6;1	sp|P41208|CETN2_HUMAN Centrin-2 OS=Homo sapiens OX=9606 GN=CETN2 PE=1 SV=1	2	6	6	6	4	5	5	3	3	4	6	6	4	5	5	4	5	5	3	5	4	5	4	5	5	3	3	4	6	6	4	5	5	4	5	5	3	5	4	5	4	5	5	3
sp|P41214|EIF2D_HUMAN	sp|P41214|EIF2D_HUMAN	15	15	15	sp|P41214|EIF2D_HUMAN Eukaryotic translation initiation factor 2D OS=Homo sapiens OX=9606 GN=EIF2D PE=1 SV=3	1	15	15	15	8	9	9	8	7	10	9	9	9	3	3	3	5	4	4	6	5	8	8	9	9	8	7	10	9	9	9	3	3	3	5	4	4	6	5	8	8	9	9	8
sp|P41223|BUD31_HUMAN	sp|P41223|BUD31_HUMAN	9	9	9	sp|P41223|BUD31_HUMAN Protein BUD31 homolog OS=Homo sapiens OX=9606 GN=BUD31 PE=1 SV=2	1	9	9	9	7	8	7	6	5	5	8	8	6	6	5	6	8	7	7	6	7	7	7	8	7	6	5	5	8	8	6	6	5	6	8	7	7	6	7	7	7	8	7	6
sp|P41227|NAA10_HUMAN;sp|Q9BSU3|NAA11_HUMAN	sp|P41227|NAA10_HUMAN	13;4	13;4	13;4	sp|P41227|NAA10_HUMAN N-alpha-acetyltransferase 10 OS=Homo sapiens OX=9606 GN=NAA10 PE=1 SV=1	2	13	13	13	12	12	11	9	9	12	11	11	12	13	11	12	10	12	11	11	13	11	12	12	11	9	9	12	11	11	12	13	11	12	10	12	11	11	13	11	12	12	11	9
sp|P41236|IPP2_HUMAN;sp|Q6NXS1|IPP2B_HUMAN	sp|P41236|IPP2_HUMAN;sp|Q6NXS1|IPP2B_HUMAN	10;7	10;7	10;7	sp|P41236|IPP2_HUMAN Protein phosphatase inhibitor 2 OS=Homo sapiens OX=9606 GN=PPP1R2 PE=1 SV=2;sp|Q6NXS1|IPP2B_HUMAN Protein phosphatase inhibitor 2 family member B OS=Homo sapiens OX=9606 GN=PPP1R2B PE=1 SV=2	2	10	10	10	6	6	8	10	8	8	7	7	7	6	8	6	7	5	7	5	4	7	6	6	8	10	8	8	7	7	7	6	8	6	7	5	7	5	4	7	6	6	8	10
sp|P41240|CSK_HUMAN	sp|P41240|CSK_HUMAN	17	17	16	sp|P41240|CSK_HUMAN Tyrosine-protein kinase CSK OS=Homo sapiens OX=9606 GN=CSK PE=1 SV=1	1	17	17	16	8	9	11	9	11	10	10	6	8	10	8	12	9	10	11	12	12	13	8	9	11	9	11	10	10	6	8	10	8	12	9	10	11	12	12	13	8	8	10	9
sp|P41250|GARS_HUMAN	sp|P41250|GARS_HUMAN	33	33	33	sp|P41250|GARS_HUMAN Glycine--tRNA ligase OS=Homo sapiens OX=9606 GN=GARS1 PE=1 SV=3	1	33	33	33	31	30	30	30	30	30	30	28	30	28	30	30	29	29	29	30	28	28	31	30	30	30	30	30	30	28	30	28	30	30	29	29	29	30	28	28	31	30	30	30
sp|P41252|SYIC_HUMAN	sp|P41252|SYIC_HUMAN	57	57	57	sp|P41252|SYIC_HUMAN Isoleucine--tRNA ligase, cytoplasmic OS=Homo sapiens OX=9606 GN=IARS PE=1 SV=2	1	57	57	57	48	49	48	51	51	49	43	47	49	48	46	48	45	45	44	52	49	51	48	49	48	51	51	49	43	47	49	48	46	48	45	45	44	52	49	51	48	49	48	51
sp|P41567|EIF1_HUMAN	sp|P41567|EIF1_HUMAN	9	9	4	sp|P41567|EIF1_HUMAN Eukaryotic translation initiation factor 1 OS=Homo sapiens OX=9606 GN=EIF1 PE=1 SV=1	1	9	9	4	8	8	8	8	8	7	9	9	8	8	7	7	7	7	7	9	9	9	8	8	8	8	8	7	9	9	8	8	7	7	7	7	7	9	9	9	4	4	4	4
sp|P41743|KPCI_HUMAN;sp|Q05513|KPCZ_HUMAN	sp|P41743|KPCI_HUMAN	11;1	11;1	11;1	sp|P41743|KPCI_HUMAN Protein kinase C iota type OS=Homo sapiens OX=9606 GN=PRKCI PE=1 SV=2	2	11	11	11	8	9	10	6	5	7	7	6	6	1	1	3	2	1	1	5	3	1	8	9	10	6	5	7	7	6	6	1	1	3	2	1	1	5	3	1	8	9	10	6
sp|P42025|ACTY_HUMAN	sp|P42025|ACTY_HUMAN	11	6	6	sp|P42025|ACTY_HUMAN Beta-centractin OS=Homo sapiens OX=9606 GN=ACTR1B PE=1 SV=1	1	11	6	6	6	7	8	9	9	7	8	8	7	5	5	5	6	5	5	6	5	4	2	3	3	5	4	2	3	4	3	2	1	1	2	1	2	2	2	1	2	3	3	5
sp|P42126|ECI1_HUMAN	sp|P42126|ECI1_HUMAN	9	9	9	sp|P42126|ECI1_HUMAN Enoyl-CoA delta isomerase 1, mitochondrial OS=Homo sapiens OX=9606 GN=ECI1 PE=1 SV=1	1	9	9	9	7	8	7	8	8	8	7	7	6	8	9	7	8	9	7	9	9	9	7	8	7	8	8	8	7	7	6	8	9	7	8	9	7	9	9	9	7	8	7	8
sp|P42166|LAP2A_HUMAN	sp|P42166|LAP2A_HUMAN	31	31	20	sp|P42166|LAP2A_HUMAN Lamina-associated polypeptide 2, isoform alpha OS=Homo sapiens OX=9606 GN=TMPO PE=1 SV=2	1	31	31	20	26	25	25	24	26	29	28	28	28	28	28	29	30	31	30	30	28	30	26	25	25	24	26	29	28	28	28	28	28	29	30	31	30	30	28	30	17	16	15	15
sp|P42167|LAP2B_HUMAN	sp|P42167|LAP2B_HUMAN	24	13	13	sp|P42167|LAP2B_HUMAN Lamina-associated polypeptide 2, isoforms beta/gamma OS=Homo sapiens OX=9606 GN=TMPO PE=1 SV=2	1	24	13	13	20	21	21	20	22	22	22	19	20	19	20	21	21	22	21	20	20	20	11	12	11	11	11	11	11	9	10	10	10	11	11	11	11	10	11	10	11	12	11	11
sp|P42224|STAT1_HUMAN	sp|P42224|STAT1_HUMAN	35	35	35	sp|P42224|STAT1_HUMAN Signal transducer and activator of transcription 1-alpha/beta OS=Homo sapiens OX=9606 GN=STAT1 PE=1 SV=2	1	35	35	35	32	29	32	30	30	28	28	30	28	23	21	24	22	21	23	26	28	27	32	29	32	30	30	28	28	30	28	23	21	24	22	21	23	26	28	27	32	29	32	30
sp|P42226|STAT6_HUMAN	sp|P42226|STAT6_HUMAN	6	6	6	sp|P42226|STAT6_HUMAN Signal transducer and activator of transcription 6 OS=Homo sapiens OX=9606 GN=STAT6 PE=1 SV=1	1	6	6	6	4	2	6	5	4	3	5	5	5	0	0	0	0	0	0	0	0	0	4	2	6	5	4	3	5	5	5	0	0	0	0	0	0	0	0	0	4	2	6	5
sp|P42285|MTREX_HUMAN	sp|P42285|MTREX_HUMAN	37	37	37	sp|P42285|MTREX_HUMAN Exosome RNA helicase MTR4 OS=Homo sapiens OX=9606 GN=MTREX PE=1 SV=3	1	37	37	37	32	30	28	28	28	28	30	26	26	29	31	28	31	28	29	31	30	31	32	30	28	28	28	28	30	26	26	29	31	28	31	28	29	31	30	31	32	30	28	28
sp|P42330|AK1C3_HUMAN;sp|Q04828|AK1C1_HUMAN;sp|P52895|AK1C2_HUMAN	sp|P42330|AK1C3_HUMAN	4;1;1	4;1;1	4;1;1	sp|P42330|AK1C3_HUMAN Aldo-keto reductase family 1 member C3 OS=Homo sapiens OX=9606 GN=AKR1C3 PE=1 SV=4	3	4	4	4	3	0	1	2	3	3	3	1	1	1	1	1	0	0	1	2	0	0	3	0	1	2	3	3	3	1	1	1	1	1	0	0	1	2	0	0	3	0	1	2
sp|P42345|MTOR_HUMAN	sp|P42345|MTOR_HUMAN	25	25	25	sp|P42345|MTOR_HUMAN Serine/threonine-protein kinase mTOR OS=Homo sapiens OX=9606 GN=MTOR PE=1 SV=1	1	25	25	25	7	6	7	7	7	6	5	5	5	9	8	9	8	7	7	16	13	16	7	6	7	7	7	6	5	5	5	9	8	9	8	7	7	16	13	16	7	6	7	7
sp|P42356|PI4KA_HUMAN	sp|P42356|PI4KA_HUMAN	3	3	3	sp|P42356|PI4KA_HUMAN Phosphatidylinositol 4-kinase alpha OS=Homo sapiens OX=9606 GN=PI4KA PE=1 SV=4	1	3	3	3	1	2	2	3	1	1	2	2	3	1	1	1	1	1	1	1	3	3	1	2	2	3	1	1	2	2	3	1	1	1	1	1	1	1	3	3	1	2	2	3
sp|P42566|EPS15_HUMAN	sp|P42566|EPS15_HUMAN	14	14	14	sp|P42566|EPS15_HUMAN Epidermal growth factor receptor substrate 15 OS=Homo sapiens OX=9606 GN=EPS15 PE=1 SV=2	1	14	14	14	6	6	5	8	5	5	3	5	2	6	7	6	9	5	4	5	4	2	6	6	5	8	5	5	3	5	2	6	7	6	9	5	4	5	4	2	6	6	5	8
sp|P42568|AF9_HUMAN	sp|P42568|AF9_HUMAN	3	3	3	sp|P42568|AF9_HUMAN Protein AF-9 OS=Homo sapiens OX=9606 GN=MLLT3 PE=1 SV=2	1	3	3	3	2	2	1	2	2	0	3	2	3	0	0	0	0	0	0	0	0	0	2	2	1	2	2	0	3	2	3	0	0	0	0	0	0	0	0	0	2	2	1	2
sp|P42574|CASP3_HUMAN	sp|P42574|CASP3_HUMAN	10	10	10	sp|P42574|CASP3_HUMAN Caspase-3 OS=Homo sapiens OX=9606 GN=CASP3 PE=1 SV=2	1	10	10	10	9	10	8	7	8	7	9	9	9	4	3	2	3	2	2	5	4	5	9	10	8	7	8	7	9	9	9	4	3	2	3	2	2	5	4	5	9	10	8	7
sp|P42575|CASP2_HUMAN	sp|P42575|CASP2_HUMAN	2	2	2	sp|P42575|CASP2_HUMAN Caspase-2 OS=Homo sapiens OX=9606 GN=CASP2 PE=1 SV=2	1	2	2	2	1	1	1	0	1	0	0	0	1	0	0	0	0	0	0	0	2	1	1	1	1	0	1	0	0	0	1	0	0	0	0	0	0	0	2	1	1	1	1	0
sp|P42677|RS27_HUMAN	sp|P42677|RS27_HUMAN	4	4	2	sp|P42677|RS27_HUMAN 40S ribosomal protein S27 OS=Homo sapiens OX=9606 GN=RPS27 PE=1 SV=3	1	4	4	2	4	4	4	4	4	4	4	4	3	4	4	4	4	4	4	4	4	4	4	4	4	4	4	4	4	4	3	4	4	4	4	4	4	4	4	4	2	2	2	2
sp|P42694|HELZ_HUMAN	sp|P42694|HELZ_HUMAN	5	5	5	sp|P42694|HELZ_HUMAN Probable helicase with zinc finger domain OS=Homo sapiens OX=9606 GN=HELZ PE=1 SV=2	1	5	5	5	1	1	1	1	1	1	1	1	1	0	2	0	0	0	1	1	1	2	1	1	1	1	1	1	1	1	1	0	2	0	0	0	1	1	1	2	1	1	1	1
sp|P42695|CNDD3_HUMAN	sp|P42695|CNDD3_HUMAN	12	12	12	sp|P42695|CNDD3_HUMAN Condensin-2 complex subunit D3 OS=Homo sapiens OX=9606 GN=NCAPD3 PE=1 SV=2	1	12	12	12	5	7	4	4	5	5	4	7	5	2	2	3	2	2	1	7	6	7	5	7	4	4	5	5	4	7	5	2	2	3	2	2	1	7	6	7	5	7	4	4
sp|P42696|RBM34_HUMAN	sp|P42696|RBM34_HUMAN	11	11	11	sp|P42696|RBM34_HUMAN RNA-binding protein 34 OS=Homo sapiens OX=9606 GN=RBM34 PE=1 SV=2	1	11	11	11	5	7	5	3	2	5	6	8	7	5	7	5	8	8	8	10	6	6	5	7	5	3	2	5	6	8	7	5	7	5	8	8	8	10	6	6	5	7	5	3
sp|P42704|LPPRC_HUMAN	sp|P42704|LPPRC_HUMAN	92	92	91	sp|P42704|LPPRC_HUMAN Leucine-rich PPR motif-containing protein, mitochondrial OS=Homo sapiens OX=9606 GN=LRPPRC PE=1 SV=3	1	92	92	91	79	80	79	73	80	78	79	79	74	76	72	78	76	78	76	83	82	85	79	80	79	73	80	78	79	79	74	76	72	78	76	78	76	83	82	85	78	79	78	72
sp|P42765|THIM_HUMAN	sp|P42765|THIM_HUMAN	22	22	22	sp|P42765|THIM_HUMAN 3-ketoacyl-CoA thiolase, mitochondrial OS=Homo sapiens OX=9606 GN=ACAA2 PE=1 SV=2	1	22	22	22	20	19	21	22	21	21	21	20	21	5	4	4	3	7	5	7	3	4	20	19	21	22	21	21	21	20	21	5	4	4	3	7	5	7	3	4	20	19	21	22
sp|P42766|RL35_HUMAN	sp|P42766|RL35_HUMAN	4	4	4	sp|P42766|RL35_HUMAN 60S ribosomal protein L35 OS=Homo sapiens OX=9606 GN=RPL35 PE=1 SV=2	1	4	4	4	4	4	4	4	4	4	4	4	4	4	4	4	4	4	4	4	4	4	4	4	4	4	4	4	4	4	4	4	4	4	4	4	4	4	4	4	4	4	4	4
sp|P42785|PCP_HUMAN	sp|P42785|PCP_HUMAN	11	11	11	sp|P42785|PCP_HUMAN Lysosomal Pro-X carboxypeptidase OS=Homo sapiens OX=9606 GN=PRCP PE=1 SV=1	1	11	11	11	7	9	7	8	10	9	9	7	6	5	5	4	8	8	9	7	7	8	7	9	7	8	10	9	9	7	6	5	5	4	8	8	9	7	7	8	7	9	7	8
sp|P42830|CXCL5_HUMAN;sp|P80162|CXCL6_HUMAN	sp|P42830|CXCL5_HUMAN	4;1	4;1	4;1	sp|P42830|CXCL5_HUMAN C-X-C motif chemokine 5 OS=Homo sapiens OX=9606 GN=CXCL5 PE=1 SV=1	2	4	4	4	4	4	4	4	4	4	4	3	4	0	0	0	0	0	0	0	0	0	4	4	4	4	4	4	4	3	4	0	0	0	0	0	0	0	0	0	4	4	4	4
sp|P42858|HD_HUMAN	sp|P42858|HD_HUMAN	25	25	25	sp|P42858|HD_HUMAN Huntingtin OS=Homo sapiens OX=9606 GN=HTT PE=1 SV=2	1	25	25	25	12	11	13	12	14	14	8	10	5	2	2	2	2	1	2	1	1	1	12	11	13	12	14	14	8	10	5	2	2	2	2	1	2	1	1	1	12	11	13	12
sp|P42892|ECE1_HUMAN	sp|P42892|ECE1_HUMAN	8	8	8	sp|P42892|ECE1_HUMAN Endothelin-converting enzyme 1 OS=Homo sapiens OX=9606 GN=ECE1 PE=1 SV=2	1	8	8	8	4	6	3	3	4	4	4	4	4	2	2	1	1	2	2	5	4	4	4	6	3	3	4	4	4	4	4	2	2	1	1	2	2	5	4	4	4	6	3	3
sp|P43005|EAA3_HUMAN	sp|P43005|EAA3_HUMAN	3	3	3	sp|P43005|EAA3_HUMAN Excitatory amino acid transporter 3 OS=Homo sapiens OX=9606 GN=SLC1A1 PE=1 SV=2	1	3	3	3	2	1	1	1	1	2	2	1	2	1	0	0	0	0	0	0	0	0	2	1	1	1	1	2	2	1	2	1	0	0	0	0	0	0	0	0	2	1	1	1
sp|P43007|SATT_HUMAN	sp|P43007|SATT_HUMAN	9	9	9	sp|P43007|SATT_HUMAN Neutral amino acid transporter A OS=Homo sapiens OX=9606 GN=SLC1A4 PE=1 SV=1	1	9	9	9	7	9	9	9	7	9	7	8	8	0	0	0	0	0	0	0	1	0	7	9	9	9	7	9	7	8	8	0	0	0	0	0	0	0	1	0	7	9	9	9
sp|P43034|LIS1_HUMAN	sp|P43034|LIS1_HUMAN	21	21	21	sp|P43034|LIS1_HUMAN Platelet-activating factor acetylhydrolase IB subunit alpha OS=Homo sapiens OX=9606 GN=PAFAH1B1 PE=1 SV=2	1	21	21	21	16	17	17	16	15	16	15	16	16	16	16	16	13	13	16	16	16	14	16	17	17	16	15	16	15	16	16	16	16	16	13	13	16	16	16	14	16	17	17	16
sp|P43121|MUC18_HUMAN	sp|P43121|MUC18_HUMAN	3	3	3	sp|P43121|MUC18_HUMAN Cell surface glycoprotein MUC18 OS=Homo sapiens OX=9606 GN=MCAM PE=1 SV=2	1	3	3	3	0	0	1	0	0	0	0	0	0	2	2	2	0	1	2	2	3	1	0	0	1	0	0	0	0	0	0	2	2	2	0	1	2	2	3	1	0	0	1	0
sp|P43155|CACP_HUMAN	sp|P43155|CACP_HUMAN	17	17	17	sp|P43155|CACP_HUMAN Carnitine O-acetyltransferase OS=Homo sapiens OX=9606 GN=CRAT PE=1 SV=5	1	17	17	17	10	12	13	13	11	13	10	12	7	0	0	0	0	0	0	0	0	0	10	12	13	13	11	13	10	12	7	0	0	0	0	0	0	0	0	0	10	12	13	13
sp|P43243|MATR3_HUMAN	sp|P43243|MATR3_HUMAN	35	35	35	sp|P43243|MATR3_HUMAN Matrin-3 OS=Homo sapiens OX=9606 GN=MATR3 PE=1 SV=2	1	35	35	35	33	33	31	34	32	33	31	34	34	33	35	32	33	34	33	32	32	34	33	33	31	34	32	33	31	34	34	33	35	32	33	34	33	32	32	34	33	33	31	34
sp|P43246|MSH2_HUMAN	sp|P43246|MSH2_HUMAN	36	36	36	sp|P43246|MSH2_HUMAN DNA mismatch repair protein Msh2 OS=Homo sapiens OX=9606 GN=MSH2 PE=1 SV=1	1	36	36	36	14	12	12	9	8	13	15	9	6	22	25	22	21	23	21	21	27	26	14	12	12	9	8	13	15	9	6	22	25	22	21	23	21	21	27	26	14	12	12	9
sp|P43304|GPDM_HUMAN	sp|P43304|GPDM_HUMAN	37	37	37	sp|P43304|GPDM_HUMAN Glycerol-3-phosphate dehydrogenase, mitochondrial OS=Homo sapiens OX=9606 GN=GPD2 PE=1 SV=3	1	37	37	37	21	21	23	22	20	20	17	20	17	33	32	29	30	32	31	31	35	31	21	21	23	22	20	20	17	20	17	33	32	29	30	32	31	31	35	31	21	21	23	22
sp|P43307|SSRA_HUMAN	sp|P43307|SSRA_HUMAN	5	5	5	sp|P43307|SSRA_HUMAN Translocon-associated protein subunit alpha OS=Homo sapiens OX=9606 GN=SSR1 PE=1 SV=3	1	5	5	5	5	5	5	5	5	5	5	5	5	5	5	5	5	5	5	5	5	5	5	5	5	5	5	5	5	5	5	5	5	5	5	5	5	5	5	5	5	5	5	5
sp|P43378|PTN9_HUMAN	sp|P43378|PTN9_HUMAN	5	5	5	sp|P43378|PTN9_HUMAN Tyrosine-protein phosphatase non-receptor type 9 OS=Homo sapiens OX=9606 GN=PTPN9 PE=1 SV=1	1	5	5	5	2	1	3	2	2	3	1	0	2	1	0	0	0	1	0	1	2	2	2	1	3	2	2	3	1	0	2	1	0	0	0	1	0	1	2	2	2	1	3	2
sp|P43405|KSYK_HUMAN	sp|P43405|KSYK_HUMAN	5	5	5	sp|P43405|KSYK_HUMAN Tyrosine-protein kinase SYK OS=Homo sapiens OX=9606 GN=SYK PE=1 SV=1	1	5	5	5	3	2	2	1	3	3	0	1	1	1	1	1	1	1	1	1	1	1	3	2	2	1	3	3	0	1	1	1	1	1	1	1	1	1	1	1	3	2	2	1
sp|P43487|RANG_HUMAN	sp|P43487|RANG_HUMAN	7	7	6	sp|P43487|RANG_HUMAN Ran-specific GTPase-activating protein OS=Homo sapiens OX=9606 GN=RANBP1 PE=1 SV=1	1	7	7	6	6	6	7	7	7	6	5	5	5	5	7	6	6	5	6	6	5	5	6	6	7	7	7	6	5	5	5	5	7	6	6	5	6	6	5	5	5	5	6	6
sp|P43490|NAMPT_HUMAN	sp|P43490|NAMPT_HUMAN	29	29	29	sp|P43490|NAMPT_HUMAN Nicotinamide phosphoribosyltransferase OS=Homo sapiens OX=9606 GN=NAMPT PE=1 SV=1	1	29	29	29	27	26	27	27	26	27	24	26	26	23	21	23	25	24	24	23	24	24	27	26	27	27	26	27	24	26	26	23	21	23	25	24	24	23	24	24	27	26	27	27
sp|P43686|PRS6B_HUMAN	sp|P43686|PRS6B_HUMAN	30	30	30	sp|P43686|PRS6B_HUMAN 26S proteasome regulatory subunit 6B OS=Homo sapiens OX=9606 GN=PSMC4 PE=1 SV=2	1	30	30	30	25	26	23	24	28	25	27	27	27	27	25	27	24	25	27	24	26	24	25	26	23	24	28	25	27	27	27	27	25	27	24	25	27	24	26	24	25	26	23	24
sp|P43897|EFTS_HUMAN	sp|P43897|EFTS_HUMAN	12	12	12	sp|P43897|EFTS_HUMAN Elongation factor Ts, mitochondrial OS=Homo sapiens OX=9606 GN=TSFM PE=1 SV=2	1	12	12	12	11	12	12	10	12	11	11	10	10	11	12	12	11	11	11	11	11	11	11	12	12	10	12	11	11	10	10	11	12	12	11	11	11	11	11	11	11	12	12	10
sp|P45877|PPIC_HUMAN	sp|P45877|PPIC_HUMAN	3	3	3	sp|P45877|PPIC_HUMAN Peptidyl-prolyl cis-trans isomerase C OS=Homo sapiens OX=9606 GN=PPIC PE=1 SV=1	1	3	3	3	3	3	2	2	2	2	2	3	3	2	2	2	3	2	3	2	2	2	3	3	2	2	2	2	2	3	3	2	2	2	3	2	3	2	2	2	3	3	2	2
sp|P45880|VDAC2_HUMAN	sp|P45880|VDAC2_HUMAN	15	15	15	sp|P45880|VDAC2_HUMAN Voltage-dependent anion-selective channel protein 2 OS=Homo sapiens OX=9606 GN=VDAC2 PE=1 SV=2	1	15	15	15	15	15	15	14	15	15	15	15	15	15	15	15	15	15	15	15	15	15	15	15	15	14	15	15	15	15	15	15	15	15	15	15	15	15	15	15	15	15	15	14
sp|P45954|ACDSB_HUMAN	sp|P45954|ACDSB_HUMAN	14	14	14	sp|P45954|ACDSB_HUMAN Short/branched chain specific acyl-CoA dehydrogenase, mitochondrial OS=Homo sapiens OX=9606 GN=ACADSB PE=1 SV=1	1	14	14	14	8	5	7	6	8	6	10	8	7	10	8	10	11	13	9	8	10	9	8	5	7	6	8	6	10	8	7	10	8	10	11	13	9	8	10	9	8	5	7	6
sp|P45973|CBX5_HUMAN	sp|P45973|CBX5_HUMAN	11	11	10	sp|P45973|CBX5_HUMAN Chromobox protein homolog 5 OS=Homo sapiens OX=9606 GN=CBX5 PE=1 SV=1	1	11	11	10	11	11	11	11	9	10	11	11	11	11	11	10	11	11	10	10	10	9	11	11	11	11	9	10	11	11	11	11	11	10	11	11	10	10	10	9	10	10	10	10
sp|P45974|UBP5_HUMAN	sp|P45974|UBP5_HUMAN	33	33	31	sp|P45974|UBP5_HUMAN Ubiquitin carboxyl-terminal hydrolase 5 OS=Homo sapiens OX=9606 GN=USP5 PE=1 SV=2	1	33	33	31	28	28	27	29	26	28	27	30	28	28	27	27	26	30	30	27	28	30	28	28	27	29	26	28	27	30	28	28	27	27	26	30	30	27	28	30	26	26	25	27
sp|P45983|MK08_HUMAN	sp|P45983|MK08_HUMAN	4	2	2	sp|P45983|MK08_HUMAN Mitogen-activated protein kinase 8 OS=Homo sapiens OX=9606 GN=MAPK8 PE=1 SV=2	1	4	2	2	3	3	3	3	3	3	3	3	2	2	4	4	3	3	2	4	3	3	2	2	2	2	2	2	2	2	1	2	2	2	2	1	1	2	2	2	2	2	2	2
sp|P45984|MK09_HUMAN;sp|P53779|MK10_HUMAN	sp|P45984|MK09_HUMAN;sp|P53779|MK10_HUMAN	6;3	6;3	4;1	sp|P45984|MK09_HUMAN Mitogen-activated protein kinase 9 OS=Homo sapiens OX=9606 GN=MAPK9 PE=1 SV=2;sp|P53779|MK10_HUMAN Mitogen-activated protein kinase 10 OS=Homo sapiens OX=9606 GN=MAPK10 PE=1 SV=2	2	6	6	4	4	3	3	4	3	4	3	4	1	1	3	4	2	3	2	4	1	3	4	3	3	4	3	4	3	4	1	1	3	4	2	3	2	4	1	3	3	2	2	3
sp|P45985|MP2K4_HUMAN	sp|P45985|MP2K4_HUMAN	11	11	11	sp|P45985|MP2K4_HUMAN Dual specificity mitogen-activated protein kinase kinase 4 OS=Homo sapiens OX=9606 GN=MAP2K4 PE=1 SV=1	1	11	11	11	7	7	5	7	6	7	6	4	5	4	4	4	9	6	4	3	6	5	7	7	5	7	6	7	6	4	5	4	4	4	9	6	4	3	6	5	7	7	5	7
sp|P46013|KI67_HUMAN	sp|P46013|KI67_HUMAN	122	122	122	sp|P46013|KI67_HUMAN Proliferation marker protein Ki-67 OS=Homo sapiens OX=9606 GN=MKI67 PE=1 SV=2	1	122	122	122	86	89	92	87	88	86	91	89	89	83	83	87	89	87	91	102	103	104	86	89	92	87	88	86	91	89	89	83	83	87	89	87	91	102	103	104	86	89	92	87
sp|P46060|RAGP1_HUMAN	sp|P46060|RAGP1_HUMAN	28	28	28	sp|P46060|RAGP1_HUMAN Ran GTPase-activating protein 1 OS=Homo sapiens OX=9606 GN=RANGAP1 PE=1 SV=1	1	28	28	28	21	25	21	23	23	23	24	24	24	18	21	21	20	19	22	22	18	20	21	25	21	23	23	23	24	24	24	18	21	21	20	19	22	22	18	20	21	25	21	23
sp|P46063|RECQ1_HUMAN	sp|P46063|RECQ1_HUMAN	26	26	26	sp|P46063|RECQ1_HUMAN ATP-dependent DNA helicase Q1 OS=Homo sapiens OX=9606 GN=RECQL PE=1 SV=3	1	26	26	26	22	23	25	23	25	24	18	21	18	15	14	14	15	13	14	16	15	12	22	23	25	23	25	24	18	21	18	15	14	14	15	13	14	16	15	12	22	23	25	23
sp|P46087|NOP2_HUMAN	sp|P46087|NOP2_HUMAN	25	25	25	sp|P46087|NOP2_HUMAN Probable 28S rRNA (cytosine(4447)-C(5))-methyltransferase OS=Homo sapiens OX=9606 GN=NOP2 PE=1 SV=2	1	25	25	25	20	19	20	23	21	22	22	21	20	22	22	23	24	23	23	21	20	18	20	19	20	23	21	22	22	21	20	22	22	23	24	23	23	21	20	18	20	19	20	23
sp|P46100|ATRX_HUMAN	sp|P46100|ATRX_HUMAN	9	9	9	sp|P46100|ATRX_HUMAN Transcriptional regulator ATRX OS=Homo sapiens OX=9606 GN=ATRX PE=1 SV=5	1	9	9	9	1	1	1	2	0	1	2	4	1	2	3	4	4	5	5	5	4	1	1	1	1	2	0	1	2	4	1	2	3	4	4	5	5	5	4	1	1	1	1	2
sp|P46108|CRK_HUMAN	sp|P46108|CRK_HUMAN	15	15	15	sp|P46108|CRK_HUMAN Adapter molecule crk OS=Homo sapiens OX=9606 GN=CRK PE=1 SV=2	1	15	15	15	12	10	13	13	14	12	10	11	11	15	12	12	11	11	10	12	14	13	12	10	13	13	14	12	10	11	11	15	12	12	11	11	10	12	14	13	12	10	13	13
sp|P46109|CRKL_HUMAN	sp|P46109|CRKL_HUMAN	11	11	11	sp|P46109|CRKL_HUMAN Crk-like protein OS=Homo sapiens OX=9606 GN=CRKL PE=1 SV=1	1	11	11	11	8	8	9	9	8	8	8	7	7	10	9	9	9	10	11	9	9	8	8	8	9	9	8	8	8	7	7	10	9	9	9	10	11	9	9	8	8	8	9	9
sp|P46199|IF2M_HUMAN	sp|P46199|IF2M_HUMAN	8	8	8	sp|P46199|IF2M_HUMAN Translation initiation factor IF-2, mitochondrial OS=Homo sapiens OX=9606 GN=MTIF2 PE=1 SV=2	1	8	8	8	3	4	3	2	3	1	6	4	4	2	3	3	6	3	2	2	1	2	3	4	3	2	3	1	6	4	4	2	3	3	6	3	2	2	1	2	3	4	3	2
sp|P46379|BAG6_HUMAN	sp|P46379|BAG6_HUMAN	28	28	28	sp|P46379|BAG6_HUMAN Large proline-rich protein BAG6 OS=Homo sapiens OX=9606 GN=BAG6 PE=1 SV=2	1	28	28	28	20	18	13	18	18	15	21	14	19	15	14	12	13	15	15	15	16	17	20	18	13	18	18	15	21	14	19	15	14	12	13	15	15	15	16	17	20	18	13	18
sp|P46459|NSF_HUMAN	sp|P46459|NSF_HUMAN	33	33	33	sp|P46459|NSF_HUMAN Vesicle-fusing ATPase OS=Homo sapiens OX=9606 GN=NSF PE=1 SV=3	1	33	33	33	22	24	25	22	23	25	21	24	24	27	27	24	27	26	20	28	25	29	22	24	25	22	23	25	21	24	24	27	27	24	27	26	20	28	25	29	22	24	25	22
sp|P46734|MP2K3_HUMAN;sp|P52564|MP2K6_HUMAN	sp|P46734|MP2K3_HUMAN	11;1	11;1	11;1	sp|P46734|MP2K3_HUMAN Dual specificity mitogen-activated protein kinase kinase 3 OS=Homo sapiens OX=9606 GN=MAP2K3 PE=1 SV=2	2	11	11	11	5	7	7	5	6	6	4	5	5	10	8	7	9	10	10	7	8	10	5	7	7	5	6	6	4	5	5	10	8	7	9	10	10	7	8	10	5	7	7	5
sp|P46736|BRCC3_HUMAN	sp|P46736|BRCC3_HUMAN	9	9	9	sp|P46736|BRCC3_HUMAN Lys-63-specific deubiquitinase BRCC36 OS=Homo sapiens OX=9606 GN=BRCC3 PE=1 SV=2	1	9	9	9	4	3	5	5	4	5	5	3	5	5	5	5	5	5	4	4	5	4	4	3	5	5	4	5	5	3	5	5	5	5	5	5	4	4	5	4	4	3	5	5
sp|P46776|RL27A_HUMAN	sp|P46776|RL27A_HUMAN	7	7	7	sp|P46776|RL27A_HUMAN 60S ribosomal protein L27a OS=Homo sapiens OX=9606 GN=RPL27A PE=1 SV=2	1	7	7	7	7	6	6	7	6	6	7	5	5	6	6	6	6	6	6	6	6	6	7	6	6	7	6	6	7	5	5	6	6	6	6	6	6	6	6	6	7	6	6	7
sp|P46777|RL5_HUMAN	sp|P46777|RL5_HUMAN	16	16	16	sp|P46777|RL5_HUMAN 60S ribosomal protein L5 OS=Homo sapiens OX=9606 GN=RPL5 PE=1 SV=3	1	16	16	16	15	16	15	14	14	15	14	13	16	13	14	14	14	14	15	14	14	14	15	16	15	14	14	15	14	13	16	13	14	14	14	14	15	14	14	14	15	16	15	14
sp|P46778|RL21_HUMAN	sp|P46778|RL21_HUMAN	7	7	7	sp|P46778|RL21_HUMAN 60S ribosomal protein L21 OS=Homo sapiens OX=9606 GN=RPL21 PE=1 SV=2	1	7	7	7	6	7	5	6	6	6	6	7	6	7	7	7	7	7	7	6	6	7	6	7	5	6	6	6	6	7	6	7	7	7	7	7	7	6	6	7	6	7	5	6
sp|P46779|RL28_HUMAN	sp|P46779|RL28_HUMAN	8	8	8	sp|P46779|RL28_HUMAN 60S ribosomal protein L28 OS=Homo sapiens OX=9606 GN=RPL28 PE=1 SV=3	1	8	8	8	8	8	8	7	8	8	7	8	8	8	7	8	8	8	8	8	8	8	8	8	8	7	8	8	7	8	8	8	7	8	8	8	8	8	8	8	8	8	8	7
sp|P46781|RS9_HUMAN	sp|P46781|RS9_HUMAN	16	16	16	sp|P46781|RS9_HUMAN 40S ribosomal protein S9 OS=Homo sapiens OX=9606 GN=RPS9 PE=1 SV=3	1	16	16	16	15	15	15	15	15	15	15	15	16	15	15	14	15	15	14	15	15	15	15	15	15	15	15	15	15	15	16	15	15	14	15	15	14	15	15	15	15	15	15	15
sp|P46782|RS5_HUMAN	sp|P46782|RS5_HUMAN	14	14	14	sp|P46782|RS5_HUMAN 40S ribosomal protein S5 OS=Homo sapiens OX=9606 GN=RPS5 PE=1 SV=4	1	14	14	14	12	12	12	12	11	13	11	12	13	13	12	12	11	10	12	13	12	13	12	12	12	12	11	13	11	12	13	13	12	12	11	10	12	13	12	13	12	12	12	12
sp|P46783|RS10_HUMAN;sp|Q9NQ39|RS10L_HUMAN	sp|P46783|RS10_HUMAN	9;4	8;3	8;3	sp|P46783|RS10_HUMAN 40S ribosomal protein S10 OS=Homo sapiens OX=9606 GN=RPS10 PE=1 SV=1	2	9	8	8	9	9	9	8	8	9	9	9	8	9	9	9	9	9	9	9	9	9	8	8	8	8	8	8	8	8	8	8	8	8	8	8	8	8	8	8	8	8	8	8
sp|P46821|MAP1B_HUMAN	sp|P46821|MAP1B_HUMAN	3	3	2	sp|P46821|MAP1B_HUMAN Microtubule-associated protein 1B OS=Homo sapiens OX=9606 GN=MAP1B PE=1 SV=2	1	3	3	2	0	0	0	0	0	0	0	0	0	2	1	0	1	1	0	1	1	1	0	0	0	0	0	0	0	0	0	2	1	0	1	1	0	1	1	1	0	0	0	0
sp|P46926|GNPI1_HUMAN	sp|P46926|GNPI1_HUMAN	13	13	8	sp|P46926|GNPI1_HUMAN Glucosamine-6-phosphate isomerase 1 OS=Homo sapiens OX=9606 GN=GNPDA1 PE=1 SV=1	1	13	13	8	10	9	10	7	10	9	7	9	10	8	9	9	9	9	9	10	8	10	10	9	10	7	10	9	7	9	10	8	9	9	9	9	9	10	8	10	7	6	7	5
sp|P46934|NEDD4_HUMAN	sp|P46934|NEDD4_HUMAN	7	5	5	sp|P46934|NEDD4_HUMAN E3 ubiquitin-protein ligase NEDD4 OS=Homo sapiens OX=9606 GN=NEDD4 PE=1 SV=4	1	7	5	5	3	4	4	5	5	6	5	3	3	1	0	1	0	2	1	3	2	2	2	3	3	4	3	4	3	2	2	0	0	1	0	1	0	3	1	1	2	3	3	4
sp|P46937|YAP1_HUMAN	sp|P46937|YAP1_HUMAN	16	16	16	sp|P46937|YAP1_HUMAN Transcriptional coactivator YAP1 OS=Homo sapiens OX=9606 GN=YAP1 PE=1 SV=2	1	16	16	16	9	12	11	12	12	13	14	10	12	8	11	9	12	11	12	8	7	6	9	12	11	12	12	13	14	10	12	8	11	9	12	11	12	8	7	6	9	12	11	12
sp|P46939|UTRO_HUMAN;sp|Q13474|DRP2_HUMAN	sp|P46939|UTRO_HUMAN	44;1	44;1	42;0	sp|P46939|UTRO_HUMAN Utrophin OS=Homo sapiens OX=9606 GN=UTRN PE=1 SV=2	2	44	44	42	14	12	22	18	27	21	17	18	15	5	4	5	6	6	10	7	4	4	14	12	22	18	27	21	17	18	15	5	4	5	6	6	10	7	4	4	14	11	21	17
sp|P46940|IQGA1_HUMAN	sp|P46940|IQGA1_HUMAN	84	84	81	sp|P46940|IQGA1_HUMAN Ras GTPase-activating-like protein IQGAP1 OS=Homo sapiens OX=9606 GN=IQGAP1 PE=1 SV=1	1	84	84	81	67	63	70	67	71	68	73	69	69	73	76	73	68	71	70	75	78	76	67	63	70	67	71	68	73	69	69	73	76	73	68	71	70	75	78	76	64	61	68	65
sp|P46976|GLYG_HUMAN	sp|P46976|GLYG_HUMAN	6	6	6	sp|P46976|GLYG_HUMAN Glycogenin-1 OS=Homo sapiens OX=9606 GN=GYG1 PE=1 SV=4	1	6	6	6	4	6	4	5	5	4	5	4	4	4	4	4	3	3	3	4	4	4	4	6	4	5	5	4	5	4	4	4	4	4	3	3	3	4	4	4	4	6	4	5
sp|P46977|STT3A_HUMAN	sp|P46977|STT3A_HUMAN	15	15	14	sp|P46977|STT3A_HUMAN Dolichyl-diphosphooligosaccharide--protein glycosyltransferase subunit STT3A OS=Homo sapiens OX=9606 GN=STT3A PE=1 SV=2	1	15	15	14	14	13	12	14	13	12	11	12	10	10	11	10	11	12	12	12	12	10	14	13	12	14	13	12	11	12	10	10	11	10	11	12	12	12	12	10	13	12	11	13
sp|P47755|CAZA2_HUMAN	sp|P47755|CAZA2_HUMAN	14	14	12	sp|P47755|CAZA2_HUMAN F-actin-capping protein subunit alpha-2 OS=Homo sapiens OX=9606 GN=CAPZA2 PE=1 SV=3	1	14	14	12	12	12	12	12	12	11	11	12	12	12	12	9	9	12	11	12	11	11	12	12	12	12	12	11	11	12	12	12	12	9	9	12	11	12	11	11	10	10	10	10
sp|P47756|CAPZB_HUMAN	sp|P47756|CAPZB_HUMAN	15	15	15	sp|P47756|CAPZB_HUMAN F-actin-capping protein subunit beta OS=Homo sapiens OX=9606 GN=CAPZB PE=1 SV=4	1	15	15	15	15	15	14	14	14	14	14	15	14	15	15	15	15	15	14	15	15	15	15	15	14	14	14	14	14	15	14	15	15	15	15	15	14	15	15	15	15	15	14	14
sp|P47895|AL1A3_HUMAN	sp|P47895|AL1A3_HUMAN	24	23	21	sp|P47895|AL1A3_HUMAN Aldehyde dehydrogenase family 1 member A3 OS=Homo sapiens OX=9606 GN=ALDH1A3 PE=1 SV=2	1	24	23	21	2	2	2	3	3	2	2	3	2	22	21	22	19	18	20	22	18	18	1	1	1	2	2	1	1	2	1	21	20	21	18	17	19	21	17	17	0	0	0	1
sp|P47897|SYQ_HUMAN	sp|P47897|SYQ_HUMAN	43	42	42	sp|P47897|SYQ_HUMAN Glutamine--tRNA ligase OS=Homo sapiens OX=9606 GN=QARS PE=1 SV=1	1	43	42	42	40	40	39	38	38	39	39	36	38	40	39	41	35	36	32	40	40	38	39	39	38	37	37	38	38	35	37	39	38	40	34	35	31	39	39	37	39	39	38	37
sp|P47914|RL29_HUMAN	sp|P47914|RL29_HUMAN	2	2	2	sp|P47914|RL29_HUMAN 60S ribosomal protein L29 OS=Homo sapiens OX=9606 GN=RPL29 PE=1 SV=2	1	2	2	2	2	2	2	2	2	2	2	2	2	2	2	2	2	2	2	2	2	2	2	2	2	2	2	2	2	2	2	2	2	2	2	2	2	2	2	2	2	2	2	2
sp|P47985|UCRI_HUMAN;sp|P0C7P4|UCRIL_HUMAN	sp|P47985|UCRI_HUMAN;sp|P0C7P4|UCRIL_HUMAN	14;10	14;10	14;10	sp|P47985|UCRI_HUMAN Cytochrome b-c1 complex subunit Rieske, mitochondrial OS=Homo sapiens OX=9606 GN=UQCRFS1 PE=1 SV=2;sp|P0C7P4|UCRIL_HUMAN Putative cytochrome b-c1 complex subunit Rieske-like protein 1 OS=Homo sapiens OX=9606 GN=UQCRFS1P1 PE=5 SV=1	2	14	14	14	9	8	9	9	9	9	11	10	10	11	13	13	13	13	13	11	10	11	9	8	9	9	9	9	11	10	10	11	13	13	13	13	13	11	10	11	9	8	9	9
sp|P48047|ATPO_HUMAN	sp|P48047|ATPO_HUMAN	10	10	10	sp|P48047|ATPO_HUMAN ATP synthase subunit O, mitochondrial OS=Homo sapiens OX=9606 GN=ATP5PO PE=1 SV=1	1	10	10	10	6	7	6	7	6	7	6	6	5	9	10	10	10	10	10	10	8	10	6	7	6	7	6	7	6	6	5	9	10	10	10	10	10	10	8	10	6	7	6	7
sp|P48059|LIMS1_HUMAN;sp|Q7Z4I7|LIMS2_HUMAN	sp|P48059|LIMS1_HUMAN	12;4	12;4	12;4	sp|P48059|LIMS1_HUMAN LIM and senescent cell antigen-like-containing domain protein 1 OS=Homo sapiens OX=9606 GN=LIMS1 PE=1 SV=4	2	12	12	12	10	10	11	9	10	10	11	9	10	8	8	6	9	6	6	7	7	7	10	10	11	9	10	10	11	9	10	8	8	6	9	6	6	7	7	7	10	10	11	9
sp|P48147|PPCE_HUMAN	sp|P48147|PPCE_HUMAN	40	40	40	sp|P48147|PPCE_HUMAN Prolyl endopeptidase OS=Homo sapiens OX=9606 GN=PREP PE=1 SV=2	1	40	40	40	31	32	27	28	29	31	26	27	28	31	30	31	33	29	30	36	32	33	31	32	27	28	29	31	26	27	28	31	30	31	33	29	30	36	32	33	31	32	27	28
sp|P48163|MAOX_HUMAN	sp|P48163|MAOX_HUMAN	26	26	26	sp|P48163|MAOX_HUMAN NADP-dependent malic enzyme OS=Homo sapiens OX=9606 GN=ME1 PE=1 SV=1	1	26	26	26	24	25	23	25	23	23	23	23	23	15	15	16	12	14	12	16	17	17	24	25	23	25	23	23	23	23	23	15	15	16	12	14	12	16	17	17	24	25	23	25
sp|P48200|IREB2_HUMAN	sp|P48200|IREB2_HUMAN	6	6	6	sp|P48200|IREB2_HUMAN Iron-responsive element-binding protein 2 OS=Homo sapiens OX=9606 GN=IREB2 PE=1 SV=4	1	6	6	6	0	0	0	0	0	0	0	0	0	1	0	0	0	0	0	5	4	5	0	0	0	0	0	0	0	0	0	1	0	0	0	0	0	5	4	5	0	0	0	0
sp|P48382|RFX5_HUMAN	sp|P48382|RFX5_HUMAN	2	2	2	sp|P48382|RFX5_HUMAN DNA-binding protein RFX5 OS=Homo sapiens OX=9606 GN=RFX5 PE=1 SV=1	1	2	2	2	1	1	1	1	1	2	2	1	1	2	2	1	1	1	1	1	1	1	1	1	1	1	1	2	2	1	1	2	2	1	1	1	1	1	1	1	1	1	1	1
sp|P48426|PI42A_HUMAN	sp|P48426|PI42A_HUMAN	7	4	4	sp|P48426|PI42A_HUMAN Phosphatidylinositol 5-phosphate 4-kinase type-2 alpha OS=Homo sapiens OX=9606 GN=PIP4K2A PE=1 SV=2	1	7	4	4	3	3	4	2	4	1	2	2	4	7	6	7	7	7	6	7	6	6	1	2	2	1	2	1	1	1	2	4	3	4	4	4	3	4	3	3	1	2	2	1
sp|P48436|SOX9_HUMAN;sp|P57073|SOX8_HUMAN;sp|P35713|SOX18_HUMAN;sp|P56693|SOX10_HUMAN	sp|P48436|SOX9_HUMAN	9;2;1;1	9;2;1;1	8;1;0;1	sp|P48436|SOX9_HUMAN Transcription factor SOX-9 OS=Homo sapiens OX=9606 GN=SOX9 PE=1 SV=1	4	9	9	8	8	7	7	4	3	5	6	8	7	3	3	3	3	3	4	3	3	3	8	7	7	4	3	5	6	8	7	3	3	3	3	3	4	3	3	3	7	6	6	3
sp|P48444|COPD_HUMAN	sp|P48444|COPD_HUMAN	25	25	25	sp|P48444|COPD_HUMAN Coatomer subunit delta OS=Homo sapiens OX=9606 GN=ARCN1 PE=1 SV=1	1	25	25	25	22	21	20	22	24	21	23	22	23	23	22	19	23	22	22	22	22	23	22	21	20	22	24	21	23	22	23	23	22	19	23	22	22	22	22	23	22	21	20	22
sp|P48449|ERG7_HUMAN	sp|P48449|ERG7_HUMAN	20	20	20	sp|P48449|ERG7_HUMAN Lanosterol synthase OS=Homo sapiens OX=9606 GN=LSS PE=1 SV=1	1	20	20	20	16	16	17	14	13	14	13	12	16	8	4	3	5	7	9	8	7	10	16	16	17	14	13	14	13	12	16	8	4	3	5	7	9	8	7	10	16	16	17	14
sp|P48506|GSH1_HUMAN	sp|P48506|GSH1_HUMAN	20	20	20	sp|P48506|GSH1_HUMAN Glutamate--cysteine ligase catalytic subunit OS=Homo sapiens OX=9606 GN=GCLC PE=1 SV=2	1	20	20	20	12	14	15	11	12	12	7	8	9	11	12	10	9	7	8	10	9	12	12	14	15	11	12	12	7	8	9	11	12	10	9	7	8	10	9	12	12	14	15	11
sp|P48507|GSH0_HUMAN	sp|P48507|GSH0_HUMAN	5	5	5	sp|P48507|GSH0_HUMAN Glutamate--cysteine ligase regulatory subunit OS=Homo sapiens OX=9606 GN=GCLM PE=1 SV=1	1	5	5	5	3	4	3	4	4	5	4	3	4	3	1	3	4	3	2	3	3	4	3	4	3	4	4	5	4	3	4	3	1	3	4	3	2	3	3	4	3	4	3	4
sp|P48509|CD151_HUMAN	sp|P48509|CD151_HUMAN	4	4	4	sp|P48509|CD151_HUMAN CD151 antigen OS=Homo sapiens OX=9606 GN=CD151 PE=1 SV=3	1	4	4	4	2	3	2	2	2	2	2	3	3	3	3	2	3	3	2	2	3	3	2	3	2	2	2	2	2	3	3	3	3	2	3	3	2	2	3	3	2	3	2	2
sp|P48556|PSMD8_HUMAN	sp|P48556|PSMD8_HUMAN	12	12	12	sp|P48556|PSMD8_HUMAN 26S proteasome non-ATPase regulatory subunit 8 OS=Homo sapiens OX=9606 GN=PSMD8 PE=1 SV=2	1	12	12	12	11	10	12	10	12	11	12	10	12	11	10	10	10	10	9	11	10	10	11	10	12	10	12	11	12	10	12	11	10	10	10	10	9	11	10	10	11	10	12	10
sp|P48634|PRC2A_HUMAN	sp|P48634|PRC2A_HUMAN	28	27	27	sp|P48634|PRC2A_HUMAN Protein PRRC2A OS=Homo sapiens OX=9606 GN=PRRC2A PE=1 SV=3	1	28	27	27	13	14	12	14	16	12	18	17	15	15	12	14	15	17	17	11	14	11	12	13	12	14	15	12	18	16	14	14	12	14	15	17	17	11	14	11	12	13	12	14
sp|P48637|GSHB_HUMAN	sp|P48637|GSHB_HUMAN	26	26	26	sp|P48637|GSHB_HUMAN Glutathione synthetase OS=Homo sapiens OX=9606 GN=GSS PE=1 SV=1	1	26	26	26	21	20	16	21	20	20	18	21	20	19	18	19	16	15	14	18	18	17	21	20	16	21	20	20	18	21	20	19	18	19	16	15	14	18	18	17	21	20	16	21
sp|P48643|TCPE_HUMAN	sp|P48643|TCPE_HUMAN	38	38	38	sp|P48643|TCPE_HUMAN T-complex protein 1 subunit epsilon OS=Homo sapiens OX=9606 GN=CCT5 PE=1 SV=1	1	38	38	38	37	38	37	38	38	37	37	38	37	36	37	37	37	36	38	36	37	35	37	38	37	38	38	37	37	38	37	36	37	37	37	36	38	36	37	35	37	38	37	38
sp|P48651|PTSS1_HUMAN	sp|P48651|PTSS1_HUMAN	5	5	5	sp|P48651|PTSS1_HUMAN Phosphatidylserine synthase 1 OS=Homo sapiens OX=9606 GN=PTDSS1 PE=1 SV=1	1	5	5	5	3	3	3	4	4	3	2	2	3	1	1	2	1	1	1	1	2	2	3	3	3	4	4	3	2	2	3	1	1	2	1	1	1	1	2	2	3	3	3	4
sp|P48723|HSP13_HUMAN	sp|P48723|HSP13_HUMAN	5	5	5	sp|P48723|HSP13_HUMAN Heat shock 70 kDa protein 13 OS=Homo sapiens OX=9606 GN=HSPA13 PE=1 SV=1	1	5	5	5	1	3	1	2	3	3	3	2	3	1	2	2	1	1	2	4	1	3	1	3	1	2	3	3	3	2	3	1	2	2	1	1	2	4	1	3	1	3	1	2
sp|P48729|KC1A_HUMAN;sp|Q8N752|KC1AL_HUMAN	sp|P48729|KC1A_HUMAN;sp|Q8N752|KC1AL_HUMAN	12;6	12;6	12;6	sp|P48729|KC1A_HUMAN Casein kinase I isoform alpha OS=Homo sapiens OX=9606 GN=CSNK1A1 PE=1 SV=2;sp|Q8N752|KC1AL_HUMAN Casein kinase I isoform alpha-like OS=Homo sapiens OX=9606 GN=CSNK1A1L PE=2 SV=2	2	12	12	12	8	9	8	8	7	8	7	8	7	8	7	8	8	8	7	8	10	10	8	9	8	8	7	8	7	8	7	8	7	8	8	8	7	8	10	10	8	9	8	8
sp|P48730|KC1D_HUMAN;sp|P49674|KC1E_HUMAN	sp|P48730|KC1D_HUMAN;sp|P49674|KC1E_HUMAN	10;8	10;8	10;8	sp|P48730|KC1D_HUMAN Casein kinase I isoform delta OS=Homo sapiens OX=9606 GN=CSNK1D PE=1 SV=2;sp|P49674|KC1E_HUMAN Casein kinase I isoform epsilon OS=Homo sapiens OX=9606 GN=CSNK1E PE=1 SV=1	2	10	10	10	6	2	3	4	4	3	5	2	2	2	5	2	4	3	3	5	5	4	6	2	3	4	4	3	5	2	2	2	5	2	4	3	3	5	5	4	6	2	3	4
sp|P48735|IDHP_HUMAN	sp|P48735|IDHP_HUMAN	21	20	20	sp|P48735|IDHP_HUMAN Isocitrate dehydrogenase [NADP], mitochondrial OS=Homo sapiens OX=9606 GN=IDH2 PE=1 SV=2	1	21	20	20	19	18	20	19	17	16	19	18	18	18	20	19	19	19	19	19	20	19	18	17	19	18	16	15	18	17	17	17	19	18	18	18	18	18	19	18	18	17	19	18
sp|P48739|PIPNB_HUMAN	sp|P48739|PIPNB_HUMAN	16	16	14	sp|P48739|PIPNB_HUMAN Phosphatidylinositol transfer protein beta isoform OS=Homo sapiens OX=9606 GN=PITPNB PE=1 SV=2	1	16	16	14	15	14	15	14	16	14	14	12	12	10	14	14	12	11	12	11	11	10	15	14	15	14	16	14	14	12	12	10	14	14	12	11	12	11	11	10	13	12	14	13
sp|P48960|CD97_HUMAN;sp|Q9UHX3|AGRE2_HUMAN	sp|P48960|CD97_HUMAN	16;2	16;2	16;2	sp|P48960|CD97_HUMAN CD97 antigen OS=Homo sapiens OX=9606 GN=CD97 PE=1 SV=4	2	16	16	16	7	8	9	10	9	11	12	11	13	4	5	4	5	5	6	4	5	4	7	8	9	10	9	11	12	11	13	4	5	4	5	5	6	4	5	4	7	8	9	10
sp|P49005|DPOD2_HUMAN	sp|P49005|DPOD2_HUMAN	13	13	13	sp|P49005|DPOD2_HUMAN DNA polymerase delta subunit 2 OS=Homo sapiens OX=9606 GN=POLD2 PE=1 SV=1	1	13	13	13	7	6	5	8	5	5	7	6	8	4	2	4	4	3	5	6	7	6	7	6	5	8	5	5	7	6	8	4	2	4	4	3	5	6	7	6	7	6	5	8
sp|P49006|MRP_HUMAN	sp|P49006|MRP_HUMAN	7	7	7	sp|P49006|MRP_HUMAN MARCKS-related protein OS=Homo sapiens OX=9606 GN=MARCKSL1 PE=1 SV=2	1	7	7	7	6	5	6	5	5	6	6	5	6	5	5	6	7	6	5	6	6	7	6	5	6	5	5	6	6	5	6	5	5	6	7	6	5	6	6	7	6	5	6	5
sp|P49023|PAXI_HUMAN	sp|P49023|PAXI_HUMAN	19	19	19	sp|P49023|PAXI_HUMAN Paxillin OS=Homo sapiens OX=9606 GN=PXN PE=1 SV=3	1	19	19	19	14	16	18	16	16	15	17	15	14	17	14	17	17	18	16	12	17	17	14	16	18	16	16	15	17	15	14	17	14	17	17	18	16	12	17	17	14	16	18	16
sp|P49189|AL9A1_HUMAN	sp|P49189|AL9A1_HUMAN	22	22	22	sp|P49189|AL9A1_HUMAN 4-trimethylaminobutyraldehyde dehydrogenase OS=Homo sapiens OX=9606 GN=ALDH9A1 PE=1 SV=3	1	22	22	22	21	20	19	19	18	16	17	18	19	17	17	18	16	12	14	22	19	19	21	20	19	19	18	16	17	18	19	17	17	18	16	12	14	22	19	19	21	20	19	19
[truncated: 3,641 more rows]
[truncated: 126 more columns]

## Sheet: Table S2
Supplementary Table 2: Soft clustering analysis of DEPs in berberine-treated HCT116 and DLD1 cells
HCT116						DLD1
[truncated: 867 more rows]

[truncated: 3 more sheets: Table S3, Table S4, Table S5 ]
